# Supplementary material for: Genotator: A disease-agnostic tool for genetic annotation of disease
Source: BMC Med Genomics. 2010 Oct 29;3:50. doi: 10.1186/1755-8794-3-50 (PMC2990725; doi:10.1186/1755-8794-3-50)
Supplement: Additional file 1 — Complete Genotator results for autism. Contains the complete set of genes identified by Genotator as linked to autism together with the full set of attributes gathered by the Genotator resource (Figure 1). [file 1755-8794-3-50-S1.TXT]

Additional File 1:
The complete list of Genotator results for autism
Gene Symbol	Disease	Ensembl ID	Gene ID	OMIM	GeneCards	HugeNavigator	GenAtlas	YFG	PharmGKB	HGMD	EXPASY	WikiGenes	NCBI	GAD	Gene Name	Gene Symbol Synonyms	Gene name Synonyms	Chromosome	Location	PMIDs	# of Refs	# DB	HuGe Prospector Score	pValues	No Association Number	# of GAD Yes	# of GAD No	Final Score
SLC6A4	autism	ENSG00000108576	6532	0	1	1	0	0	1	1	0	1	0	1	solute carrier family 6 (neurotransmitter transporter, serotonin), member 4	5-HTT|5-HTTLPR|5HTT|HTT|OCD1|SERT|hSERT	5-hydroxytryptamine transporter|5HT transporter|Na+/Cl- dependent serotonin transporter|sodium-dependent serotonin transporter|solute carrier family 6 member 4	17	17q11.1-q12	20020537,19588468,19369912,19281802,19184136,19058789,18804097,19360675,18361419,18286633,17406648,18197083,18405062,18193379,17203304,17340199,17280648,17151167,16721604,16616719,16698432,16481140,16674932,16395127,12668354,12232775,	26	6	1.335	n n n	8	2	4	136.7
NRXN1	autism	ENSG00000179915	9378	1	1	1	0	1	1	1	1	0	1	0	neurexin 1	DKFZp313P2036|FLJ35941|Hs.22998|KIAA0578	neurexin I	2	2p16.3	19880096,19736351,19557195,18945720,18490107,	5	8	0.262		0	0	0	27.200000000000003
FMR1	autism	ENSG00000102081	2332	0	1	1	0	0	0	0	0	0	0	1	fragile X mental retardation 1	FMRP|FRAXA|MGC87458|POF|POF1	OTTHUMP00000024197|premature ovarian failure 1	X	Xq27.3	19810826,19211207,18565783,18165971,14755444,15000256,	6	3	0.204		1	1	0	22.599999999999998
PTEN	autism	ENSG00000171862	5728	0	1	1	0	1	0	1	1	0	1	1	phosphatase and tensin homolog	10q23del|BZS|MGC11227|MHAM|MMAC1|PTEN1|TEP1	MMAC1 phosphatase and tensin homolog deleted on chromosome 10|OTTHUMP00000020032|mutated in multiple advanced cancers 1	10	10q23.3	19265751,18759867,17427195,15805158,	4	7	0.188		2	0	0	19.6
FRAXA	autism		2477	0	0	1	0	0	0	0	0	1	0	1	fragile site, folic acid type, rare, fra(X)(q27.3) A (macroorchidism, mental retardation)	FMR1	-	X	Xq27.3	16201716,12806492,	2	3	0.175		1	0	0	17.9
FRAXE	autism		2481	0	0	1	0	0	0	0	0	0	0	1	fragile site, folic acid type, rare, fra(X)(q28) E	FMR2	-	X	Xq28	16201716,12806492,	2	2	0.175		1	0	0	17.9
FRAXF	autism		2482	0	0	1	0	0	0	0	0	0	0	1	fragile site, folic acid type, rare, fra(X)(q28) F	-	-	X	Xq28	12806492,	1	2	0.171		1	0	0	17.3
CNTNAP2	autism	ENSG00000174469	26047	1	1	1	1	1	1	1	1	0	1	0	contactin associated protein-like 2	AUTS15|CASPR2|CDFE|DKFZp781D1846|NRXN4	cell recognition molecule Caspr2|contactin-associated protein 2|homolog of Drosophila neurexin IV	7	7q35-q36	19546859,18987363,18179894,18179893,	4	9	0.151		0	0	0	15.9
UBE3A	autism	ENSG00000114062	7337	0	1	1	0	0	1	1	0	1	0	0	ubiquitin protein ligase E3A	ANCR|AS|E6-AP|EPVE6AP|FLJ26981|HPVE6A	CTCL tumor antigen se37-2|human papilloma virus E6-associated protein|oncogenic protein-associated protein E6-AP	15	15q11-q13	19557195,19058789,18361419,18186074,	4	5	0.137		0	0	0	14.500000000000002
CDH10	autism	ENSG00000040731	1008	0	1	1	0	0	0	0	0	0	1	0	cadherin 10, type 2 (T2-cadherin)	-	T2-cadherin|cadherin 10, type 2|cadherin-10	5	5p14-p13	19404256,	1	3	0.118		0	0	0	11.999999999999998
CDH9	autism	ENSG00000113100	1007	0	1	1	0	0	0	0	0	0	1	0	cadherin 9, type 2 (T1-cadherin)	MGC125386	T1-cadherin|cadherin 9, type 2|cadherin-9	5	5p14	19404256,	1	3	0.118		0	0	0	11.999999999999998
BZRAP1	autism	ENSG00000005379	9256	0	0	1	0	0	0	0	0	0	0	0	benzodiazapine receptor (peripheral) associated protein 1	DKFZp686F02123|KIAA0612|PRAX-1|PRAX1|RIM-BP1|RIMBP1	peripheral benzodiazepine receptor-associated protein 1	17	17q22-q23	19557195,	1	1	0.118		0	0	0	11.999999999999998
MDGA2	autism	ENSG00000139915	161357	0	0	1	0	0	0	0	0	0	0	0	MAM domain containing glycosylphosphatidylinositol anchor 2	MAMDC1|c14_5286	MAM domain containing 1|OTTHUMP00000179128	14	14q21.3	19557195,	1	1	0.118		0	0	0	11.999999999999998
SEMA5A	autism	ENSG00000112902	9037	0	1	1	0	0	0	0	0	1	1	0	sema domain, seven thrombospondin repeats (type 1 and type 1-like), transmembrane domain (TM) and short cytoplasmic domain, (semaphorin) 5A	FLJ12815|SEMAF|semF	OTTHUMP00000115584|sema domain, seven thrombospondin repeats (type 1 and type 1-like), transmembrane domain (TM) and short cytoplasmic domain, 5A|semaphorin 5A|semaphorin F	5	5p15.2	19812673,	1	4	0.118		0	0	0	11.999999999999998
TAS2R1	autism	ENSG00000169777	50834	0	0	1	0	0	0	0	0	0	1	0	taste receptor, type 2, member 1	MGC126778|MGC126780|T2R1|TRB7	OTTHUMP00000115583|taste receptor T2R1|taste receptor, family B, member 7	5	5p15	19812673,	1	2	0.118		0	0	0	11.999999999999998
SLC25A12	autism	ENSG00000115840	8604	0	1	1	1	0	1	0	0	1	0	1	solute carrier family 25 (mitochondrial carrier, Aralar), member 12	AGC1|ARALAR	araceli hiperlarga|calcium binding mitochondrial carrier superfamily member Aralar1|mitochondrial aspartate glutamate carrier 1|solute carrier family 25, member 12	2	2q24	19913066,19598235,19401682,19058789,19360665,18348195,17693006,17894412,17151801,16648338,16205742,16263864,	12	6	0.079	p<0.004	0	2	3	9.3
GABRB3	autism	ENSG00000166206	2562	0	1	1	1	0	1	1	1	1	0	1	gamma-aminobutyric acid (GABA) A receptor, beta 3	ECA5|MGC9051	GABA(A) receptor beta-3 subunit|GABA-A receptor beta-3 subunit|GABA-alpha receptor beta-2 subunit|GABAA receptor beta-3 subunit	15	15q11.2-q12	19736351,19598235,19430570,19058789,17957331,16674551,17230033,16080114,	8	8	0.053		2	2	0	8.9
MAOA	autism	ENSG00000189221	4128	0	1	1	0	0	0	0	0	0	0	1	monoamine oxidase A	-	OTTHUMP00000023165	X	Xp11.3	19058789,19100789,18566880,18361446,18405062,17340199,12919132,12668354,	8	3	0.053		0	1	0	7.9
OXTR	autism	ENSG00000180914	5021	0	1	1	0	0	0	0	0	1	0	1	oxytocin receptor	OT-R	-	3	3p25	20094064,19777562,19598235,19376182,18207134,17893705,17383819,15992526,	8	4	0.053		1	1	0	7.9
MECP2	autism	ENSG00000169057	4204	1	1	1	1	1	1	1	1	1	1	1	methyl CpG binding protein 2 (Rett syndrome)	AUTSX3|DKFZp686A24160|MRX16|MRX79|MRXS13|MRXSL|PPMX|RTS|RTT	OTTHUMP00000026021|methyl CpG binding protein 2	X	Xq28	19736351,19365833,19058789,19125863,18174559,17427193,17413451,17171659,15578581,15211631,12555243,	11	11	0.062		3	0	2	7.4
NLGN4X	autism	ENSG00000146938	57502	1	1	1	1	1	1	1	1	1	1	1	neuroligin 4, X-linked	ASPGX2|AUTSX2|HLNX|HNLX|KIAA1260|MGC22376|NLGN|NLGN4	OTTHUMP00000022863|OTTHUMP00000022864|OTTHUMP00000022865|X-linked neuroligin 4|neuroligin X	X	Xp22.32-p22.31	19736351,19645625,19598235,19058789,18628683,18189281,15389766,15274046,	8	11	0.048		0	0	0	7.4
RELN	autism	ENSG00000189056	5649	0	1	1	0	0	0	0	0	1	0	1	reelin	PRO1598|RL	-	7	7q22	19401682,19058789,18597938,17955477,17621165,16556465,11317216,	7	4	0.046		0	2	1	7.0
HTR2A	autism	ENSG00000102468	3356	0	1	1	0	1	1	0	0	0	0	1	5-hydroxytryptamine (serotonin) receptor 2A	5-HT2A|HTR2	5-HT2 receptor|OTTHUMP00000018378	13	13q14-q21	19997080,19647026,19184136,19058789,17406648,18405062,17203304,17280648,	8	5	0.053		4	0	0	6.9
MET	autism	ENSG00000105976	4233	0	1	1	1	1	0	1	1	0	1	1	met proto-oncogene (hepatocyte growth factor receptor)	AUTS9|HGFR|RCCP2|c-Met	HGF receptor|OTTHUMP00000069168|SF receptor|met proto-oncogene|met proto-oncogene tyrosine kinase|oncogene MET|scatter factor receptor	7	7q31	20080979,19681062,19548256,19255034,19002214,17053076,	6	8	0.039		0	1	0	6.1000000000000005
TPH2	autism	ENSG00000139287	121278	0	1	1	0	0	0	0	0	1	0	1	tryptophan hydroxylase 2	FLJ37295|MGC138871|MGC138872|NTPH	neuronal tryptophan hydroxylase|tryptophan 5-monooxygenase 2	12	12q21.1	19674121,19184136,19058789,17346350,16958027,16581035,15768392,	7	4	0.046		2	1	1	6.0
EN2	autism	ENSG00000164778	2020	0	1	1	1	1	1	1	1	1	1	1	engrailed homeobox 2	-	engrailed homolog 2|engrailed-2	7	7q36	20050924,19615670,18424904,17948901,17948868,16941662,16252243,	7	10	0.031	n 0.0009	1	1	1	5.5
ITGB3	autism	ENSG00000056345	3690	0	1	1	0	0	0	0	0	1	0	1	integrin, beta 3 (platelet glycoprotein IIIa, antigen CD61)	CD61|GP3A|GPIIIa	integrin beta chain, beta 3|platelet glycoprotein IIIa	17	17q21.32	19588468,17406648,17203304,16721604,16724005,	5	4	0.033		2	1	0	5.300000000000001
FOXP2	autism	ENSG00000128573	93986	0	1	1	0	0	0	0	0	1	0	1	forkhead box P2	CAGH44|DKFZp686H1726|SPCH1|TNRC10	CAG repeat protein 44|OTTHUMP00000067772|forkhead/winged-helix transcription factor|speech and language disorder 1|trinucleotide repeat containing 10	7	7q31	19058789,19018235,18987363,15998549,15737702,12655497,	6	4	0.039		1	1	1	5.1
GABRG3	autism		2567	0	1	1	0	0	0	0	0	0	0	1	gamma-aminobutyric acid (GABA) A receptor, gamma 3	-	-	15	15q12	19736351,19598235,19058789,17957331,16674551,16080114,	6	3	0.039		2	0	0	5.1
BDNF	autism	ENSG00000176697	627	0	1	1	0	0	0	0	0	0	0	1	brain-derived neurotrophic factor	MGC34632	neurotrophin	11	11p13	19997080,19598235,19058789,19077115,17349978,	5	3	0.039		1	0	0	4.9
HOXA1	autism	ENSG00000105991	3198	0	1	1	1	0	0	0	1	1	0	1	homeobox A1	BSAS|HOX1|HOX1F|MGC45232	HOX A1 homeodomain protein|Hox 1.6-like protein|homeo box A1|homeobox 1F|homeobox protein HOX-A1|lab-like protein	7	7p15.3	19598235,19018235,19018953,17171652,14960295,12908836,12210285,	7	6	0.043	n	0	2	3	4.699999999999999
AVPR1A	autism	ENSG00000166148	552	0	1	1	0	0	1	0	1	1	0	1	arginine vasopressin receptor 1A	AVPR1	SCCL vasopressin subtype 1a receptor|V1-vascular vasopressin receptor AVPR1A|V1a vasopressin receptor|antidiuretic hormone receptor 1A|vascular/hepatic-type arginine vasopressin receptor	12	12q14-q15	19598235,19195791,18490926,16520824,	4	6	0.026		0	1	0	4.4
NRCAM	autism	ENSG00000091129	4897	0	1	1	0	0	0	0	0	1	0	1	neuronal cell adhesion molecule	KIAA0343|MGC138845|MGC138846	NgCAM-related cell adhesion molecule|NrCAM-|bravo	7	7q31.1-q31.2	19598235,19058789,18664314,17106428,	4	4	0.026		0	1	0	4.4
GABRA5	autism	ENSG00000186297	2558	0	1	1	0	0	0	0	0	1	0	1	gamma-aminobutyric acid (GABA) A receptor, alpha 5	MGC138184	-	15	15q11.2-q12	19736351,19058789,17957331,16674551,16080114,	5	4	0.033		2	0	0	4.300000000000001
COMT	autism	ENSG00000093010	1312	0	1	1	0	0	0	0	0	0	0	0	catechol-O-methyltransferase	-	-	22	22q11.21-q11.23|22q11.21	19058789,19360691,19077115,16917939,12668354,	5	2	0.033		0	0	0	4.300000000000001
NLGN3	autism	ENSG00000196338	54413	1	1	1	1	1	1	1	1	1	1	1	neuroligin 3	ASPGX1|AUTSX1|HNL3|KIAA1480	OTTHUMP00000023498	X	Xq13.1	19645625,19058789,18628683,18189281,15389766,15274046,	6	11	0.034		0	0	2	3.6000000000000005
HLA-DRB1	autism	ENSG00000206240	3123	0	1	1	0	0	0	0	0	0	0	1	major histocompatibility complex, class II, DR beta 1	DRB1|DRw10|FLJ75017|FLJ76359|HLA-DR1B|HLA-DRB|HLA-DRB1*|SS1	Clone P2-beta-4|HLA class II antigen beta chain|HLA class II histocompatibility antigen, DR-1 beta chain|HLA class II histocompatibility antigen, DRB1-10 beta chain|HLA-DR-beta 1|MHC class II HLA-DR beta 1 chain|MHC class II HLA-DR-beta cell surface glycoprotein|MHC class II HLA-DRw10-beta|MHC class II antigen HLA-DR13|cell surface glycoprotein|human leucocyte antigen DRB1|leucocyte antigen DR be…	6	6p21.3	19487610,19058789,17074598,	3	3	0.02		0	1	0	3.6
GRIK2	autism	ENSG00000164418	2898	0	1	1	0	0	0	0	0	0	0	1	glutamate receptor, ionotropic, kainate 2	EAA4|GLR6|GLUK6|GLUR6|MGC74427|MRT6	OTTHUMP00000017949|bA487F5.1|excitatory amino acid receptor 4|glutamate receptor 6	6	6q16.3-q21	17712621,17428563,15094479,	3	3	0.02	P = 0.007	1	1	0	3.6
AR	autism	ENSG00000169083	367	0	1	1	0	0	0	0	0	0	0	0	androgen receptor	AIS|DHTR|HUMARA|HYSP1|KD|NR3C4|SBMA|SMAX1|TFM	OTTHUMP00000023450|OTTHUMP00000061928|dihydrotestosterone receptor	X	Xq11.2-q12	19598235,19167832,19058789,15091318,	4	2	0.026		0	0	0	3.4000000000000004
SHANK3	autism		85358	1	1	1	1	0	1	1	1	1	1	0	SH3 and multiple ankyrin repeat domains 3	DEL22q13.3|KIAA1650|PROSAP2|PSAP2|SPANK-2	proline rich synapse associated protein 2|proline-rich synapse-associated protein 2|shank postsynaptic density protein	22	22q13.3	19736351,19384346,19077115,18615476,	4	9	0.026		0	0	0	3.4000000000000004
TPH1	autism	ENSG00000129167	7166	0	1	1	0	0	0	0	0	0	0	1	tryptophan hydroxylase 1	MGC119994|TPRH|TRPH	L-tryptophan hydroxylase|indoleacetic acid-5-hydroxylase|tryptophan hydroxylase (tryptophan 5-monooxygenase)	11	11p15.3-p14	17406648,18405062,17203304,16958027,	4	3	0.026		3	0	0	3.4000000000000004
MTHFR	autism	ENSG00000177000	4524	0	1	1	0	0	0	0	0	0	0	0	5,10-methylenetetrahydrofolate reductase (NADPH)	-	5,10-methylenetetrahydrofolate reductase|OTTHUMP00000002367|OTTHUMP00000002368|methylenetetrahydrofolate reductase intermediate form	1	1p36.3	19440165,19455642,19267885,16917939,	4	2	0.026		0	0	0	3.4000000000000004
PER1	autism	ENSG00000179094	5187	0	1	1	0	0	0	0	0	0	0	1	period homolog 1 (Drosophila)	MGC88021|PER|RIGUI|hPER	Period, drosophila, homolog of|circadian pacemaker protein RIGUI|period 1	17	17p13.1-p12	19058789,17264841,	2	3	0.013		0	1	0	2.6999999999999997
ADA	autism	ENSG00000196839	100	0	1	1	0	0	0	0	0	0	0	1	adenosine deaminase	-	adenosine aminohydrolase	20	20q12-q13.11	11354825,11121182,	2	3	0.013		1	1	0	2.6999999999999997
GSTM1	autism	ENSG00000134184	2944	0	1	1	0	0	0	0	0	0	0	1	glutathione S-transferase mu 1	GST1|GSTM1-1|GSTM1a-1a|GSTM1b-1b|GTH4|GTM1|H-B|MGC26563|MU|MU-1	GST class-mu 1|HB subunit 4|OTTHUMP00000013346|OTTHUMP00000013347|S-(hydroxyalkyl)glutathione lyase|glutathione S-alkyltransferase|glutathione S-aralkyltransferase|glutathione S-aryltransferase|glutathione S-transferase M1	1	1p13.3	16917939,16472391,	2	3	0.013		0	1	0	2.6999999999999997
HTR2C	autism	ENSG00000147246	3358	0	1	1	0	1	1	0	0	1	0	0	5-hydroxytryptamine (serotonin) receptor 2C	5-HT2C|5-HTR2C|HTR1C	OTTHUMP00000023868|OTTHUMP00000023869|serotonin 5-HT-2C receptor|serotonin receptor 2C	X	Xq24	19997080,19058789,19038234,	3	5	0.02		0	0	0	2.6
DBH	autism	ENSG00000123454	1621	0	1	1	0	0	0	0	0	0	0	0	dopamine beta-hydroxylase (dopamine beta-monooxygenase)	DBM	dopamine beta hydroxylase	9	9q34	19058789,19360691,18207134,	3	2	0.02		0	0	0	2.6
CHRNA7	autism	ENSG00000175344	1139	0	1	1	0	0	0	0	0	0	0	0	cholinergic receptor, nicotinic, alpha 7	CHRNA7-2|NACHRA7	a7 nicotinic acetylcholine receptor|alpha 7 neuronal nicotinic acetylcholine receptor|alpha-7 nicotinic cholinergic receptor subunit|cholinergic receptor, nicotinic, alpha polypeptide 7|neuronal acetylcholine receptor protein, alpha-7 chain	15	15q14	19736351,19136953,19058789,	3	2	0.02		0	0	0	2.6
OXT	autism	ENSG00000101405	5020	0	1	1	0	0	0	0	0	0	0	0	oxytocin, prepropeptide	MGC126890|MGC126892|OT|OT-NPI	OTTHUMP00000030079|neurophysin I|oxytocin, prepro- (neurophysin I)|oxytocin-neurophysin I|oxytocin-neurophysin I, preproprotein	20	20p13	19598235,19058789,18207134,	3	2	0.02		0	0	0	2.6
SLC6A3	autism	ENSG00000142319	6531	0	1	1	0	0	0	0	0	0	0	0	solute carrier family 6 (neurotransmitter transporter, dopamine), member 3	DAT|DAT1	dopamine transporter|variable number tandem repeat (VNTR)	5	5p15.3	19058789,19120712,19360691,	3	2	0.02		0	0	0	2.6
DISC1	autism	ENSG00000162946	27185	0	1	1	0	0	1	0	0	0	0	0	disrupted in schizophrenia 1	C1orf136|FLJ13381|FLJ21640|FLJ25311|FLJ41105|KIAA0457|SCZD9	OTTHUMP00000035959|OTTHUMP00000035960	1	1q42.1	19077115,18317464,17579608,	3	3	0.02		0	0	0	2.6
GLO1	autism	ENSG00000124767	2739	1	1	1	0	1	1	1	0	1	1	1	glyoxalase I	GLOD1|GLYI	OTTHUMP00000016339|glyoxalase domain containing 1|lactoyl glutathione lyase	6	6p21.3-p21.1	18721844,17722011,17346350,	3	9	0.02		1	0	0	2.6
GABRA4	autism	ENSG00000109158	2557	0	1	1	0	0	0	0	0	1	0	1	gamma-aminobutyric acid (GABA) A receptor, alpha 4	-	gamma-aminobutyric acid A receptor, alpha 4	4	4p12	19736351,16770606,16080114,	3	4	0.02		2	0	0	2.6
ITGA4	autism	ENSG00000115232	3676	0	1	1	0	0	0	0	0	0	0	0	integrin, alpha 4 (antigen CD49D, alpha 4 subunit of VLA-4 receptor)	CD49D|IA4|MGC90518	269C wild type|antigen CD49D, alpha-4 subunit of VLA-4 receptor|integrin alpha 4|integrin alpha-4 subunit|very late activation protein 4 receptor, alpha 4 subunit	2	2q31.3	19259978,18846500,18348195,	3	2	0.02		0	0	0	2.6
IMMP2L	autism	ENSG00000184903	83943	0	1	1	0	0	0	0	0	0	0	0	IMP2 inner mitochondrial membrane peptidase-like (S. cerevisiae)	IMP2|IMP2-LIKE	IMP2 inner mitochondrial membrane protease-like|inner mitochondrial membrane peptidase 2 like	7	7q31	19546859,19401682,19058789,	3	2	0.02		0	0	0	2.6
NRP2	autism	ENSG00000118257	8828	0	1	1	0	0	0	1	0	0	0	1	neuropilin 2	MGC126574|NP2|NPN2|PRO2714|VEGF165R2	neuropilin-2a(17)|neuropilin-2a(22)|neuropilin-2b(0)|receptor for VEGF165 and semaphorins class3|vascular endothelial growth factor-165 receptor 2	2	2q33.3	17427189,	1	4	0.0070		0	1	0	1.9000000000000001
NPAS2	autism	ENSG00000170485	4862	0	0	1	0	0	0	0	0	0	0	1	neuronal PAS domain protein 2	FLJ23138|MGC71151|MOP4|PASD4|bHLHe9	member of PAS superfamily 4|neuronal PAS2	2	2q11.2	17264841,	1	2	0.0070		0	1	0	1.9000000000000001
APC	autism	ENSG00000134982	324	0	1	1	0	0	0	0	0	0	0	1	adenomatous polyposis coli	BTPS2|DP2|DP2.5|DP3|GS	adenomatosis polyposis coli tumor suppressor	5	5q21-q22	17221838,	1	3	0.0070		0	1	0	1.9000000000000001
HTR1B	autism	ENSG00000135312	3351	0	1	1	0	0	0	0	0	0	0	0	5-hydroxytryptamine (serotonin) receptor 1B	5-HT1B|5-HT1DB|HTR1D2|HTR1DB|S12	OTTHUMP00000016769	6	6q13	19058789,19038234,	2	2	0.013		0	0	0	1.7000000000000002
PPP1R1B	autism	ENSG00000131771	84152	0	1	1	0	0	0	0	0	0	0	0	protein phosphatase 1, regulatory (inhibitor) subunit 1B	DARPP-32|DARPP32|FLJ20940	OTTHUMP00000164276|dopamine and cAMP regulated phosphoprotein|dopamine and cAMP-regulated neuronal phosphoprotein 32|protein phosphatase 1, regulatory (inhibitor) subunit 1B (dopamine and cAMP regulated phosphoprotein, DARPP-32)	17	17q12	19058789,19077115,	2	2	0.013		0	0	0	1.7000000000000002
DOC2A	autism	ENSG00000149927	8448	0	1	1	0	0	0	0	0	0	0	0	double C2-like domains, alpha	-	-	16	16p11.2	19736351,19242545,	2	2	0.013		0	0	0	1.7000000000000002
MAOB	autism	ENSG00000069535	4129	0	1	1	0	0	0	0	0	0	0	0	monoamine oxidase B	MGC26382	MAO, brain|MAO, platelet|adrenalin oxidase|tyramine oxidase	X	Xp11.23	19598235,19058789,	2	2	0.013		0	0	0	1.7000000000000002
OPRM1	autism	ENSG00000112038	4988	0	1	1	0	0	0	0	0	0	0	0	opioid receptor, mu 1	KIAA0403|LMOR|MOR|MOR1|OPRM	mu opiate receptor	6	6q24-q25	19598235,19058789,	2	2	0.013		0	0	0	1.7000000000000002
DRD1	autism	ENSG00000184845	1812	0	1	1	0	0	0	0	0	0	0	0	dopamine receptor D1	DADR|DRD1A	OTTHUMP00000161116	5	5q35.1	19058789,18205172,	2	2	0.013		0	0	0	1.7000000000000002
DRD3	autism	ENSG00000151577	1814	0	1	1	0	1	1	0	0	0	0	0	dopamine receptor D3	D3DR|ETM1|FET1|MGC149204|MGC149205	essential tremor 1	3	3q13.3	19997080,19058789,	2	4	0.013		0	0	0	1.7000000000000002
DRD2	autism	ENSG00000149295	1813	0	1	1	0	1	0	0	0	0	0	0	dopamine receptor D2	D2DR|D2R	dopamine receptor D2 isoform|seven transmembrane helix receptor	11	11q23	19997080,19058789,	2	3	0.013		0	0	0	1.7000000000000002
DRD4	autism	ENSG00000069696	1815	0	1	1	0	0	0	0	0	0	0	0	dopamine receptor D4	D4DR	D(2C) dopamine receptor|seven transmembrane helix receptor	11	11p15.5	19058789,12668354,	2	2	0.013		0	0	0	1.7000000000000002
PAH	autism	ENSG00000171759	5053	0	1	1	0	0	0	0	0	0	0	0	phenylalanine hydroxylase	PH|PKU|PKU1	-	12	12q22-q24.2	19674121,19360691,	2	2	0.013		0	0	0	1.7000000000000002
SLC1A1	autism	ENSG00000106688	6505	0	1	1	0	0	0	0	0	0	0	0	solute carrier family 1 (neuronal/epithelial high affinity glutamate transporter, system Xag), member 1	EAAC1|EAAT3	OTTHUMP00000021006|excitatory amino acid carrier 1|excitatory amino acid transporter-3|solute carrier family 1, member 1	9	9p24	20155310,19360657,	2	2	0.013		0	0	0	1.7000000000000002
DDC	autism	ENSG00000132437	1644	0	1	1	0	0	0	0	0	0	0	0	dopa decarboxylase (aromatic L-amino acid decarboxylase)	AADC	L-Dopa decarboxylase|aromatic L-amino acid decarboxylase	7	7p12.2	19184136,19058789,	2	2	0.013		0	0	0	1.7000000000000002
ADRB2	autism	ENSG00000169252	154	0	1	1	0	0	0	0	0	0	0	0	adrenergic, beta-2-, receptor, surface	ADRB2R|ADRBR|B2AR|BAR|BETA2AR	beta-2 adrenergic receptor|beta-2 adrenoceptor|catecholamine receptor	5	5q31-q32	17199132,16417856,	2	2	0.013		0	0	0	1.7000000000000002
ALDH3A1	autism	ENSG00000108602	218	0	1	1	0	0	0	0	0	0	0	0	aldehyde dehydrogenase 3 family, memberA1	ALDH3|ALDHIII|MGC10406	aldehyde dehydrogenase 3A1|aldehyde dehydrogenase isozyme 3|aldehyde dehydrogenase type III|aldehyde dehydrogenase, dimeric NADP-preferring|stomach aldehyde dehydrogenase	17	17p11.2	19058789,19360691,	2	2	0.013		0	0	0	1.7000000000000002
CYP21A2	autism	ENSG00000198457	1589	0	1	1	0	0	0	0	0	0	0	0	cytochrome P450, family 21, subfamily A, polypeptide 2	CA21H|CAH1|CPS1|CYP21|CYP21B|MGC150536|MGC150537|P450c21B	21-hydroxylase|OTTHUMP00000062684|cytochrome P450, subfamily XXIA (steroid 21-hydroxylase, congenital adrenal hyperplasia), polypeptide 2|steroid 21-hydroxylase, CYP21|steroid 21-monooxygenase	6	6p21.3	19598235,18179706,	2	2	0.013		0	0	0	1.7000000000000002
RAPGEF4	autism	ENSG00000091428	11069	0	1	1	0	0	0	0	0	1	0	0	Rap guanine nucleotide exchange factor (GEF) 4	CAMP-GEFII|CGEF2|EPAC2|Nbla00496	OTTHUMP00000165043|OTTHUMP00000165045|RAP guanine-nucleotide-exchange factor (GEF) 4|cAMP-regulated guanine nucleotide exchange factor II|exchange protein directly activated by cAMP 2|putative protein product of Nbla00496	2	2q31-q32	19598235,19401682,	2	3	0.013		0	0	0	1.7000000000000002
DLX2	autism	ENSG00000115844	1746	0	1	1	0	0	0	0	0	0	0	0	distal-less homeobox 2	TES-1|TES1	distal-less homeo box 2	2	2q32	19018235,18728693,	2	2	0.013		0	0	0	1.7000000000000002
DLX1	autism	ENSG00000144355	1745	0	1	1	0	0	0	0	0	1	0	0	distal-less homeobox 1	-	OTTHUMP00000082494|OTTHUMP00000082497|distal-less homeo box 1	2	2q32	19058789,18728693,	2	3	0.013		0	0	0	1.7000000000000002
GRM8	autism	ENSG00000179603	2918	0	1	1	0	0	0	0	0	0	0	1	glutamate receptor, metabotropic 8	FLJ41058|GLUR8|GPRC1H|MGC126724|MGLUR8|mGlu8	OTTHUMP00000024506|glutamate metabotropic receptor 8	7	7q31.3-q32.1	19058789,17955477,	2	3	0.013		1	0	0	1.7000000000000002
APBA2	autism	ENSG00000034053	321	0	1	1	0	0	0	0	0	1	0	0	amyloid beta (A4) precursor protein-binding, family A, member 2	D15S1518E|HsT16821|LIN-10|MGC99508|MGC:14091|MINT2|X11L	X11-like protein|adapter protein X11beta|amyloid beta (A4) precursor protein-binding, family A, member 2 (X11-like)|amyloid beta A4 precursor protein-binding, family A, member 2|neuron-specific X11L protein|neuronal munc18-1-interacting protein 2|phosphotyrosine-binding/-interacting domain (PTB)-bearing protein	15	15q11-q12	20029827,19736351,	2	3	0.013		0	0	0	1.7000000000000002
NLGN1	autism	ENSG00000169760	22871	0	1	1	0	0	1	1	0	1	0	0	neuroligin 1	KIAA1070|MGC45115	-	3	3q26.31	19736351,19598235,	2	5	0.013		0	0	0	1.7000000000000002
DAOA	autism	ENSG00000182346	267012	0	1	1	0	0	0	0	0	0	0	0	D-amino acid oxidase activator	G72|LG72|SG72	OTTHUMP00000038758|schizophrenia- and bipolar disorder-associated protein G72	13	13q33.2|13q34	17629951,15121480,	2	2	0.013		0	0	0	1.7000000000000002
CNR1	autism	ENSG00000118432	1268	0	1	1	0	0	0	0	0	0	0	0	cannabinoid receptor 1 (brain)	CANN6|CB-R|CB1|CB1A|CB1K5|CB1R|CNR	OTTHUMP00000016838|OTTHUMP00000016839|OTTHUMP00000016840|cannabinoid receptor 1|central cannabinoid receptor	6	6q14-q15	19598235,19058789,	2	2	0.013		0	0	0	1.7000000000000002
GABRA2	autism	ENSG00000151834	2555	0	1	1	0	0	0	0	0	0	0	1	gamma-aminobutyric acid (GABA) A receptor, alpha 2	FLJ97076	OTTHUMP00000125269|gamma-aminobutyric acid A receptor, alpha 2	4	4p12	19736351,16080114,	2	3	0.013		1	0	0	1.7000000000000002
SLC25A13	autism	ENSG00000004864	10165	0	1	1	0	0	0	0	0	0	0	0	solute carrier family 25, member 13 (citrin)	ARALAR2|CITRIN|CTLN2	calcium-binding mitochondrial carrier protein Aralar2|mitochondrial aspartate glutamate carrier 2|solute carrier family 25, member 13	7	7q21.3	19598235,19401682,	2	2	0.013		0	0	0	1.7000000000000002
ST7	autism	ENSG00000004866	7982	0	1	1	0	0	1	0	0	1	0	0	suppression of tumorigenicity 7	DKFZp762O2113|ETS7q|FAM4A|FAM4A1|HELG|RAY1|SEN4|TSG7	family with sequence similarity 4, subfamily A, member 1|suppression of tumorigenicity 7 (breast)	7	7q31.1-q31.3	19736351,19058789,	2	4	0.013		0	0	0	1.7000000000000002
GABRG1	autism	ENSG00000163285	2565	0	1	1	0	0	1	0	0	1	0	1	gamma-aminobutyric acid (GABA) A receptor, gamma 1	DKFZp686H2042|MGC33838	gamma-1 polypeptide|gamma-aminobutyric acid A receptor, gamma 1	4	4p12	19736351,16080114,	2	5	0.013		1	0	0	1.7000000000000002
TNF	autism	ENSG00000204490	7124	0	1	1	0	0	0	0	0	0	0	0	tumor necrosis factor (TNF superfamily, member 2)	DIF|TNF-alpha|TNFA|TNFSF2	APC1 protein|OTTHUMP00000029281|OTTHUMP00000037669|TNF superfamily, member 2|TNF, macrophage-derived|TNF, monocyte-derived|cachectin|tumor necrosis factor alpha	6	6p21.3	19167444,19058789,	2	2	0.013		0	0	0	1.7000000000000002
PTS	autism	ENSG00000150787	5805	0	1	1	0	0	0	0	0	0	0	0	6-pyruvoyltetrahydropterin synthase	FLJ97081|PTPS	6-pyruvoyl tetrahydrobiopterin synthase|PTP synthase	11	11q22.3-q23.3	19674121,19360691,	2	2	0.013		0	0	0	1.7000000000000002
APOE	autism	ENSG00000130203	348	0	1	1	0	0	0	0	0	0	0	1	apolipoprotein E	AD2|LDLCQ5|LPG|MGC1571	apolipoprotein E3	19	19q13.2	19859026,17621165,16027737,	3	3	0.02		0	0	1	1.6
MED12	autism	ENSG00000184634	9968	0	1	1	0	0	0	0	1	0	0	1	mediator complex subunit 12	CAGH45|FGS1|HOPA|KIAA0192|OKS|OPA1|TNRC11|TRAP230	OPA-containing protein|OTTHUMP00000023491|mediator of RNA polymerase II transcription, subunit 12 homolog|thyroid hormone receptor-associated protein, 230 kDa subunit|trinucleotide repeat containing 11 (THR-associated protein, 230 kDa subunit)	X	Xq13	12860370,11840515,	2	4	0.011		1	0	0	1.5
ARX	autism	ENSG00000004848	170302	0	1	1	0	1	0	0	1	1	0	1	aristaless related homeobox	ISSX|MRX29|MRX32|MRX33|MRX36|MRX38|MRX43|MRX54|MRX76|MRX87|MRXS1|PRTS	OTTHUMP00000023088|aristaless-related homeobox, X-linked	X	Xp21	17044103,15199382,	2	6	0.011		1	0	0	1.5
ABCB1	autism	ENSG00000085563	5243	0	0	1	0	0	1	0	0	0	0	0	ATP-binding cassette, sub-family B (MDR/TAP), member 1	ABC20|CD243|CLCS|GP170|MDR1|MGC163296|P-GP|PGY1	ATP-binding cassette, subfamily B, member 1|P-glycoprotein 1|colchicin sensitivity|doxorubicin resistance|multidrug resistance protein 1	7	7q21.1	19997080,	1	2	0.013		0	0	0	1.5
AUTS1	autism		100188832	1	1	1	0	0	1	0	0	0	1	1	-	-	-	7	7q22	19598235,16941662,	2	6	0.0070		1	0	0	1.1
HRAS	autism	ENSG00000174775	3265	0	1	0	0	0	0	0	0	0	0	1	v-Ha-ras Harvey rat sarcoma viral oncogene homolog	C-BAS/HAS|C-H-RAS|C-HA-RAS1|CTLO|H-RASIDX|HAMSV|HRAS1|K-RAS|N-RAS|RASH1	GTP- and GDP-binding peptide B|GTPase HRas|Ha-Ras1 proto-oncoprotein|OTTHUMP00000162769|OTTHUMP00000166053|OTTHUMP00000166055|Ras family small GTP binding protein H-Ras|c-has/bas p21 protein|c-ras-Ki-2 activated oncogene|p19 H-RasIDX protein|transformation gene: oncogene HAMSV|transforming protein p21	11	11p15.5		0	2			0	1	0	1.0
PTGS2	autism	ENSG00000073756	5743	0	1	1	0	0	0	0	0	0	0	0	prostaglandin-endoperoxide synthase 2 (prostaglandin G/H synthase and cyclooxygenase)	COX-2|COX2|GRIPGHS|PGG/HS|PGHS-2|PHS-2|hCox-2	OTTHUMP00000033524|cyclooxygenase 2b|prostaglandin G/H synthase and cyclooxygenase|prostaglandin-endoperoxide synthase 2	1	1q25.2-q25.3	18579107,	1	2	0.0070		0	0	0	0.9000000000000001
PFTK1	autism	ENSG00000058091	5218	0	0	1	0	0	0	0	0	0	0	0	PFTAIRE protein kinase 1	KIAA0834|PFTAIRE1	OTTHUMP00000068098	7	7q21-q22	19058789,	1	1	0.0070		0	0	0	0.9000000000000001
CYP2D6	autism	ENSG00000100197	1565	0	0	1	0	0	0	0	0	0	0	0	cytochrome P450, family 2, subfamily D, polypeptide 6	CPD6|CYP2D|CYP2D@|CYP2DL1|MGC120389|MGC120390|P450-DB1|P450C2D|P450DB1	cytochrome P450 2D6|cytochrome P450, subfamily IID (debrisoquine, sparteine, etc., -metabolizing), polypeptide 6|cytochrome P450, subfamily IID (debrisoquine, sparteine, etc., -metabolizing)-like 1|debrisoquine 4-hydroxylase|flavoprotein-linked monooxygenase|microsomal monooxygenase|xenobiotic monooxygenase	22	22q13.1	19997080,	1	1	0.0070		0	0	0	0.9000000000000001
CCDC148	autism	ENSG00000153237	130940	0	1	1	0	0	0	0	0	0	0	0	coiled-coil domain containing 148	MGC125588|MGC125590	-	2	2q24.1	19401682,	1	2	0.0070		0	0	0	0.9000000000000001
HOXD12	autism	ENSG00000170178	3238	0	1	1	0	0	0	0	0	0	0	0	homeobox D12	HOX4H	Hox-4.7, mouse, homolog of|homeo box D12|homeobox protein Hox-D12	2	2q31-q32|2q31.1	19540081,	1	2	0.0070		0	0	0	0.9000000000000001
HOXD13	autism	ENSG00000128714	3239	0	1	1	0	0	0	0	0	0	0	0	homeobox D13	BDE|BDSD|HOX4I|SPD	homeo box 4I|homeo box D13	2	2q31.1	19540081,	1	2	0.0070		0	0	0	0.9000000000000001
HOXD11	autism	ENSG00000128713	3237	0	1	1	0	0	0	0	0	0	0	0	homeobox D11	HOX4|HOX4F	Hox-4.6, mouse, homolog of|homeo box 4F|homeo box D11|homeobox protein Hox-D11	2	2q31.1	19540081,	1	2	0.0070		0	0	0	0.9000000000000001
HTR1A	autism	ENSG00000178394	3350	0	1	1	0	1	0	0	0	0	0	1	5-hydroxytryptamine (serotonin) receptor 1A	5-HT1A|5HT1a|ADRB2RL1|ADRBRL1	5-HT1a receptor|G protein coupled receptor|guanine nucleotide-binding regulatory protein-coupled receptor	5	5q11.2-q13	17203304,	1	4	0.0070		1	0	0	0.9000000000000001
CYP7A1	autism	ENSG00000167910	1581	0	0	1	0	0	0	0	0	0	0	0	cytochrome P450, family 7, subfamily A, polypeptide 1	CP7A|CYP7|MGC126826|MGC138389	cholesterol 7 alpha-monooxygenase|cholesterol 7-alpha-hydroxylase|cytochrome P450, subfamily VIIA (cholesterol 7 alpha-monooxygenase), polypeptide 1	8	8q11-q12	19598235,	1	1	0.0070		0	0	0	0.9000000000000001
RPL10	autism	ENSG00000147403	6134	0	1	1	0	0	0	1	1	1	0	0	ribosomal protein L10	DKFZp686J1851|DXS648|DXS648E|FLJ23544|FLJ27072|NOV|QM	60S ribosomal protein L10|OTTHUMP00000063212|QM protein|Wilms tumor-related protein|Wilms' tumor suppressor|laminin receptor homolog|tumor suppressor QM	X	Xq28	19166581,	1	5	0.0070		0	0	0	0.9000000000000001
HTR1D	autism	ENSG00000179546	3352	0	1	1	0	0	0	0	0	0	0	1	5-hydroxytryptamine (serotonin) receptor 1D	5-HT1D|HT1DA|HTR1DA|HTRL|RDC4	OTTHUMP00000003270	1	1p36.3-p34.3	17203304,	1	3	0.0070		1	0	0	0.9000000000000001
HTR1E	autism	ENSG00000168830	3354	0	1	1	0	0	0	0	0	0	0	0	5-hydroxytryptamine (serotonin) receptor 1E	5-HT1E	OTTHUMP00000016823	6	6q14-q15	19058789,	1	2	0.0070		0	0	0	0.9000000000000001
PIK3CG	autism	ENSG00000105851	5294	0	0	1	0	0	0	0	0	0	0	0	phosphoinositide-3-kinase, catalytic, gamma polypeptide	PI3CG|PI3K|PI3Kgamma|PIK3	1-phosphatidylinositol 3-kinase|PI3-kinase|PTDINS-3-kinase|p110-gamma|phosphatidylinositol 3 kinase gamma, p110 gamma|phosphatidylinositol 3-kinase catalytic 110-kD gamma|phosphatidylinositol 3-kinase, catalytic, gamma polypeptide|phosphoinositide-3-kinase gamma catalytic subunit	7	7q22.3	19058789,	1	1	0.0070		0	0	0	0.9000000000000001
CYP1A1	autism	ENSG00000140465	1543	0	0	1	0	0	0	0	0	0	0	0	cytochrome P450, family 1, subfamily A, polypeptide 1	AHH|AHRR|CP11|CYP1|P1-450|P450-C|P450DX	aryl hydrocarbon hydroxylase|cytochrome P1-450, dioxin-inducible|cytochrome P450 1A1|cytochrome P450, subfamily I (aromatic compound-inducible), polypeptide 1|flavoprotein-linked monooxygenase|xenobiotic monooxygenase	15	15q24.1	19598235,	1	1	0.0070		0	0	0	0.9000000000000001
PCBD1	autism	ENSG00000166228	5092	0	0	1	0	0	0	0	0	0	0	0	pterin-4 alpha-carbinolamine dehydratase/dimerization cofactor of hepatocyte nuclear factor 1 alpha	DCOH|PCBD|PCD|PHS	6-pyruvoyl-tetrahydropterin synthase/dimerization cofactor of hepatocyte nuclear factor 1 alpha (TCF1)|OTTHUMP00000019765|Pterin-4a-carbinolamine dehydratase (dimerization cofactor of hepatic nuclear factor 1-alpha)|dimerizing cofactor for HNF1|phenylalanine hydroxylase-stimulating protein	10	10q22	19674121,	1	1	0.0070		0	0	0	0.9000000000000001
SCN2A	autism	ENSG00000136531	6326	0	1	1	0	0	0	1	1	0	0	0	sodium channel, voltage-gated, type II, alpha subunit	BFIC3|HBA|HBSCI|HBSCII|NAC2|Na(v)1.2|Nav1.2|SCN2A1|SCN2A2	OTTHUMP00000041049|OTTHUMP00000041050|sodium channel protein, brain type 2 alpha subunit|sodium channel, voltage-gated, type II, alpha|sodium channel, voltage-gated, type II, alpha 1 polypeptide|sodium channel, voltage-gated, type II, alpha 2 polypeptide|voltage-gated sodium channel subtype II	2	2q23-q24	19401682,	1	4	0.0070		0	0	0	0.9000000000000001
GRIN2A	autism	ENSG00000183454	2903	0	1	1	0	0	0	0	0	0	0	0	glutamate receptor, ionotropic, N-methyl D-aspartate 2A	NMDAR2A|NR2A	N-methyl-D-aspartate receptor channel, subunit epsilon-1|N-methyl-D-aspartate receptor subunit 2A|NMDA receptor subtype 2A|OTTHUMP00000160135|OTTHUMP00000174531	16	16p13.2	19058789,	1	2	0.0070		0	0	0	0.9000000000000001
MARK1	autism	ENSG00000116141	4139	0	1	1	0	0	0	0	0	0	0	0	MAP/microtubule affinity-regulating kinase 1	KIAA1477|MARK|MGC126512|MGC126513	OTTHUMP00000035458	1	1q41	18492799,	1	2	0.0070		0	0	0	0.9000000000000001
RETN	autism	ENSG00000104918	56729	0	1	1	0	0	0	0	0	0	0	0	resistin	ADSF|FIZZ3|MGC126603|MGC126609|RETN1|RSTN|XCP1	C/EBP-epsilon regulated myeloid-specific secreted cysteine-rich protein precursor 1|found in inflammatory zone 3	19	19p13.2	19058789,	1	2	0.0070		0	0	0	0.9000000000000001
RYR3	autism		6263	0	1	1	0	0	0	0	0	0	0	0	ryanodine receptor 3	-	-	15	15q14-q15	18588595,	1	2	0.0070		0	0	0	0.9000000000000001
MAPK3	autism	ENSG00000102882	5595	0	1	1	0	0	0	0	0	0	0	0	mitogen-activated protein kinase 3	ERK1|HS44KDAP|HUMKER1A|MGC20180|P44ERK1|P44MAPK|PRKM3	OTTHUMP00000174538|OTTHUMP00000174540|extracellular signal-regulated kinase 1|extracellular signal-related kinase 1	16	16p11.2	19242545,	1	2	0.0070		0	0	0	0.9000000000000001
TFPI	autism	ENSG00000003436	7035	0	1	1	0	0	0	0	0	0	0	0	tissue factor pathway inhibitor (lipoprotein-associated coagulation inhibitor)	EPI|LACI|TFI|TFPI1	OTTHUMP00000163472|anti-convertin|extrinsic pathway inhibitor|lipoprotein-associated coagulation inhibitor|tissue factor pathway inhibitor	2	2q32	19401682,	1	2	0.0070		0	0	0	0.9000000000000001
HSD11B1	autism	ENSG00000117594	3290	0	0	1	0	0	0	0	0	0	0	0	hydroxysteroid (11-beta) dehydrogenase 1	11-DH|11-beta-HSD1|HDL|HSD11|HSD11B|HSD11L|MGC13539|SDR26C1	11-beta-hydroxysteroid dehydrogenase 1|OTTHUMP00000034649|OTTHUMP00000034650|corticosteroid 11-beta-dehydrogenase isozyme 1|short chain dehydrogenase/reductase family 26C, member 1	1	1q32-q41	19598235,	1	1	0.0070		0	0	0	0.9000000000000001
ABAT	autism	ENSG00000183044	18	0	1	1	0	0	0	0	0	0	0	0	4-aminobutyrate aminotransferase	FLJ17813|GABA-AT|GABAT|NPD009	4-aminobutyrate transaminase|GABA aminotransferase|GABA transferase|gamma-amino-N-butyrate transaminase	16	16p13.2	19598235,	1	2	0.0070		0	0	0	0.9000000000000001
PRODH	autism	ENSG00000100033	5625	0	1	1	0	0	0	0	0	0	0	0	proline dehydrogenase (oxidase) 1	FLJ33744|HSPOX2|MGC148078|MGC148079|PIG6|POX|PRODH1|PRODH2|SCZD4|TP53I6	OTTHUMP00000196495|proline dehydrogenase 1|proline oxidase 2|proline oxidase, mitochondrial|tumor protein p53 inducible protein 6	22	22q11.21	19736351,	1	2	0.0070		0	0	0	0.9000000000000001
CYP1B1	autism	ENSG00000138061	1545	0	0	1	0	0	0	0	0	0	0	0	cytochrome P450, family 1, subfamily B, polypeptide 1	CP1B|GLC3A|P4501B1	aryl hydrocarbon hydroxylase|cytochrome P450, subfamily I (dioxin-inducible), polypeptide 1 (glaucoma 3, primary infantile)|flavoprotein-linked monooxygenase|microsomal monooxygenase|xenobiotic monooxygenase	2	2p21	19598235,	1	1	0.0070		0	0	0	0.9000000000000001
ERBB4	autism	ENSG00000178568	2066	0	1	1	0	0	0	0	0	0	0	0	v-erb-a erythroblastic leukemia viral oncogene homolog 4 (avian)	HER4|MGC138404|p180erbB4	avian erythroblastic leukemia viral (v-erb-b2) oncogene homolog 4|receptor tyrosine-protein kinase erbB-4|tyrosine kinase-type cell surface receptor HER4|v-erb-a erythroblastic leukemia viral oncogene homolog 4	2	2q33.3-q34	19736351,	1	2	0.0070		0	0	0	0.9000000000000001
NTAN1	autism	ENSG00000157045	123803	0	0	1	0	0	0	0	0	0	0	0	N-terminal asparagine amidase	DKFZp666E058	N-terminal Asn amidase|N-terminal asparagine amidohydrolase	16	16p13.11	19786961,	1	1	0.0070		0	0	0	0.9000000000000001
ATP6V0C	autism	ENSG00000185883	527	0	1	1	0	0	0	0	0	0	0	0	ATPase, H+ transporting, lysosomal 16kDa, V0 subunit c	ATP6C|ATP6L|ATPL|VATL|Vma3	ATPase, H+ transporting, lysosomal (vacuolar proton pump) 16kD|ATPase, H+ transporting, lysosomal, V0 subunit c|H(+)-transporting two-sector ATPase, 16 kDa subunit|V-ATPase subunit c|vacuolar ATP synthase 16 kDa proteolipid subunit|vacuolar H+ ATPase proton channel subunit|vacuolar proton pump, 16 kDa subunit	16	16p13.3	19058789,	1	2	0.0070		0	0	0	0.9000000000000001
HCRTR2	autism	ENSG00000137252	3062	0	1	1	0	0	0	0	0	0	0	0	hypocretin (orexin) receptor 2	OX2R	OTTHUMP00000017762|OTTHUMP00000039969|hypocretin receptor-2|orexin receptor 2	6	6p12	19058789,	1	2	0.0070		0	0	0	0.9000000000000001
HCRTR1	autism	ENSG00000121764	3061	0	0	1	0	0	0	0	0	0	0	0	hypocretin (orexin) receptor 1	OX1R	OTTHUMP00000003951|hypocretin receptor 1|hypocretin receptor-1|orexin receptor 1|orexin receptor-1	1	1p33	19058789,	1	1	0.0070		0	0	0	0.9000000000000001
NTF4	autism	ENSG00000167744	4909	0	1	1	0	0	0	0	0	0	0	0	neurotrophin 4	NT-4/5|NT4|NT5|NTF5	neurotrophic factor 4|neurotrophic factor 5|neurotrophin 5|neurotrophin 5 (neurotrophin 4/5)	19	19q13.3	19598235,	1	2	0.0070		0	0	0	0.9000000000000001
TAOK2	autism	ENSG00000149930	9344	0	1	1	0	0	0	0	0	0	0	0	TAO kinase 2	KIAA0881|MAP3K17|PSK|PSK1|TAO1|TAO2	prostate derived STE20-like kinase PSK|thousand and one amino acid protein kinase	16	16p11.2	19242545,	1	2	0.0070		0	0	0	0.9000000000000001
NTF3	autism	ENSG00000185652	4908	0	1	1	0	0	0	0	0	0	0	0	neurotrophin 3	HDNF|MGC129711|NGF-2|NGF2|NT3	-	12	12p13	19598235,	1	2	0.0070		0	0	0	0.9000000000000001
PCNT	autism	ENSG00000160299	5116	0	0	1	0	0	0	0	0	0	0	0	pericentrin	KEN|MOPD2|PCN|PCNT2|PCNTB|PCTN2|SCKL4	kendrin|pericentrin B|pericentrin-2|pericentrin-380	21	21q22.3	19251251,	1	1	0.0070		0	0	0	0.9000000000000001
IL1RN	autism	ENSG00000136689	3557	0	1	1	0	0	0	0	0	0	0	0	interleukin 1 receptor antagonist	DIRA|ICIL-1RA|IL-1ra3|IL1F3|IL1RA|IRAP|MGC10430|MVCD4	IL1RN (IL1F3)|intracellular IL-1 receptor antagonist type II|intracellular interleukin-1 receptor antagonist (icIL-1ra)|type II interleukin-1 receptor antagonist	2	2q14.2	19058789,	1	2	0.0070		0	0	0	0.9000000000000001
HGF	autism	ENSG00000019991	3082	0	1	1	0	0	0	0	0	0	0	0	hepatocyte growth factor (hepapoietin A; scatter factor)	F-TCF|HGFB|HPTA|SF	fibroblast-derived tumor cytotoxic factor|hepatocyte growth factor|hepatopoietin A|lung fibroblast-derived mitogen|scatter factor	7	7q21.1	17626784,	1	2	0.0070		0	0	0	0.9000000000000001
PCDH19	autism	ENSG00000165194	57526	0	1	1	0	0	0	0	0	0	0	0	protocadherin 19	DKFZp686P1843|EFMR|KIAA1313	epilepsy, female restricted, with mental retardation (Juberg-Hellman syndrome)	X	Xq13.3	19752159,	1	2	0.0070		0	0	0	0.9000000000000001
NPY5R	autism	ENSG00000164129	4889	0	1	1	0	0	0	0	0	0	0	0	neuropeptide Y receptor Y5	NPYR5	-	4	4q31-q32	19058789,	1	2	0.0070		0	0	0	0.9000000000000001
CYP17A1	autism	ENSG00000148795	1586	0	0	1	0	0	0	0	0	0	0	0	cytochrome P450, family 17, subfamily A, polypeptide 1	CPT7|CYP17|P450C17|S17AH	OTTHUMP00000020382|cytochrome P450, family 17|cytochrome P450, subfamily XVII (steroid 17-alpha-hydroxylase), adrenal hyperplasia|cytochrome p450 XVIIA1|steroid 17-alpha-hydroxylase/17,20 lyase|steroid 17-alpha-monooxygenase	10	10q24.3	19598235,	1	1	0.0070		0	0	0	0.9000000000000001
NLGN4Y	autism	ENSG00000165246	22829	0	1	1	0	0	0	1	1	0	0	0	neuroligin 4, Y-linked	KIAA0951	OTTHUMP00000034787|OTTHUMP00000034789|neuroligin 4, Y linked	Y	Yq11.221	19605777,	1	4	0.0070		0	0	0	0.9000000000000001
LASP1	autism	ENSG00000002834	3927	0	1	1	0	0	0	0	0	0	0	1	LIM and SH3 protein 1	Lasp-1|MLN50	-	17	17q11-q21.3	17376794,	1	3	0.0070		1	0	0	0.9000000000000001
AVPR1B	autism	ENSG00000198049	553	0	0	1	0	0	0	0	0	0	0	0	arginine vasopressin receptor 1B	AVPR3	OTTHUMP00000034344|antidiuretic hormone receptor 1B|arginine vasopressin receptor 3|pituitary vasopressin receptor 3|vasopressin V1B receptor	1	1q32	19598235,	1	1	0.0070		0	0	0	0.9000000000000001
ZNF385B	autism	ENSG00000144331	151126	0	1	1	0	0	0	0	0	0	0	0	zinc finger protein 385B	FLJ25270|ZFN533|ZNF533	zinc finger protein 533	2	2q31.2-q31.3	19401682,	1	2	0.0070		0	0	0	0.9000000000000001
TRPV1	autism		7442	0	0	1	0	0	0	0	0	0	0	0	transient receptor potential cation channel, subfamily V, member 1	DKFZp434K0220|VR1	capsaicin receptor|transient receptor potential vanilloid 1a|transient receptor potential vanilloid 1b|vanilloid receptor subtype 1	17	17p13.3	19598235,	1	1	0.0070		0	0	0	0.9000000000000001
GRIP1	autism		23426	0	1	1	0	0	0	0	0	0	0	0	glutamate receptor interacting protein 1	GRIP	-	12	12q14.3	19736351,	1	2	0.0070		0	0	0	0.9000000000000001
DPP10	autism	ENSG00000175497	57628	0	1	1	0	0	1	0	0	0	0	0	dipeptidyl-peptidase 10	DPL2|DPPY|DPRP3	dipeptidyl peptidase 10|dipeptidyl peptidase IV-related protein 3|dipeptidyl peptidase X|dipeptidyl peptidase like protein 2	2	2q14.1	19736351,	1	3	0.0070		0	0	0	0.9000000000000001
ATP10A	autism	ENSG00000206190	57194	0	1	1	0	0	1	0	0	1	0	0	ATPase, class V, type 10A	ATP10C|ATPVA|ATPVC|KIAA0566	ATPase type IV, phospholipid transporting (P-type)|ATPase, Class V, type 10C|aminophospholipid translocase VA|phospholipid-transporting ATPase VA	15	15q11.2	18186074,	1	4	0.0070		0	0	0	0.9000000000000001
TYR	autism	ENSG00000077498	7299	0	1	1	0	0	0	0	0	0	0	0	tyrosinase (oculocutaneous albinism IA)	OCA1A|OCAIA|SHEP3	tyrosinase	11	11q14-q21	19360691,	1	2	0.0070		0	0	0	0.9000000000000001
MAPT	autism	ENSG00000186868	4137	0	1	1	0	0	0	0	0	0	0	0	microtubule-associated protein tau	DDPAC|FLJ31424|FTDP-17|MAPTL|MGC138549|MSTD|MTBT1|MTBT2|PPND|TAU	G protein beta1/gamma2 subunit-interacting factor 1|microtubule-associated protein tau, isoform 4	17	17q21.1	19736351,	1	2	0.0070		0	0	0	0.9000000000000001
TMEM100	autism	ENSG00000166292	55273	0	1	1	0	0	0	0	0	0	0	0	transmembrane protein 100	FLJ10970|FLJ37856	-	17	17q22	19058789,	1	2	0.0070		0	0	0	0.9000000000000001
HTR5A	autism	ENSG00000157219	3361	0	1	1	0	0	0	1	0	0	0	1	5-hydroxytryptamine (serotonin) receptor 5A	5-HT5A|MGC138226	5-hydroxytryptamine receptor 5A	7	7q36.1	17203304,	1	4	0.0070		1	0	0	0.9000000000000001
FMNL2	autism		114793	0	1	1	0	0	0	0	0	0	0	0	formin-like 2	FHOD2|FLJ37546	formin homology 2 domain containing 2	2	2q23.3	19401682,	1	2	0.0070		0	0	0	0.9000000000000001
STS	autism	ENSG00000101846	412	0	1	1	0	0	0	0	0	0	0	0	steroid sulfatase (microsomal), isozyme S	ARSC|ARSC1|ASC|ES|SSDD|XLI	OTTHUMP00000022868|arylsulfatase C|estrone sulfatase|steryl-sulfatase|steryl-sulfate sulfohydrolase	X	Xp22.32	19598235,	1	2	0.0070		0	0	0	0.9000000000000001
FOSB	autism	ENSG00000125740	2354	0	1	1	0	0	0	0	0	0	0	0	FBJ murine osteosarcoma viral oncogene homolog B	AP-1|DKFZp686C0818|G0S3|GOS3|GOSB|MGC42291	activator protein 1|oncogene FOS-B	19	19q13.32	18207134,	1	2	0.0070		0	0	0	0.9000000000000001
MTRR	autism	ENSG00000124275	4552	0	0	1	0	0	0	0	0	0	0	0	5-methyltetrahydrofolate-homocysteine methyltransferase reductase	MGC129643|MSR|cblE	[methionine synthase]-cobalamin methyltransferase (cob(II)alamin reducing)|methionine synthase reductase	5	5p15.3-p15.2	19440165,	1	1	0.0070		0	0	0	0.9000000000000001
MFSD6	autism	ENSG00000151690	54842	0	1	1	0	0	0	0	0	0	0	0	major facilitator superfamily domain containing 6	FLJ20160	OTTHUMP00000163510	2	2q32.2	19401682,	1	2	0.0070		0	0	0	0.9000000000000001
HSD17B2	autism	ENSG00000086696	3294	0	0	1	0	0	0	0	0	0	0	0	hydroxysteroid (17-beta) dehydrogenase 2	EDH17B2|HSD17|SDR9C2	short chain dehydrogenase/reductase family 9C, member 2	16	16q24.1-q24.2	19598235,	1	1	0.0070		0	0	0	0.9000000000000001
OPRK1	autism	ENSG00000082556	4986	0	1	1	0	0	0	0	0	0	0	0	opioid receptor, kappa 1	KOR|OPRK	Opiate receptor, kappa-1|kappa opioid receptor	8	8q11.2	19058789,	1	2	0.0070		0	0	0	0.9000000000000001
NPY2R	autism	ENSG00000185149	4887	0	1	1	0	0	0	0	0	0	0	0	neuropeptide Y receptor Y2	-	-	4	4q31	19058789,	1	2	0.0070		0	0	0	0.9000000000000001
DHCR7	autism	ENSG00000172893	1717	0	1	1	0	0	0	0	0	0	0	0	7-dehydrocholesterol reductase	SLOS	delta-7-dehydrocholesterol reductase	11	11q13.2-q13.5	19598235,	1	2	0.0070		0	0	0	0.9000000000000001
PER2	autism	ENSG00000132326	8864	0	1	1	0	0	0	0	0	0	0	0	period homolog 2 (Drosophila)	FASPS|KIAA0347	period 2|period circadian protein 2	2	2q37.3	19058789,	1	2	0.0070		0	0	0	0.9000000000000001
HSD17B3	autism	ENSG00000130948	3293	0	0	1	0	0	0	0	0	0	0	0	hydroxysteroid (17-beta) dehydrogenase 3	EDH17B3|SDR12C2	17-beta-HSD3|OTTHUMP00000021718|estradiol 17 beta-dehydrogenase 3|short chain dehydrogenase/reductase family 12C, member 2|testicular 17-beta-hydroxysteroid dehydrogenase	9	9q22	19598235,	1	1	0.0070		0	0	0	0.9000000000000001
HSD17B4	autism	ENSG00000133835	3295	0	0	1	0	0	0	0	0	0	0	0	hydroxysteroid (17-beta) dehydrogenase 4	DBP|MFE-2|SDR8C1	17-beta-HSD IV|17-beta-hydroxysteroid dehydrogenase 4|17beta-estradiol dehydrogenase type IV|3-alpha,7-alpha,12-alpha-trihydroxy-5-beta-cholest-24-enoyl-CoA hydratase|D-3-hydroxyacyl-CoA dehydratase|D-bifunctional protein, peroxisomal|beta-hydroxyacyl dehydrogenase|beta-keto-reductase|peroxisomal multifunctional protein 2|short chain dehydrogenase/reductase family 8C, member 1	5	5q21	19598235,	1	1	0.0070		0	0	0	0.9000000000000001
MC3R	autism	ENSG00000124089	4159	0	1	1	0	0	0	0	0	0	0	0	melanocortin 3 receptor	BMIQ9|MC3|MC3-R|OB20|OQTL	Obesity quantitative trait locus	20	20q13.2-q13.3	19058789,	1	2	0.0070		0	0	0	0.9000000000000001
HTR3A	autism	ENSG00000166736	3359	0	1	1	0	0	0	0	0	0	0	0	5-hydroxytryptamine (serotonin) receptor 3A	5-HT-3|5-HT3A|5-HT3R|5HT3R|HTR3	5HT3 serotonin receptor|serotonin-gated ion channel receptor	11	11q23.1	19184136,	1	2	0.0070		0	0	0	0.9000000000000001
SNAP25	autism	ENSG00000132639	6616	0	1	1	0	0	0	0	0	0	0	0	synaptosomal-associated protein, 25kDa	FLJ23079|RIC-4|RIC4|SEC9|SNAP|SNAP-25|bA416N4.2|dJ1068F16.2	OTTHUMP00000030267|OTTHUMP00000030268|resistance to inhibitors of cholinesterase 4 homolog|synaptosomal-associated protein 25	20	20p12-p11.2	19058789,	1	2	0.0070		0	0	0	0.9000000000000001
HTR3B	autism	ENSG00000149305	9177	0	1	1	0	0	0	0	0	0	0	0	5-hydroxytryptamine (serotonin) receptor 3B	5-HT3B	5-hydroxytryptamine 3 receptor B subunit|serotonin-gated ion channel subunit	11	11q23.1	19058789,	1	2	0.0070		0	0	0	0.9000000000000001
ABCA13	autism	ENSG00000179869	154664	0	1	1	0	0	0	0	0	0	0	0	ATP-binding cassette, sub-family A (ABC1), member 13	DKFZp313D2411|FLJ16398|FLJ33876|FLJ33951	ATP binding cassette transporter A13|ATP binding cassette, sub-family A (ABC1), member 13	7	7p12.3	19058789,	1	2	0.0070		0	0	0	0.9000000000000001
HTR3C	autism	ENSG00000178084	170572	0	0	1	0	0	0	0	0	0	0	0	5-hydroxytryptamine (serotonin) receptor 3, family member C	-	5-hydroxytryptamine receptor 3 subunit C	3	3q27.1	19035560,	1	1	0.0070		0	0	0	0.9000000000000001
SHMT1	autism	ENSG00000176974	6470	0	0	1	0	0	0	0	0	0	0	0	serine hydroxymethyltransferase 1 (soluble)	CSHMT|MGC15229|MGC24556|SHMT	14 kDa protein|cytoplasmic serine hydroxymethyltransferase	17	17p11.2	19440165,	1	1	0.0070		0	0	0	0.9000000000000001
OPRL1	autism	ENSG00000125510	4987	0	1	1	0	0	0	0	0	0	0	0	opiate receptor-like 1	KOR-3|MGC34578|NOCIR|OOR|ORL1	LC132 receptor-like|OTTHUMP00000031640|OTTHUMP00000031641|OTTHUMP00000031642|kappa3-related opioid receptor|nociceptin receptor|orphanin FQ receptor	20	20q13.33	19058789,	1	2	0.0070		0	0	0	0.9000000000000001
IGF1	autism	ENSG00000017427	3479	0	1	1	0	0	0	0	0	0	0	0	insulin-like growth factor 1 (somatomedin C)	IGF1A|IGFI	insulin-like growth factor 1	12	12q22-q23	19598235,	1	2	0.0070		0	0	0	0.9000000000000001
IGF2	autism	ENSG00000167244	3481	0	0	1	0	0	0	0	0	0	0	0	insulin-like growth factor 2 (somatomedin A)	C11orf43|FLJ22066|FLJ44734|INSIGF|pp9974	OTTHUMP00000011012|OTTHUMP00000011015|OTTHUMP00000011018|OTTHUMP00000011157|insulin-like growth factor 2|insulin-like growth factor II|insulin-like growth factor type 2|putative insulin-like growth factor II associated protein|somatomedin A	11	11p15.5	19598235,	1	1	0.0070		0	0	0	0.9000000000000001
NPY1R	autism	ENSG00000164128	4886	0	1	1	0	0	0	0	0	0	0	0	neuropeptide Y receptor Y1	NPYR	-	4	4q31.3-q32	19058789,	1	2	0.0070		0	0	0	0.9000000000000001
ACCN1	autism	ENSG00000108684	40	0	1	1	0	0	0	0	0	0	0	1	amiloride-sensitive cation channel 1, neuronal	ACCN|ASIC2|ASIC2a|BNC1|BNaC1|MDEG|hBNaC1	degenerin|neuronal amiloride-sensitive cation channel 1	17	17q12	17376794,	1	3	0.0070		1	0	0	0.9000000000000001
CSNK1E	autism	ENSG00000213923	1454	0	1	1	0	0	0	0	0	0	0	0	casein kinase 1, epsilon	HCKIE|MGC10398	CKI-epsilon|OTTHUMP00000063258|OTTHUMP00000063263|casein kinase 1 epsilon|casein kinase I epsilon	22	22q13.1	19058789,	1	2	0.0070		0	0	0	0.9000000000000001
MC4R	autism	ENSG00000166603	4160	0	1	1	0	0	0	0	0	0	0	0	melanocortin 4 receptor	MGC126851|MGC138197	OTTHUMP00000163654	18	18q22	19058789,	1	2	0.0070		0	0	0	0.9000000000000001
STK38	autism	ENSG00000112079	11329	0	1	1	0	0	0	0	0	0	0	0	serine/threonine kinase 38	NDR|NDR1	Ndr Ser/Thr kinase-like protein|OTTHUMP00000016293|nuclear Dbf2-related 1|serine threonine protein kinase	6	6p21	19058789,	1	2	0.0070		0	0	0	0.9000000000000001
GRIK3	autism	ENSG00000163873	2899	0	0	1	0	0	0	0	0	0	0	0	glutamate receptor, ionotropic, kainate 3	EAA5|GLR7|GLUR7|GluR7a	OTTHUMP00000004360|dJ1090M5.1 (glutamate receptor, ionotropic, kainate 3 (GLUR7))|excitatory amino acid receptor 5|glutamate receptor 7	1	1p34-p33	15094479,	1	1	0.0070		0	0	0	0.9000000000000001
TSPAN7	autism	ENSG00000156298	7102	0	1	1	0	1	0	0	0	0	0	0	tetraspanin 7	A15|CCG-B7|CD231|DXS1692E|MRX58|MXS1|TALLA-1|TM4SF2|TM4SF2b	CD231 antigen|T-cell acute lymphoblastic leukemia associated antigen 1|cell surface glycoprotein A15|membrane component, X chromosome, surface marker 1|tetraspanin protein|transmembrane 4 superfamily 2b|transmembrane 4 superfamily member 2|transmembrane protein A15	X	Xp11.4	19736351,	1	3	0.0070		0	0	0	0.9000000000000001
SLC7A5	autism	ENSG00000103257	8140	0	1	1	0	0	0	0	0	0	0	0	solute carrier family 7 (cationic amino acid transporter, y+ system), member 5	4F2LC|CD98|D16S469E|E16|LAT1|MPE16|hLAT1	4F2 light chain|CD98 light chain|L-type amino acid transporter 1|integral membrane protein E16|large neutral amino acids transporter 1|large neutral amino acids transporter small subunit 1|sodium-independent neutral amino acid transporter LAT1	16	16q24.3	19184136,	1	2	0.0070		0	0	0	0.9000000000000001
NR2E1	autism	ENSG00000112333	7101	0	0	1	0	0	0	0	0	0	0	0	nuclear receptor subfamily 2, group E, member 1	TLL|TLX|XTLL	OTTHUMP00000016940|OTTHUMP00000040473|tailes-related receptor|tailless homolog	6	6q21	19058789,	1	1	0.0070		0	0	0	0.9000000000000001
TGFB1	autism	ENSG00000105329	7040	0	1	1	0	0	0	0	0	0	0	0	transforming growth factor, beta 1	CED|DPD1|TGFB|TGFbeta	TGF-beta 1 protein|diaphyseal dysplasia 1, progressive|transforming growth factor-beta 1	19	19q13.2|19q13.1	17626784,	1	2	0.0070		0	0	0	0.9000000000000001
SEZ6L2	autism	ENSG00000174938	26470	0	1	1	0	0	0	0	0	0	0	0	seizure related 6 homolog (mouse)-like 2	FLJ90517|PSK-1	type I transmembrane receptor (seizure related protein)|type I transmembrane receptor (seizure-related protein)	16	16p11.2	19242545,	1	2	0.0070		0	0	0	0.9000000000000001
PDE4B	autism	ENSG00000184588	5142	0	1	1	0	0	0	0	0	0	0	0	phosphodiesterase 4B, cAMP-specific (phosphodiesterase E4 dunce homolog, Drosophila)	DKFZp686F2182|DPDE4|MGC126529|PDE4B5|PDEIVB	OTTHUMP00000010652|OTTHUMP00000010656|OTTHUMP00000046896|cAMP-specific 3',5'-cyclic phosphodiesterase 4B|cAMP-specific phosphodiesterase-4 B isoform|dunce-like phosphodiesterase E4|phosphodiesterase 4B|phosphodiesterase 4B, cAMP-specific (dunce	1	1p31	19251251,	1	2	0.0070		0	0	0	0.9000000000000001
CPA2	autism	ENSG00000158516	1358	0	1	1	0	0	0	0	0	0	0	0	carboxypeptidase A2 (pancreatic)	-	-	7	7q32	19401682,	1	2	0.0070		0	0	0	0.9000000000000001
STK39	autism	ENSG00000198648	27347	0	1	1	0	0	0	0	0	0	0	0	serine threonine kinase 39 (STE20/SPS1 homolog, yeast)	DCHT|DKFZp686K05124|PASK|SPAK	Ste20-like protein kinase|proline-alanine-rich STE20-related kinase|small intestine SPAK-like kinase	2	2q24.3	18348195,	1	2	0.0070		0	0	0	0.9000000000000001
DAO	autism	ENSG00000110887	1610	0	1	1	0	0	0	0	0	0	0	0	D-amino-acid oxidase	DAAO|DAMOX|MGC35381|OXDA	-	12	12q24	17629951,	1	2	0.0070		0	0	0	0.9000000000000001
HIRIP3	autism	ENSG00000149929	8479	0	1	1	0	0	0	0	0	0	0	0	HIRA interacting protein 3	-	HIRA-interacting protein 3	16	16p11.2	19242545,	1	2	0.0070		0	0	0	0.9000000000000001
KCND2	autism	ENSG00000184408	3751	0	1	1	0	0	0	0	0	0	0	0	potassium voltage-gated channel, Shal-related subfamily, member 2	KIAA1044|KV4.2|MGC119702|MGC119703|RK5	voltage-gated potassium channel Kv4.2|voltage-sensitive potassium channel	7	7q31	19401682,	1	2	0.0070		0	0	0	0.9000000000000001
DYX1C1	autism	ENSG00000128845	161582	0	1	1	0	0	0	0	0	0	0	0	dyslexia susceptibility 1 candidate 1	DYX1|DYXC1|EKN1|FLJ37882|MGC70618|RD	OTTHUMP00000162853	15	15q21.3	19058789,	1	2	0.0070		0	0	0	0.9000000000000001
HLA-A	autism	ENSG00000206503	3105	0	1	1	0	0	0	0	0	0	0	0	major histocompatibility complex, class I, A	FLJ26655|HLAA	HLA class I histocompatibility antigen, A-23 alpha chain|MHC class I antigen HLA-A heavy chain|MHC leukocyte antigen|OTTHUMP00000161059|antigen presenting molecule|leucocyte antigen class I|leukocyte antigen class I-A	6	6p21.3	16720216,	1	2	0.0070		0	0	0	0.9000000000000001
PDE4D	autism	ENSG00000113448	5144	0	0	1	0	0	0	0	0	0	0	0	phosphodiesterase 4D, cAMP-specific (phosphodiesterase E3 dunce homolog, Drosophila)	DPDE3|HSPDE4D|PDE4DN2|STRK1	cAMP-specific phosphodiesterase 4D|cAMP-specific phosphodiesterase PDE4D6|dunce-like phosphodiesterase E3|phosphodiesterase 4D|phosphodiesterase 4D, cAMP-specific (dunce	5	5q12	19251251,	1	1	0.0070		0	0	0	0.9000000000000001
HES6	autism	ENSG00000144485	55502	0	1	1	0	0	0	0	0	0	0	0	hairy and enhancer of split 6 (Drosophila)	HES-6|bHLHb41|bHLHc23	hairy and enhancer of split 6	2	2q37.3	19058789,	1	2	0.0070		0	0	0	0.9000000000000001
HLA-B	autism	ENSG00000204525	3106	0	1	1	0	0	0	0	0	0	0	0	major histocompatibility complex, class I, B	AS|HLA-B-7301|HLA-B73|HLAB|HLAC|MGC111087|SPDA1	HLA class I histocompatibility antigen, B alpha chain|HLA class I histocompatibility antigen, B-7 alpha chain|HLA class I histocompatibility antigen, Cw-5 alpha chain|HLA-B alpha chain (HLA-B*7301)|MHC Class I HLA heavy chain|MHC HLA-B cell surface glycoprotein|MHC class I antigen GN00104|MHC class I antigen HLA-B heavy chain|MHC class I antigen SHCHA|OTTHUMP00000029212|OTTHUMP00000034826|leukocy…	6	6p21.3	16720216,	1	2	0.0070		0	0	0	0.9000000000000001
NGF	autism	ENSG00000134259	4803	0	1	1	0	0	0	0	0	0	0	0	nerve growth factor (beta polypeptide)	Beta-NGF|HSAN5|MGC161426|MGC161428|NGFB	OTTHUMP00000013653|beta-nerve growth factor|nerve growth factor, beta polypeptide|nerve growth factor, beta subunit	1	1p13.1	19598235,	1	2	0.0070		0	0	0	0.9000000000000001
COBL	autism	ENSG00000106078	23242	0	1	1	0	0	0	0	0	0	0	0	cordon-bleu homolog (mouse)	DKFZp686G13227|KIAA0633|MGC131893	cordon-bleu homolog	7	7p12.1	19058789,	1	2	0.0070		0	0	0	0.9000000000000001
ADORA2A	autism	ENSG00000128271	135	0	0	1	0	0	0	0	0	0	0	0	adenosine A2a receptor	ADORA2|RDC8|hA2aR	adenosine A2 receptor|adenosine receptor subtype A2a	22	22q11.23	19565319,	1	1	0.0070		0	0	0	0.9000000000000001
DRD5	autism	ENSG00000169676	1816	0	1	1	0	0	0	0	0	0	0	0	dopamine receptor D5	DBDR|DRD1B|DRD1L2|MGC10601	D1beta dopamine receptor|dopamine receptor D1B	4	4p16.1	19058789,	1	2	0.0070		0	0	0	0.9000000000000001
NOSTRIN	autism	ENSG00000163072	115677	0	1	1	0	0	0	0	0	0	0	0	nitric oxide synthase trafficker	DaIP2|MGC20702	ENOS traffic inducer|endothelial nitric oxide synthase traffic inducer|nitric oxide synthase trafficking|ortholog of mouse disabled 2 interacting proein 2	2	2q24.3	19401682,	1	2	0.0070		0	0	0	0.9000000000000001
VDR	autism	ENSG00000111424	7421	0	0	1	0	0	0	0	0	0	0	0	vitamin D (1,25- dihydroxyvitamin D3) receptor	NR1I1	vitamin D (1,25-dihydroxyvitamin D3) receptor	12	12q13.11	15854747,	1	1	0.0070		0	0	0	0.9000000000000001
PTK2	autism	ENSG00000169398	5747	0	1	1	0	0	0	0	0	0	0	0	PTK2 protein tyrosine kinase 2	FADK|FAK|FAK1|pp125FAK	focal adhesion kinase 1	8	8q24-qter	19736351,	1	2	0.0070		0	0	0	0.9000000000000001
ADRA2A	autism	ENSG00000150594	150	0	1	1	0	0	0	0	0	0	0	0	adrenergic, alpha-2A-, receptor	ADRA2|ADRA2R|ADRAR|ALPHA2AAR|ZNF32	OTTHUMP00000058849|alpha-2-adrenergic receptor, platelet type|alpha-2A adrenoceptor|alpha-2A-adrenergic receptor|alpha-2AAR subtype C10	10	10q24-q26	19058789,	1	2	0.0070		0	0	0	0.9000000000000001
GRPR	autism	ENSG00000126010	2925	0	1	1	0	0	0	1	0	1	0	1	gastrin-releasing peptide receptor	-	GRP-preferring bombesin receptor|OTTHUMP00000022983	X	Xp22.2-p22.13	14729406,	1	5	0.0070		1	0	0	0.9000000000000001
AUTS2	autism	ENSG00000158321	26053	0	1	1	1	0	1	1	1	1	0	0	autism susceptibility candidate 2	FBRSL2|KIAA0442|MGC13140	autism-related protein 1	7	7q11.22	19546859,	1	7	0.0070		0	0	0	0.9000000000000001
ADRA2C	autism	ENSG00000184160	152	0	0	1	0	0	0	0	0	0	0	1	adrenergic, alpha-2C-, receptor	ADRA2L2|ADRA2RL2|ADRARL2|ALPHA2CAR	alpha-2C-adrenergic receptor|alpha2-AR-C4	4	4p16	11317218,	1	2	0.0070		1	0	0	0.9000000000000001
EGF	autism	ENSG00000138798	1950	0	1	1	0	0	0	0	0	0	0	0	epidermal growth factor (beta-urogastrone)	HOMG4|URG	-	4	4q25	17626784,	1	2	0.0070		0	0	0	0.9000000000000001
MUC1	autism	ENSG00000185499	4582	0	1	1	0	0	0	0	0	0	0	0	mucin 1, cell surface associated	CD227|EMA|H23AG|MAM6|PEM|PEMT|PUM	DF3 antigen|H23 antigen|MUC-1/SEC|MUC-1/X|MUC1/ZD|OTTHUMP00000033787|OTTHUMP00000033790|OTTHUMP00000033795|breast carcinoma-associated antigen DF3|episialin|mucin 1|mucin 1, transmembrane|peanut-reactive urinary mucin|polymorphic epithelial mucin|tumor associated epithelial mucin	1	1q21	19058789,	1	2	0.0070		0	0	0	0.9000000000000001
MYO1D	autism	ENSG00000176658	4642	0	1	1	0	0	0	0	0	0	0	1	myosin ID	KIAA0727|myr4	myosin-I gamma	17	17q11-q12	17376794,	1	3	0.0070		1	0	0	0.9000000000000001
AUTS5	autism		94313	1	1	1	0	0	0	0	0	1	1	0	-	-	-	2	2q	19267418,	1	5	0.0070		0	0	0	0.9000000000000001
SLC6A14	autism	ENSG00000087916	11254	0	1	1	0	0	0	0	0	0	0	0	solute carrier family 6 (amino acid transporter), member 14	ATB(0+)|BMIQ11	OTTHUMP00000023880|OTTHUMP00000043312|amino acid transporter B0+|solute carrier family 6 (neurotransmitter transporter), member 14	X	Xq23-q24	19058789,	1	2	0.0070		0	0	0	0.9000000000000001
NEUROG1	autism	ENSG00000181965	4762	0	1	1	0	0	0	0	0	1	0	0	neurogenin 1	AKA|Math4C|NEUROD3|bHLHa6|ngn1	OTTHUMP00000159409|neurogenic differentiation 3	5	5q23-q31	18053270,	1	3	0.0070		0	0	0	0.9000000000000001
DOCK3	autism		1795	0	1	1	0	0	0	0	0	0	0	0	dedicator of cytokinesis 3	KIAA0299|MOCA|PBP	dedicator of cyto-kinesis 3|modifier of cell adhesion|presenilin-binding protein	3	3p21.31	19058789,	1	2	0.0070		0	0	0	0.9000000000000001
DOCK4	autism		9732	0	1	1	0	0	0	0	0	0	0	0	dedicator of cytokinesis 4	FLJ34238|KIAA0716|MGC134911|MGC134912	-	7	7q31.1	19401682,	1	2	0.0070		0	0	0	0.9000000000000001
FEZF1	autism	ENSG00000128610	389549	0	1	1	0	0	0	0	0	0	0	0	FEZ family zinc finger 1	ZNF312B	zinc finger protein 312-like|zinc finger protein 312B	7	7q31.32	19401682,	1	2	0.0070		0	0	0	0.9000000000000001
TRAF3IP1	autism	ENSG00000204104	26146	0	0	1	0	0	0	0	0	0	0	0	TNF receptor-associated factor 3 interacting protein 1	DKFZp434F124|MIP-T3|MIPT3	interleukin 13 receptor alpha 1-binding protein-1|microtubule interacting protein that associates with TRAF3|microtubule-interacting protein that associates with TRAF3	2	2q37.3	19251251,	1	1	0.0070		0	0	0	0.9000000000000001
ATF5	autism	ENSG00000169136	22809	0	0	1	0	0	0	0	0	0	0	0	activating transcription factor 5	ATFX|FLJ34666|HMFN0395	-	19	19q13.3	19251251,	1	1	0.0070		0	0	0	0.9000000000000001
ATF4	autism	ENSG00000128272	468	0	0	1	0	0	0	0	0	0	0	0	activating transcription factor 4 (tax-responsive enhancer element B67)	CREB-2|CREB2|TAXREB67|TXREB	activating transcription factor 4|cAMP response element-binding protein 2	22	22q13.1	19251251,	1	1	0.0070		0	0	0	0.9000000000000001
TSC1	autism	ENSG00000165699	7248	0	1	1	0	0	0	0	0	0	0	0	tuberous sclerosis 1	KIAA0243|LAM|MGC86987|TSC	OTTHUMP00000022439|hamartin|tuberous sclerosis 1 protein|tumor suppressor	9	9q34	19058789,	1	2	0.0070		0	0	0	0.9000000000000001
TSC2	autism	ENSG00000103197	7249	0	1	1	0	0	0	0	0	1	0	0	tuberous sclerosis 2	FLJ43106|LAM|TSC4	tuberin	16	16p13.3	19058789,	1	3	0.0070		0	0	0	0.9000000000000001
SLC13A1	autism	ENSG00000081800	6561	0	1	1	0	0	0	0	0	0	0	0	solute carrier family 13 (sodium/sulfate symporters), member 1	NAS1|NaSi-1	solute carrier family 13 (sodium/sulphate symporters), member 1	7	7q31-q32	19401682,	1	2	0.0070		0	0	0	0.9000000000000001
MTNR1B	autism	ENSG00000134640	4544	0	1	1	0	0	0	0	0	0	0	0	melatonin receptor 1B	MEL-1B-R|MT2	melatonin receptor MEL1B|melatonin receptor type 1B	11	11q21-q22	19184136,	1	2	0.0070		0	0	0	0.9000000000000001
ADRA1B	autism	ENSG00000170214	147	0	1	1	0	0	0	0	0	0	0	0	adrenergic, alpha-1B-, receptor	ADRA1|ALPHA1BAR	alpha-1B-adrenergic receptor	5	5q23-q32	19058789,	1	2	0.0070		0	0	0	0.9000000000000001
CACNA1G	autism		8913	0	0	1	0	0	0	0	0	0	0	0	calcium channel, voltage-dependent, T type, alpha 1G subunit	Ca(V)T.1|Cav3.1|MGC117234|NBR13	calcium channel, voltage-dependent, T type, alpha-1G subunit|calcium channel, voltage-dependent, alpha 1G subunit|voltage-dependent calcium channel alpha 1G subunit|voltage-dependent calcium channel alpha 1G subunit, isoform 11	17	17q22	19455149,	1	1	0.0070		0	0	0	0.9000000000000001
FABP3	autism	ENSG00000121769	2170	0	0	1	0	0	0	0	0	0	0	0	fatty acid binding protein 3, muscle and heart (mammary-derived growth inhibitor)	FABP11|H-FABP|MDGI|O-FABP	Fatty acid-binding protein 3, muscle|OTTHUMP00000003898|fatty acid binding protein 11|fatty acid binding protein 3|mammary-derived growth inhibitor	1	1p33-p32	20057506,	1	1	0.0070		0	0	0	0.9000000000000001
CACNA1H	autism		8912	0	1	1	0	0	0	1	0	0	0	1	calcium channel, voltage-dependent, T type, alpha 1H subunit	CACNA1HB|Cav3.2|EIG6|FLJ90484	calcium channel, voltage-dependent, T type, alpha 1Hb subunit|calcium channel, voltage-dependent, alpha 1H subunit|low-voltage-activated calcium channel alpha1 3.2 subunit|low-voltage-activated calcium channel alpha13.2 subunit|voltage dependent t-type calcium channel alpha-1H subunit|voltage-gated calcium channel alpha subunit Cav3.2|voltage-gated calcium channel alpha subunit CavT.2	16	16p13.3	16754686,	1	4	0.0070		1	0	0	0.9000000000000001
SYNGAP1	autism	ENSG00000197283	8831	0	0	1	0	0	0	0	0	0	0	0	synaptic Ras GTPase activating protein 1 homolog (rat)	DKFZp761G1421|KIAA1938|MRD5|RASA1|RASA5|SYNGAP	OTTHUMP00000064825|synaptic Ras GTPase activating protein 1|synaptic Ras GTPase activating protein 1 (homolog of rat)|synaptic Ras GTPase activating protein, 135kDa	6	6p21.3	19196676,	1	1	0.0070		0	0	0	0.9000000000000001
FABP7	autism	ENSG00000164434	2173	0	0	1	0	0	0	0	0	0	0	0	fatty acid binding protein 7, brain	B-FABP|BLBP|DKFZp547J2313|FABPB|MRG	OTTHUMP00000017118|brain lipid binding protein|mammary-derived growth inhibitor-related	6	6q22-q23	20057506,	1	1	0.0070		0	0	0	0.9000000000000001
FABP5	autism	ENSG00000164687	2171	0	0	1	0	0	0	0	0	0	0	0	fatty acid binding protein 5 (psoriasis-associated)	E-FABP|EFABP|PA-FABP|PAFABP	-	8	8q21.13	20057506,	1	1	0.0070		0	0	0	0.9000000000000001
MTNR1A	autism	ENSG00000168412	4543	0	1	1	0	0	0	0	0	0	0	0	melatonin receptor 1A	MEL-1A-R|MT1	melatonin receptor type 1A	4	4q35.1	19184136,	1	2	0.0070		0	0	0	0.9000000000000001
FIGNL1	autism	ENSG00000132436	63979	0	1	1	0	0	0	0	0	0	0	0	fidgetin-like 1	-	-	7	7p12.2	19058789,	1	2	0.0070		0	0	0	0.9000000000000001
LEPR	autism	ENSG00000116678	3953	0	1	1	0	0	0	0	0	0	0	0	leptin receptor	CD295|OBR	OB receptor|OTTHUMP00000010693|OTTHUMP00000010694	1	1p31	19058789,	1	2	0.0070		0	0	0	0.9000000000000001
PAX6	autism	ENSG00000007372	5080	0	1	1	0	0	0	0	0	0	0	0	paired box 6	AN|AN2|D11S812E|MGC17209|MGDA|WAGR	OTTHUMP00000038833|OTTHUMP00000038834|OTTHUMP00000038835|OTTHUMP00000038836|OTTHUMP00000038837|OTTHUMP00000038838|OTTHUMP00000038839|OTTHUMP00000038840|paired box gene 6|paired box homeotic gene-6	11	11p13	19607881,	1	2	0.0070		0	0	0	0.9000000000000001
VGF	autism	ENSG00000128564	7425	0	0	1	0	0	0	0	0	0	0	0	VGF nerve growth factor inducible	-	neuro-endocrine specific protein VGF|neurosecretory protein VGF	7	7q22.1	19598235,	1	1	0.0070		0	0	0	0.9000000000000001
TSPAN12	autism	ENSG00000106025	23554	0	1	1	0	0	0	0	0	0	0	0	tetraspanin 12	NET-2|TM4SF12	tetraspan NET-2|transmembrane 4 superfamily member 12	7	7q31.31	19401682,	1	2	0.0070		0	0	0	0.9000000000000001
NDE1	autism	ENSG00000072864	54820	0	0	1	0	0	0	0	0	0	0	0	nudE nuclear distribution gene E homolog 1 (A. nidulans)	FLJ20101|HOM-TES-87|NUDE|NUDE1	LIS1-interacting protein NUDE1, rat homolog|OTTHUMP00000160329|OTTHUMP00000160330|nuclear distribution gene E homolog 1	16	16p13.11	19786961,	1	1	0.0070		0	0	0	0.9000000000000001
CASP3	autism	ENSG00000164305	836	0	1	1	0	0	0	0	0	0	0	0	caspase 3, apoptosis-related cysteine peptidase	CPP32|CPP32B|SCA-1	OTTHUMP00000165054|PARP cleavage protease|SREBP cleavage activity 1|Yama|apopain|caspase 3|caspase 3, apoptosis-related cysteine protease|cysteine protease CPP32|procaspase3	4	4q34	19058789,	1	2	0.0070		0	0	0	0.9000000000000001
SLC1A3	autism	ENSG00000079215	6507	0	1	1	0	0	0	0	0	0	0	0	solute carrier family 1 (glial high affinity glutamate transporter), member 3	EA6|EAAT1|FLJ25094|GLAST|GLAST1	glutamate transporter variant EAAT1ex9skip	5	5p13	19736351,	1	2	0.0070		0	0	0	0.9000000000000001
MAZ	autism	ENSG00000103495	4150	0	1	1	0	0	0	0	0	0	0	0	MYC-associated zinc finger protein (purine-binding transcription factor)	PUR1|Pur-1|SAF-1|SAF-2|SAF-3|ZF87|ZNF801|Zif87	MYC-associated zinc finger protein|purine-binding transcription factor|serum amyloid A activating factor 1|serum amyloid A activating factor 2|zinc-finger protein, 87 kilodaltons	16	16p11.2	19242545,	1	2	0.0070		0	0	0	0.9000000000000001
CASP9	autism	ENSG00000132906	842	0	1	1	0	0	0	0	0	0	0	0	caspase 9, apoptosis-related cysteine peptidase	APAF-3|APAF3|CASPASE-9c|ICE-LAP6|MCH6	ICE-like apoptotic protease 6|OTTHUMP00000002322|OTTHUMP00000002323|OTTHUMP00000044594|apoptotic protease MCH-6|apoptotic protease activating factor 3|caspase 9|caspase 9, apoptosis-related cysteine protease	1	1p36.3-p36.1	19058789,	1	2	0.0070		0	0	0	0.9000000000000001
NFIL3	autism	ENSG00000165030	4783	0	1	1	0	0	0	0	0	0	0	0	nuclear factor, interleukin 3 regulated	E4BP4|IL3BP1|NF-IL3A|NFIL3A	OTTHUMP00000021633|interleukin-3 promoter transcriptional activator	9	9q22	19058789,	1	2	0.0070		0	0	0	0.9000000000000001
DLG2	autism	ENSG00000150672	1740	0	1	1	0	0	0	0	0	0	0	0	discs, large homolog 2 (Drosophila)	DKFZp781D1854|DKFZp781E0954|FLJ37266|MGC131811|PSD-93|PSD93|chapsyn-110	OTTHUMP00000165969|channel-associated protein of synapses, 110kDa|chapsyn-110|discs, large homolog 2, chapsyn-110	11	11q14.1	19736351,	1	2	0.0070		0	0	0	0.9000000000000001
OTX1	autism	ENSG00000115507	5013	0	0	1	0	0	0	0	0	0	0	0	orthodenticle homeobox 1	FLJ38361|MGC15736	homeobox protein OTX1|orthodenticle homolog 1	2	2p13	19018235,	1	1	0.0070		0	0	0	0.9000000000000001
ESR1	autism	ENSG00000091831	2099	0	0	1	0	0	0	0	0	0	0	0	estrogen receptor 1	DKFZp686N23123|ER|ESR|ESRA|Era|NR3A1	OTTHUMP00000017718|OTTHUMP00000017719|estrogen receptor alpha	6	6q25.1	19598235,	1	1	0.0070		0	0	0	0.9000000000000001
ESR2	autism	ENSG00000140009	2100	0	0	1	0	0	0	0	0	0	0	0	estrogen receptor 2 (ER beta)	ER-BETA|ESR-BETA|ESRB|ESTRB|Erb|NR3A2	estrogen receptor beta|estrogen receptor beta 4	14	14q23.2	19598235,	1	1	0.0070		0	0	0	0.9000000000000001
CHRM5	autism	ENSG00000184984	1133	0	1	1	0	0	0	0	0	0	0	0	cholinergic receptor, muscarinic 5	HM5|MGC41838	OTTHUMP00000159731|muscarinic acetylcholine receptor M5	15	15q26	19058789,	1	2	0.0070		0	0	0	0.9000000000000001
FAM120C	autism	ENSG00000184083	54954	0	1	1	0	0	0	0	0	0	0	0	family with sequence similarity 120C	CXorf17|FLJ20506|FLJ43676|ORF34	BJ-HCC-21 tumor antigen|hypothetical protein LOC54954	X	Xp11.22	18498374,	1	2	0.0070		0	0	0	0.9000000000000001
CNTN4	autism	ENSG00000144619	152330	0	1	1	0	0	1	1	0	0	0	0	contactin 4	AXCAM|BIG-2|CNTN4A|MGC33615	OTTHUMP00000147566|OTTHUMP00000147567|axonal cell adhesion molecule|axonal-associated cell adhesion molecule|neural cell adhesion protein BIG-2	3	3p26-p25	19736351,	1	4	0.0070		0	0	0	0.9000000000000001
HCRT	autism	ENSG00000161610	3060	0	1	1	0	0	0	0	0	0	0	0	hypocretin (orexin) neuropeptide precursor	NRCLP1|OX|PPOX	orexin	17	17q21	19058789,	1	2	0.0070		0	0	0	0.9000000000000001
CCK	autism	ENSG00000187094	885	0	0	1	0	0	0	0	0	0	0	0	cholecystokinin	MGC117187	OTTHUMP00000162607	3	3p22-p21.3	19058789,	1	1	0.0070		0	0	0	0.9000000000000001
NDN	autism	ENSG00000182636	4692	0	1	1	0	0	0	0	0	0	0	0	necdin homolog (mouse)	HsT16328|PWCR	OTTHUMP00000159437|necdin	15	15q11.2-q12	19058789,	1	2	0.0070		0	0	0	0.9000000000000001
UPP2	autism	ENSG00000007001	151531	0	1	1	0	0	0	0	0	0	0	0	uridine phosphorylase 2	UDRPASE2|UP2|UPASE2	OTTHUMP00000162808|liver-specific uridine phosphorylase|uridine phosphorylase-2	2	2q24.1	19401682,	1	2	0.0070		0	0	0	0.9000000000000001
TAC1	autism	ENSG00000006128	6863	0	1	1	0	0	0	0	0	0	0	0	tachykinin, precursor 1	Hs.2563|NK2|NKNA|NPK|TAC2	neurokinin 1|neurokinin 2|neurokinin A|neurokinin alpha|neuromedin L|neuropeptide K|neuropeptide gamma|substance K|substance P|tachykinin 1|tachykinin 2|tachykinin, precursor 1 (substance K, substance P, neurokinin 1, neurokinin 2, neuromedin L, neurokinin alpha, neuropeptide K, neuropeptide gamma)	7	7q21-q22	19598235,	1	2	0.0070		0	0	0	0.9000000000000001
PAFAH1B1	autism	ENSG00000007168	5048	0	0	1	0	0	0	0	0	1	0	0	platelet-activating factor acetylhydrolase, isoform Ib, subunit 1 (45kDa)	LIS1|LIS2|MDCR|MDS|PAFAH	lissencephaly 1 protein|platelet-activating factor acetylhydrolase, isoform Ib, alpha subunit|platelet-activating factor acetylhydrolase, isoform Ib, alpha subunit 45kDa	17	17p13.3	19251251,	1	2	0.0070		0	0	0	0.9000000000000001
GCHFR	autism	ENSG00000137880	2644	0	0	1	0	0	0	0	0	0	0	0	GTP cyclohydrolase I feedback regulator	GFRP|HsT16933|MGC138467|MGC138469|P35	GTP cyclohydrolase I feedback regulatory protein	15	15q15	19674121,	1	1	0.0070		0	0	0	0.9000000000000001
KL	autism	ENSG00000133116	9365	0	0	1	0	0	0	0	0	0	0	0	klotho	-	OTTHUMP00000018796	13	13q12	19077115,	1	1	0.0070		0	0	0	0.9000000000000001
AHI1	autism		54806	0	1	1	0	0	0	0	0	0	0	0	Abelson helper integration site 1	AHI-1|DKFZp686J1653|FLJ14023|FLJ20069|JBTS3|ORF1|dJ71N10.1	OTTHUMP00000017263|OTTHUMP00000017264|OTTHUMP00000017265|contatins SH3 and WD40 domains|jouberin	6	6q23.3	18782849,	1	2	0.0070		0	0	0	0.9000000000000001
DRG1	autism	ENSG00000185721	4733	0	1	1	0	0	0	0	0	0	0	0	developmentally regulated GTP binding protein 1	DKFZp434N1827|NEDD3	developmentally regulated GTP-binding protein 1|neural precursor cell expressed, developmentally down-regulated 3	22	22q12.2	19058789,	1	2	0.0070		0	0	0	0.9000000000000001
NCSTN	autism	ENSG00000162736	23385	0	0	1	0	0	0	0	0	0	0	0	nicastrin	APH2|KIAA0253	ATAG1874|OTTHUMP00000031839|anterior pharynx-defective 2	1	1q22-q23	19077115,	1	1	0.0070		0	0	0	0.9000000000000001
LEP	autism	ENSG00000174697	3952	0	1	1	0	0	0	0	0	0	0	0	leptin	FLJ94114|OB|OBS	leptin (murine obesity homolog)|leptin (obesity homolog, mouse)|obese, mouse, homolog of|obesity factor	7	7q31.3	19058789,	1	2	0.0070		0	0	0	0.9000000000000001
PNOC	autism	ENSG00000168081	5368	0	0	1	0	0	0	0	0	0	0	0	prepronociceptin	PPNOC	nocistatin|propronociceptin	8	8p21	19058789,	1	1	0.0070		0	0	0	0.9000000000000001
APAF1	autism	ENSG00000120868	317	0	1	1	0	0	0	0	0	0	0	0	apoptotic peptidase activating factor 1	APAF-1|CED4|DKFZp781B1145	apoptotic protease activating factor 1	12	12q23	19058789,	1	2	0.0070		0	0	0	0.9000000000000001
TBL1Y	autism	ENSG00000092377	90665	0	0	1	0	0	0	0	0	0	0	0	transducin (beta)-like 1Y-linked	TBL1	OTTHUMP00000033224|OTTHUMP00000033225|OTTHUMP00000033226|transducin beta-like 1|transducin beta-like 1Y	Y	Yp11.2	19605777,	1	1	0.0070		0	0	0	0.9000000000000001
OPRD1	autism	ENSG00000116329	4985	0	1	1	0	0	0	0	0	0	0	0	opioid receptor, delta 1	OPRD	OTTHUMP00000003778	1	1p36.1-p34.3	19058789,	1	2	0.0070		0	0	0	0.9000000000000001
FEZ1	autism	ENSG00000149557	9638	0	0	1	0	0	0	0	0	0	0	0	fasciculation and elongation protein zeta 1 (zygin I)	-	zygin 1	11	11q24.2	19251251,	1	1	0.0070		0	0	0	0.9000000000000001
CGA	autism	ENSG00000135346	1081	0	0	1	0	0	0	0	0	0	0	0	glycoprotein hormones, alpha polypeptide	CG-ALPHA|FSHA|GPHA1|GPHa|HCG|LHA|TSHA	OTTHUMP00000016825|chorionic gonadotropin, alpha polypeptide|follicle-stimulating hormone alpha subunit	6	6q12-q21	19598235,	1	1	0.0070		0	0	0	0.9000000000000001
ADCY1	autism	ENSG00000164742	107	0	1	1	0	0	0	0	0	0	0	0	adenylate cyclase 1 (brain)	AC1	3',5'-cyclic AMP synthetase|ATP pyrophosphate-lyase|Ca(2+)/calmodulin-activated adenylyl cyclase|adenyl cyclase|adenylate cyclase 1|adenylate cyclase type I	7	7p13-p12	19058789,	1	2	0.0070		0	0	0	0.9000000000000001
LHCGR	autism	ENSG00000138039	3973	0	0	1	0	0	0	0	0	0	0	0	luteinizing hormone/choriogonadotropin receptor	FLJ41504|LCGR|LGR2|LH/CG-R|LH/CGR|LHR|LHRHR|LSH-R	luteinising hormone-choriogonadotropin receptor|lutropin/choriogonadotropin receptor	2	2p21	19598235,	1	1	0.0070		0	0	0	0.9000000000000001
MOG	autism	ENSG00000204655	4340	0	1	1	0	0	0	0	0	0	0	0	myelin oligodendrocyte glycoprotein	MGC26137|MOGIG-2	MOG Ig-AluB|MOG alpha-6|OTTHUMP00000029122|OTTHUMP00000029124|OTTHUMP00000029125|OTTHUMP00000029126|OTTHUMP00000029127	6	6p22.1	19167444,	1	2	0.0070		0	0	0	0.9000000000000001
EIF1AY	autism	ENSG00000198692	9086	0	0	1	0	0	0	0	0	0	0	0	eukaryotic translation initiation factor 1A, Y-linked	-	eIF-1A Y isoform|eukaryotic translation initiation factor 1A, Y chromosome	Y	Yq11.222	19605777,	1	1	0.0070		0	0	0	0.9000000000000001
CHRNA4	autism	ENSG00000101204	1137	0	1	1	0	0	0	0	0	0	0	0	cholinergic receptor, nicotinic, alpha 4	BFNC|EBN|EBN1|FLJ95812|NACHR|NACHRA4|NACRA4	cholinergic receptor, nicotinic, alpha 4 subunit|cholinergic receptor, nicotinic, alpha polypeptide 4|neuronal nicotinic acetylcholine receptor alpha-4 subunit	20	20q13.2-q13.3	19058789,	1	2	0.0070		0	0	0	0.9000000000000001
H2AFY	autism	ENSG00000113648	9555	0	1	1	0	0	0	0	0	0	0	0	H2A histone family, member Y	H2A.y|H2A/y|H2AF12M|H2AFJ|MACROH2A1.1|mH2A1|macroH2A1.2	histone macroH2A1.1|histone macroH2A1.2	5	5q31.3-q32	18053270,	1	2	0.0070		0	0	0	0.9000000000000001
PITX3	autism	ENSG00000107859	5309	0	1	1	0	0	0	0	0	0	0	0	paired-like homeodomain 3	CTPP4|MGC12766|PTX3	OTTHUMP00000020362|homeobox protein PITX3	10	10q25	19058789,	1	2	0.0070		0	0	0	0.9000000000000001
PITX1	autism	ENSG00000069011	5307	0	1	1	0	0	0	0	0	0	0	0	paired-like homeodomain 1	BFT|CCF|POTX|PTX1	hindlimb expressed homeobox protein backfoot|paired-like homeodomain transcription factor 1|pituitary homeo box 1|pituitary otx-related factor	5	5q31	18053270,	1	2	0.0070		0	0	0	0.9000000000000001
SLC12A6	autism	ENSG00000140199	9990	0	1	1	0	0	0	0	0	0	0	0	solute carrier family 12 (potassium/chloride transporters), member 6	ACCPN|DKFZp434D2135|KCC3|KCC3A|KCC3B	potassium chloride cotransporter 3|potassium chloride cotransporter KCC3a-S3|solute carrier family 12, member 6	15	15q13-q15	19058789,	1	2	0.0070		0	0	0	0.9000000000000001
WNK3	autism	ENSG00000196632	65267	0	1	1	0	0	0	0	0	0	0	0	WNK lysine deficient protein kinase 3	KIAA1566|PRKWNK3	OTTHUMP00000023369|protein kinase, lysine deficient 3	X	Xp11.23-p11.21	18498374,	1	2	0.0070		0	0	0	0.9000000000000001
HES1	autism	ENSG00000114315	3280	0	1	1	0	0	0	0	0	0	0	0	hairy and enhancer of split 1, (Drosophila)	FLJ20408|HES-1|HHL|HRY|bHLHb39	hairy and enhancer of split 1|hairy homolog|transcription factor HES-1	3	3q28-q29	19058789,	1	2	0.0070		0	0	0	0.9000000000000001
LHFPL3	autism		375612	0	1	1	0	0	0	0	0	0	0	0	lipoma HMGIC fusion partner-like 3	LHFPL4	LHFP-like protein 3|lipoma HMGIC fusion partner-like 4	7	7q22.1	19401682,	1	2	0.0070		0	0	0	0.9000000000000001
MTF1	autism	ENSG00000188786	4520	0	1	1	0	0	0	0	0	0	0	0	metal-regulatory transcription factor 1	MGC23036|MTF-1|ZRF	MRE-binding transcription factor-1|OTTHUMP00000004731|metal-responsive transcription factor 1|zinc regulatory factor	1	1p33	19058789,	1	2	0.0070		0	0	0	0.9000000000000001
HTR7	autism	ENSG00000148680	3363	0	1	1	0	0	1	0	0	0	0	1	5-hydroxytryptamine (serotonin) receptor 7 (adenylate cyclase-coupled)	5-HT7	5-hydroxytryptamine receptor 7|OTTHUMP00000020077|OTTHUMP00000020078|OTTHUMP00000020079|serotonin 5-HT-7 receptor	10	10q21-q24	17406648,	1	4	0.0070		1	0	0	0.9000000000000001
VEGFA	autism	ENSG00000112715	7422	0	0	1	0	0	0	0	0	0	0	0	vascular endothelial growth factor A	MGC70609|MVCD1|VEGF|VEGF-A|VPF	vascular endothelial growth factor isoform VEGF165|vascular permeability factor	6	6p12	19598235,	1	1	0.0070		0	0	0	0.9000000000000001
HTR6	autism	ENSG00000158748	3362	0	0	1	0	0	0	0	0	0	0	0	5-hydroxytryptamine (serotonin) receptor 6	5-HT6|5-HT6R	OTTHUMP00000002795	1	1p36-p35	19997080,	1	1	0.0070		0	0	0	0.9000000000000001
ALDOA	autism	ENSG00000149925	226	0	1	1	0	0	0	0	0	0	0	0	aldolase A, fructose-bisphosphate	ALDA|MGC10942|MGC17716|MGC17767	fructose-1,6-bisphosphate triosephosphate-lyase|fructose-bisphosphate aldolase A	16	16p11.2	19242545,	1	2	0.0070		0	0	0	0.9000000000000001
POMC	autism	ENSG00000115138	5443	0	1	1	0	0	0	0	0	0	0	0	proopiomelanocortin	ACTH|CLIP|LPH|MSH|NPP|POC	OTTHUMP00000119991|adrenocorticotropic hormone|adrenocorticotropin|alpha-MSH|alpha-melanocyte-stimulating hormone|beta-LPH|beta-MSH|beta-endorphin|beta-melanocyte-stimulating hormone|corticotropin-like intermediary peptide|gamma-LPH|gamma-MSH|lipotropin beta|lipotropin gamma|melanotropin alpha|melanotropin beta|melanotropin gamma|met-enkephalin|pro-ACTH-endorphin|proopiomelanocortin preproprotein	2	2p23.3	19058789,	1	2	0.0070		0	0	0	0.9000000000000001
RIMS3	autism	ENSG00000117016	9783	0	0	1	0	0	0	0	0	0	0	0	regulating synaptic membrane exocytosis 3	KIAA0237|NIM3|RIM3	OTTHUMP00000008622|OTTHUMP00000008623|Rab-3 interacting molecule 3	1	1pter-p22.2	19546099,	1	1	0.0070		0	0	0	0.9000000000000001
LAMB4	autism	ENSG00000091128	22798	0	1	1	0	0	0	0	0	0	0	0	laminin, beta 4	-	-	7	7q22-q31.2	19401682,	1	2	0.0070		0	0	0	0.9000000000000001
GAD2	autism	ENSG00000136750	2572	0	1	1	0	0	0	0	0	0	0	0	glutamate decarboxylase 2 (pancreatic islets and brain, 65kDa)	GAD65|MGC161605|MGC161607	Glutamate decarboxylase-2 (pancreas)|OTTHUMP00000019335|OTTHUMP00000019336|glutamate decarboxylase 2|glutamate decarboxylase 2 (pancreatic islets and brain, 65kD)	10	10p11.23	19058789,	1	2	0.0070		0	0	0	0.9000000000000001
AANAT	autism	ENSG00000129673	15	0	1	1	0	0	0	0	0	0	0	0	arylalkylamine N-acetyltransferase	AA-NAT|SNAT	serotonin N-acetyltransferase	17	17q25	19184136,	1	2	0.0070		0	0	0	0.9000000000000001
AGRN	autism	ENSG00000188157	375790	0	0	1	0	0	0	0	0	0	0	0	agrin	FLJ45064	OTTHUMP00000044043|agrin proteoglycan	1	1p36.33	19598235,	1	1	0.0070		0	0	0	0.9000000000000001
LAMB1	autism	ENSG00000091136	3912	0	1	1	0	0	0	1	0	0	0	0	laminin, beta 1	CLM|MGC142015	cutis laxa with marfanoid phenotype	7	7q22	19058789,	1	3	0.0070		0	0	0	0.9000000000000001
AGRP	autism	ENSG00000159723	181	0	1	1	0	0	0	0	0	0	0	0	agouti related protein homolog (mouse)	AGRT|ART|ASIP2|MGC118963	Agouti-related transcript, mouse, homolog of|agouti related protein homolog	16	16q22	19058789,	1	2	0.0070		0	0	0	0.9000000000000001
GAD1	autism	ENSG00000128683	2571	0	1	1	0	0	0	0	0	1	0	0	glutamate decarboxylase 1 (brain, 67kDa)	FLJ45882|GAD|SCP	OTTHUMP00000041055|glutamate decarboxylase 1|glutamate decarboxylase 1 (brain, 67kD)	2	2q31	19139806,	1	3	0.0070		0	0	0	0.9000000000000001
IL1RAPL1	autism	ENSG00000169306	11141	0	1	1	0	1	0	1	1	0	0	0	interleukin 1 receptor accessory protein-like 1	IL1R8|IL1RAPL|MRX10|MRX21|MRX34|OPHN4|TIGIRR-2	OTTHUMP00000023097|X-linked interleukin-1 receptor accessory protein-like 1|interleukin 1 receptor-8|mental retardation, X-linked 10|oligophrenin-4|three immunoglobulin domain-containing IL-1 receptor-related 2	X	Xp22.1-p21.3	19736351,	1	5	0.0070		0	0	0	0.9000000000000001
OSBPL6	autism	ENSG00000079156	114880	0	1	1	0	0	0	0	0	0	0	0	oxysterol binding protein-like 6	FLJ36583|MGC59642|ORP6	OSBP-related protein 6|oxysterol-binding protein-like protein 6|oxysterol-binding protein-related protein 6	2	2q31-q32.1	19401682,	1	2	0.0070		0	0	0	0.9000000000000001
EN1	autism	ENSG00000163064	2019	0	0	1	0	0	0	0	0	0	0	0	engrailed homeobox 1	-	OTTHUMP00000162091|engrailed homolog 1	2	2q13-q21	19018235,	1	1	0.0070		0	0	0	0.9000000000000001
NTRK3	autism	ENSG00000140538	4916	0	0	1	0	0	0	0	0	0	0	0	neurotrophic tyrosine kinase, receptor, type 3	TRKC|gp145(trkC)	ETS related protein-neurotrophic receptor tyrosine kinase fusion protein|ETV6-NTRK3 fusion|NT-3 growth factor receptor|OTTHUMP00000192915|neurotrophin 3 receptor|tyrosine kinase receptor C	15	15q25	19598235,	1	1	0.0070		0	0	0	0.9000000000000001
NPY	autism	ENSG00000122585	4852	0	1	1	0	0	0	0	0	0	0	0	neuropeptide Y	PYY4	-	7	7p15.1	19058789,	1	2	0.0070		0	0	0	0.9000000000000001
CSRNP3	autism	ENSG00000178662	80034	0	1	1	0	0	0	0	0	0	0	0	cysteine-serine-rich nuclear protein 3	FAM130A2|FLJ11703|FLJ32093|FLJ44141|TAIP-2|TAIP2	OTTHUMP00000163014|TGF beta induced apotosis protein 2|TGF-beta induced apoptosis protein 2|family with sequence similarity 130, member A2	2	2q24.3	19401682,	1	2	0.0070		0	0	0	0.9000000000000001
NTRK1	autism	ENSG00000198400	4914	0	0	1	0	0	0	0	0	0	0	0	neurotrophic tyrosine kinase, receptor, type 1	DKFZp781I14186|MTC|TRK|TRK1|TRKA|p140-TrkA	OTTHUMP00000038736|Oncogene TRK|high affinity nerve growth factor receptor|tyrosine kinase receptor A	1	1q21-q22	19598235,	1	1	0.0070		0	0	0	0.9000000000000001
NTRK2	autism	ENSG00000148053	4915	0	1	1	0	0	0	0	0	0	0	0	neurotrophic tyrosine kinase, receptor, type 2	GP145-TrkB|TRKB	BDNF/NT-3 growth factors receptor|OTTHUMP00000021573|OTTHUMP00000021574|OTTHUMP00000021575|OTTHUMP00000021576|OTTHUMP00000021577|tyrosine kinase receptor B	9	9q22.1	19598235,	1	2	0.0070		0	0	0	0.9000000000000001
PON1	autism	ENSG00000005421	5444	0	1	1	0	0	0	0	0	0	0	0	paraoxonase 1	ESA|MVCD5|PON	arylesterase B-type|esterase A|paraoxonase B-type|serum aryldiakylphosphatase	7	7q21.3	18624774,	1	2	0.0070		0	0	0	0.9000000000000001
PYY	autism	ENSG00000131096	5697	0	0	1	0	0	0	0	0	0	0	0	peptide YY	PYY1	-	17	17q21.1	19058789,	1	1	0.0070		0	0	0	0.9000000000000001
GHSR	autism	ENSG00000121853	2693	0	1	1	0	0	0	0	0	0	0	0	growth hormone secretagogue receptor	-	ghrelin receptor	3	3q26.31	19058789,	1	2	0.0070		0	0	0	0.9000000000000001
LHB	autism	ENSG00000104826	3972	0	0	1	0	0	0	0	0	0	0	0	luteinizing hormone beta polypeptide	CGB4|LSH-B|hLHB	interstitial cell stimulating hormone, beta chain|luteinizing hormone beta subunit|lutropin, beta chain	19	19q13.32	19598235,	1	1	0.0070		0	0	0	0.9000000000000001
MCHR1	autism	ENSG00000128285	2847	0	1	1	0	0	0	0	0	0	0	0	melanin-concentrating hormone receptor 1	GPR24|MCH1R|MGC32129|SLC1	G protein-coupled receptor 24|G-protein coupled receptor 24	22	22q13.2	19058789,	1	2	0.0070		0	0	0	0.9000000000000001
FASTK	autism	ENSG00000164896	10922	0	1	1	0	0	0	0	0	0	0	0	Fas-activated serine/threonine kinase	FAST	FAST kinase	7	7q35	19058789,	1	2	0.0070		0	0	0	0.9000000000000001
GPX1	autism	ENSG00000197582	2876	0	1	1	0	0	0	0	0	0	0	0	glutathione peroxidase 1	GSHPX1|MGC14399|MGC88245	cellular glutathione peroxidase	3	3p21.3	19195803,	1	2	0.0070		0	0	0	0.9000000000000001
COL11A1	autism	ENSG00000060718	1301	0	0	1	0	0	0	0	0	0	0	0	collagen, type XI, alpha 1	CO11A1|COLL6|STL2	OTTHUMP00000012567|alpha 1 type XI collagen|collagen XI, alpha-1 polypeptide	1	1p21	17999364,	1	1	0.0070		0	0	0	0.9000000000000001
STX1A	autism	ENSG00000106089	6804	0	1	1	0	0	0	0	0	0	0	0	syntaxin 1A (brain)	HPC-1|STX1|p35-1	-	7	7q11.23	18593506,	1	2	0.0070		0	0	0	0.9000000000000001
GRM7	autism	ENSG00000196277	2917	0	1	1	0	0	0	0	0	0	0	0	glutamate receptor, metabotropic 7	FLJ40498|GLUR7|GPRC1G|MGLU7|MGLUR7	-	3	3p26.1-p25.1	19736351,	1	2	0.0070		0	0	0	0.9000000000000001
YWHAZ	autism	ENSG00000164924	7534	0	1	1	0	0	0	0	0	0	0	0	tyrosine 3-monooxygenase/tryptophan 5-monooxygenase activation protein, zeta polypeptide	KCIP-1|MGC111427|MGC126532|MGC138156	14-3-3 protein/cytosolic phospholipase A2|14-3-3 zeta|OTTHUMP00000165851|OTTHUMP00000165852|OTTHUMP00000165854|OTTHUMP00000165858|OTTHUMP00000165859|OTTHUMP00000165860|phospholipase A2|protein kinase C inhibitor protein-1|tyrosine 3/tryptophan 5 -monooxygenase activation protein, zeta polypeptide	8	8q23.1	19184136,	1	2	0.0070		0	0	0	0.9000000000000001
SLC19A1	autism	ENSG00000173638	6573	0	1	1	0	0	0	0	0	0	0	0	solute carrier family 19 (folate transporter), member 1	CHMD|FOLT|IFC1|REFC|RFC1	reduced folate carrier|solute carrier family 19 member 1	21	21q22.3	16917939,	1	2	0.0070		0	0	0	0.9000000000000001
GCH1	autism	ENSG00000131979	2643	0	1	1	0	0	0	0	0	0	0	0	GTP cyclohydrolase 1	DYT14|DYT5|GCH|GTP-CH-1|GTPCH1|HPABH4B	guanosine 5'-triphosphate cyclohydrolase I	14	14q22.1-q22.2	19674121,	1	2	0.0070		0	0	0	0.9000000000000001
BCL2	autism	ENSG00000171791	596	0	0	1	0	0	0	0	0	0	0	0	B-cell CLL/lymphoma 2	Bcl-2	B-cell lymphoma protein 2|OTTHUMP00000163680	18	18q21.33|18q21.3	19058789,	1	1	0.0070		0	0	0	0.9000000000000001
NOS1	autism	ENSG00000089250	4842	0	1	1	0	0	0	0	0	0	0	0	nitric oxide synthase 1 (neuronal)	IHPS1|NOS|nNOS	nitric oxide synthase 1, neuronal	12	12q24.2-q24.31	18563708,	1	2	0.0070		0	0	0	0.9000000000000001
PTPRZ1	autism	ENSG00000106278	5803	0	1	1	0	0	0	0	0	1	0	1	protein tyrosine phosphatase, receptor-type, Z polypeptide 1	HPTPZ|HPTPzeta|PTP-ZETA|PTP18|PTPRZ|PTPZ|RPTPB|RPTPbeta|phosphacan	protein tyrosine phosphatase, receptor-type, zeta polypeptide 1|protein tyrosine phosphatase, receptor-type, zeta1|receptor-type tyrosine phosphatase beta/zeta	7	7q31.3	15998549,	1	4	0.0070		1	0	0	0.9000000000000001
DLGAP2	autism	ENSG00000198010	9228	0	1	1	0	0	1	0	0	0	0	0	discs, large (Drosophila) homolog-associated protein 2	DAP2|SAPAP2	PSD-95/SAP90-binding protein 2|SAP90/PSD-95-associated protein 2|discs large-associated protein 2	8	8p23	19736351,	1	3	0.0070		0	0	0	0.9000000000000001
YWHAB	autism	ENSG00000166913	7529	0	1	1	0	0	0	0	0	0	0	0	tyrosine 3-monooxygenase/tryptophan 5-monooxygenase activation protein, beta polypeptide	GW128|HS1|KCIP-1	14-3-3 protein beta/alpha|OTTHUMP00000031075|OTTHUMP00000031076|brain protein 14-3-3, beta isoform|protein 1054|protein kinase C inhibitor protein-1	20	20q13.1	19360691,	1	2	0.0070		0	0	0	0.9000000000000001
GRIA3	autism	ENSG00000125675	2892	0	1	1	0	1	0	0	0	0	0	0	glutamate receptor, ionotrophic, AMPA 3	GLUR-C|GLUR-K3|GLUR3|GLURC|MRX94	OTTHUMP00000024261|OTTHUMP00000024262|dJ1171F9.1|glutamate receptor C|glutamate receptor subunit 3	X	Xq25-q26	19736351,	1	3	0.0070		0	0	0	0.9000000000000001
GJB2	autism	ENSG00000165474	2706	0	0	1	0	0	0	0	0	1	0	0	gap junction protein, beta 2, 26kDa	CX26|DFNA3|DFNA3A|DFNB1|DFNB1A|HID|KID|NSRD1|PPK	OTTHUMP00000018093|OTTHUMP00000018094|connexin 26|gap junction protein beta 2|gap junction protein, beta 2, 26kD (connexin 26)	13	13q11-q12	16154643,	1	2	0.0070		0	0	0	0.9000000000000001
A2BP1	autism	ENSG00000078328	54715	0	1	1	0	0	0	1	0	0	0	0	-	FOX1|HRNBP1	hexaribonucleotide binding protein 1	16	16p13.3	19546859,	1	3	0.0070		0	0	0	0.9000000000000001
TSPO	autism	ENSG00000100300	706	0	1	1	0	0	0	0	0	0	0	0	translocator protein (18kDa)	BZRP|DBI|IBP|MBR|PBR|PKBS|PTBR|mDRC|pk18	OTTHUMP00000028891|benzodiazepine peripheral binding site|mitochondrial benzodiazepine receptor|peripheral benzodiazepine receptor|peripheral-type benzodiazepine receptor|translocator protein	22	22q13.31	19598235,	1	2	0.0070		0	0	0	0.9000000000000001
SLC6A1	autism	ENSG00000157103	6529	0	1	1	0	0	0	0	0	0	0	0	solute carrier family 6 (neurotransmitter transporter, GABA), member 1	GABATHG|GABATR|GAT1	-	3	3p25-p24	19058789,	1	2	0.0070		0	0	0	0.9000000000000001
WFS1	autism	ENSG00000109501	7466	0	0	1	0	0	0	0	0	0	0	0	Wolfram syndrome 1 (wolframin)	FLJ51211|WFRS|WFS|WOLFRAMIN	OTTHUMP00000115499|wolframin	4	4p16	19598235,	1	1	0.0070		0	0	0	0.9000000000000001
SLC6A2	autism	ENSG00000103546	6530	0	1	1	0	0	0	0	0	0	0	0	solute carrier family 6 (neurotransmitter transporter, noradrenalin), member 2	NAT1|NET|NET1|SLC6A5	noradrenaline transporter|norepinephrine transporter|solute carrier family 6 (neurotransmitter transporter, norepinephrine), member 5|solute carrier family 6 member 2	16	16q12.2	19058789,	1	2	0.0070		0	0	0	0.9000000000000001
ARNT2	autism		9915	0	0	1	0	0	0	0	0	0	0	0	aryl-hydrocarbon receptor nuclear translocator 2	KIAA0307|bHLHe1	aryl hydrocarbon receptor nuclear translocator 2	15	15q24	19598235,	1	1	0.0070		0	0	0	0.9000000000000001
CASK	autism	ENSG00000147044	8573	0	1	1	0	0	0	0	0	0	0	0	calcium/calmodulin-dependent serine protein kinase (MAGUK family)	CAGH39|CMG|FGS4|FLJ22219|FLJ31914|LIN2|MICPCH|TNRC8	CAMGUK protein|calcium/calmodulin-dependent serine protein kinase|calcium/calmodulin-dependent serine protein kinase membrane-associated guanylate kinase|trinucleotide repeat containing 8	X	Xp11.4	19736351,	1	2	0.0070		0	0	0	0.9000000000000001
FOXO1	autism	ENSG00000150907	2308	0	1	1	0	0	0	0	0	0	0	0	forkhead box O1	FKH1|FKHR|FOXO1A	OTTHUMP00000018301|forkhead box O1A (rhabdomyosarcoma)|forkhead homolog in rhabdomyosarcoma|forkhead, Drosophila, homolog of, in rhabdomyosarcoma	13	13q14.1	19058789,	1	2	0.0070		0	0	0	0.9000000000000001
VIPR1	autism	ENSG00000114812	7433	0	0	1	0	0	0	0	0	0	0	0	vasoactive intestinal peptide receptor 1	FLJ41949|HVR1|II|PACAP-R-2|RDC1|V1RG|VAPC1|VIPR|VIRG|VPAC1|VPCAP1R	PACAP type II receptor|VIP receptor, type I|pituitary adenylate cyclase activating polypeptide receptor, type II	3	3p22	19598235,	1	1	0.0070		0	0	0	0.9000000000000001
PTGIR	autism	ENSG00000160013	5739	0	1	1	0	0	0	0	0	0	0	0	prostaglandin I2 (prostacyclin) receptor (IP)	IP|MGC102830|PRIPR	PGI receptor|prostacyclin receptor|prostanoid IP receptor	19	19q13.3	19058789,	1	2	0.0070		0	0	0	0.9000000000000001
ROBO4	autism	ENSG00000154133	54538	0	1	1	0	0	0	0	0	0	0	0	roundabout homolog 4, magic roundabout (Drosophila)	ECSM4|FLJ20798|MGC133352|MGC133353|MRB	roundabout homolog 4, magic roundabout	11	11q24.2	18270976,	1	2	0.0070		0	0	0	0.9000000000000001
SPR	autism	ENSG00000116096	6697	0	0	1	0	0	0	0	0	0	0	0	sepiapterin reductase (7,8-dihydrobiopterin:NADP+ oxidoreductase)	SDR38C1	sepiapterin reductase|short chain dehydrogenase/reductase family 38C, member 1	2	2p14-p12	19674121,	1	1	0.0070		0	0	0	0.9000000000000001
ROBO3	autism	ENSG00000154134	64221	0	1	1	0	0	0	0	0	0	0	0	roundabout, axon guidance receptor, homolog 3 (Drosophila)	FLJ21044|HGPPS|HGPS|RBIG1|RIG1	horizontal gaze palsy with progressive scoliosis|retinoblastoma inhibiting gene 1|roundabout, axon guidance receptor, homolog 3	11	11q24.2	18270976,	1	2	0.0070		0	0	0	0.9000000000000001
PPP4C	autism	ENSG00000149923	5531	0	1	1	0	0	0	0	0	0	0	0	protein phosphatase 4 (formerly X), catalytic subunit	PP4|PP4C|PPH3|PPP4|PPX	protein phosphatase 4, catalytic subunit|protein phosphatase X|serine/threonine-protein phosphatase 4	16	16p12-p11	19242545,	1	2	0.0070		0	0	0	0.9000000000000001
TUB	autism	ENSG00000166402	7275	0	1	1	0	0	0	0	0	0	0	0	tubby homolog (mouse)	rd5	tubby|tubby homologue	11	11p15.5	19058789,	1	2	0.0070		0	0	0	0.9000000000000001
SNRPN	autism	ENSG00000128739	6638	0	1	1	0	0	0	0	0	0	0	0	small nuclear ribonucleoprotein polypeptide N	DKFZp686C0927|DKFZp686M12165|DKFZp761I1912|DKFZp762N022|FLJ33569|FLJ36996|FLJ39265|HCERN3|MGC29886|PWCR|RT-LI|SM-D|SMN|SNRNP-N|SNURF-SNRPN	OTTHUMP00000159463|SM protein N|tissue-specific splicing protein	15	15q11.2	18361419,	1	2	0.0070		0	0	0	0.9000000000000001
QDPR	autism	ENSG00000151552	5860	0	0	1	0	0	0	0	0	0	0	0	quinoid dihydropteridine reductase	DHPR|FLJ42391|PKU2|SDR33C1	6,7-dihydropteridine reductase|short chain dehydrogenase/reductase family 33C, member 1	4	4p15.31	19674121,	1	1	0.0070		0	0	0	0.9000000000000001
TCN2	autism	ENSG00000185339	6948	0	1	1	0	0	0	0	0	0	0	0	transcobalamin II; macrocytic anemia	D22S676|D22S750|TC2	transcobalamin II	22	22q12.2	16917939,	1	2	0.0070		0	0	0	0.9000000000000001
POR	autism	ENSG00000127948	5447	0	0	1	0	0	0	0	0	0	0	0	P450 (cytochrome) oxidoreductase	CPR|CYPOR|DKFZp686G04235|FLJ26468|P450R	NADPH-dependent cytochrome P450 reductase|cytochrome P450 reductase	7	7q11.2	19598235,	1	1	0.0070		0	0	0	0.9000000000000001
CDKL4	autism	ENSG00000205111	344387	0	0	1	0	0	0	0	0	0	0	0	cyclin-dependent kinase-like 4	-	OTTHUMP00000164944	2	2p22.1	19241098,	1	1	0.0070		0	0	0	0.9000000000000001
NDEL1	autism	ENSG00000166579	81565	0	0	1	0	0	0	0	0	0	0	0	nudE nuclear distribution gene E homolog (A. nidulans)-like 1	DKFZp451M0318|EOPA|MITAP1|NUDEL	NUDE-like protein|endooligopeptidase A|mitosin-associated protein MITAP1|nudE nuclear distribution gene E homolog like 1	17	17p13.1	19251251,	1	1	0.0070		0	0	0	0.9000000000000001
CARTPT	autism	ENSG00000164326	9607	0	1	1	0	0	0	0	0	0	0	0	CART prepropeptide	CART	cocaine and amphetamine regulated transcript|cocaine- and amphetamine-regulated transcript	5	5q13.2	19058789,	1	2	0.0070		0	0	0	0.9000000000000001
HOXD@	autism		3230	0	1	1	0	0	0	0	0	0	0	0	homeobox D cluster	HOX4@	-	2	2q31-q37	19058789,	1	2	0.0070		0	0	0	0.9000000000000001
CNR2	autism	ENSG00000188822	1269	0	1	1	0	0	0	0	0	0	0	0	cannabinoid receptor 2 (macrophage)	CB2|CX5	OTTHUMP00000015772|OTTHUMP00000044841|testis-dominant CNR2 isoform CB2	1	1p36.11	19058789,	1	2	0.0070		0	0	0	0.9000000000000001
SLC30A4	autism	ENSG00000104154	7782	0	1	1	0	0	0	0	0	0	0	0	solute carrier family 30 (zinc transporter), member 4	ZNT4	-	15	15q11.2-q21.3|15q21.1	19058789,	1	2	0.0070		0	0	0	0.9000000000000001
CYP19A1	autism	ENSG00000137869	1588	0	0	1	0	0	0	0	0	0	0	0	cytochrome P450, family 19, subfamily A, polypeptide 1	ARO|ARO1|CPV1|CYAR|CYP19|MGC104309|P-450AROM	OTTHUMP00000162543|aromatase|cytochrome P450, family 19|cytochrome P450, subfamily XIX (aromatization of androgens)|estrogen synthetase|flavoprotein-linked monooxygenase|microsomal monooxygenase	15	15q21.1	19598235,	1	1	0.0070		0	0	0	0.9000000000000001
GABRA1	autism	ENSG00000022355	2554	0	1	1	0	0	0	0	0	0	0	1	gamma-aminobutyric acid (GABA) A receptor, alpha 1	ECA4|EJM	OTTHUMP00000160870	5	5q34-q35	16770606,	1	3	0.0070		1	0	0	0.9000000000000001
GABRA3	autism	ENSG00000011677	2556	0	1	1	0	0	0	0	0	0	0	0	gamma-aminobutyric acid (GABA) A receptor, alpha 3	MGC33793	OTTHUMP00000025897|OTTHUMP00000025898|gamma-aminobutyric acid A receptor, alpha 3|gamma-animobutyric acid (GABA) A receptor, alpha 3	X	Xq28	19058789,	1	2	0.0070		0	0	0	0.9000000000000001
GABRA6	autism	ENSG00000145863	2559	0	0	1	0	0	0	0	0	0	0	0	gamma-aminobutyric acid (GABA) A receptor, alpha 6	MGC116903|MGC116904	GABA subunit A receptor alpha 6|gamma-aminobutyric acid A receptor, alpha 6	5	5q34	19598235,	1	1	0.0070		0	0	0	0.9000000000000001
WRN	autism	ENSG00000165392	7486	0	0	1	0	0	0	0	0	0	0	0	Werner syndrome, RecQ helicase-like	DKFZp686C2056|RECQ3|RECQL2|RECQL3	Werner syndrome protein	8	8p12-p11.2	19077115,	1	1	0.0070		0	0	0	0.9000000000000001
PPIG	autism	ENSG00000138398	9360	0	1	1	0	0	0	0	0	0	0	0	peptidylprolyl isomerase G (cyclophilin G)	CARS-Cyp|CYP|MGC133241|SRCyp	Clk-associating RS-cyclophilin|peptidyl-prolyl isomerase G (cyclophilin G)|peptidylprolyl isomerase G	2	2q31.1	19058789,	1	2	0.0070		0	0	0	0.9000000000000001
CADPS2	autism		93664	0	1	1	0	0	0	0	0	1	0	0	Ca++-dependent secretion activator 2	FLJ40851|KIAA1591	Ca++-dependent activator protein for secretion 2|Ca2+-dependent activator protein for secretion 2	7	7q31.3	19058789,	1	3	0.0070		0	0	0	0.9000000000000001
MTR	autism	ENSG00000116984	4548	0	1	1	0	0	0	0	0	0	0	0	5-methyltetrahydrofolate-homocysteine methyltransferase	FLJ33168|FLJ43216|FLJ45386|MS|cblG	5-methyltetrahydrofolate-homocysteine methyltransferase 1|cobalamin-dependent methionine synthase|methionine synthase|vitamin-B12 dependent methionine synthase	1	1q43	19440165,	1	2	0.0070		0	0	0	0.9000000000000001
PHF8	autism	ENSG00000172943	23133	0	1	1	0	1	0	0	0	0	0	0	PHD finger protein 8	DKFZp686E0868|JHDM1F|KIAA1111|MRXSSD|ZNF422	OTTHUMP00000061869|jumonji C domain-containing histone demethylase 1F	X	Xp11.22	18498374,	1	3	0.0070		0	0	0	0.9000000000000001
OMG	autism	ENSG00000126861	4974	0	0	1	0	0	0	0	0	0	0	1	oligodendrocyte myelin glycoprotein	OMGP	-	17	17q11.2	12566166,	1	2	0.0070		1	0	0	0.9000000000000001
HOXB@	autism		3210	0	1	1	0	0	0	0	0	0	0	0	homeobox B cluster	HOX2@	-	17	17q21-q22	19058789,	1	2	0.0070		0	0	0	0.9000000000000001
CYP11B1	autism	ENSG00000160882	1584	0	0	1	0	0	0	0	0	0	0	0	cytochrome P450, family 11, subfamily B, polypeptide 1	CPN1|CYP11B|DKFZp686B05283|FHI|FLJ36771|P450C11	cytochrome P450, subfamily XIB (steroid 11-beta-hydroxylase), polypeptide 1|cytochrome p450 XIB1|steroid 11-beta-hydroxylase|steroid 11-beta-monooxygenase	8	8q21	19598235,	1	1	0.0070		0	0	0	0.9000000000000001
SORL1	autism	ENSG00000137642	6653	0	0	1	0	0	0	0	0	0	0	0	sortilin-related receptor, L(DLR class) A repeats-containing	C11orf32|FLJ21930|FLJ39258|LR11|LRP9|SORLA|SorLA-1|gp250	mosaic protein LR11|sortilin-related receptor containing LDLR class A repeats	11	11q23.2-q24.2	19077115,	1	1	0.0070		0	0	0	0.9000000000000001
MCM7	autism	ENSG00000166508	4176	0	1	1	0	0	0	0	0	0	0	0	minichromosome maintenance complex component 7	CDABP0042|CDC47|MCM2|P1.1-MCM3|P1CDC47|P85MCM|PNAS-146	DNA replication licensing factor MCM7|MCM7 minichromosome maintenance deficient 7|homolog of S. cerevisiae Cdc47|minichromosome maintenance deficient 7	7	7q21.3-q22.1	19401682,	1	2	0.0070		0	0	0	0.9000000000000001
SRD5A1	autism	ENSG00000145545	6715	0	0	1	0	0	0	0	0	0	0	0	steroid-5-alpha-reductase, alpha polypeptide 1 (3-oxo-5 alpha-steroid delta 4-dehydrogenase alpha 1)	-	3-oxo-5 alpha-steroid delta 4-dehydrogenase alpha 1|5-alpha reductase|OTTHUMP00000115519|steroid 5-alpha-reductase type I|steroid-5-alpha-reductase 1	5	5p15	19598235,	1	1	0.0070		0	0	0	0.9000000000000001
SRD5A2	autism	ENSG00000049319	6716	0	0	1	0	0	0	0	0	0	0	0	steroid-5-alpha-reductase, alpha polypeptide 2 (3-oxo-5 alpha-steroid delta 4-dehydrogenase alpha 2)	MGC138457	3-oxo-5 alpha-steroid 4-dehydrogenase 2|steroid 5-alpha-reductase 2	2	2p23	19598235,	1	1	0.0070		0	0	0	0.9000000000000001
CALCRL	autism	ENSG00000064989	10203	0	0	1	0	0	0	0	0	0	0	0	calcitonin receptor-like	CGRPR|CRLR	-	2	2q32.1	19598235,	1	1	0.0070		0	0	0	0.9000000000000001
TUBA1A	autism	ENSG00000167552	7846	0	0	1	0	0	0	0	0	0	0	0	tubulin, alpha 1a	B-ALPHA-1|FLJ25113|LIS3|TUBA3	hum-a-tub1|hum-a-tub2|tubulin, alpha 3|tubulin, alpha, brain-specific	12	12q12-q14.3	19251251,	1	1	0.0070		0	0	0	0.9000000000000001
PRL	autism	ENSG00000172179	5617	0	1	1	0	0	0	0	0	0	0	0	prolactin	-	OTTHUMP00000017727	6	6p22.2-p21.3	18207134,	1	2	0.0070		0	0	0	0.9000000000000001
SHBG	autism	ENSG00000129214	6462	0	0	1	0	0	0	0	0	0	0	0	sex hormone-binding globulin	ABP|MGC126834|MGC138391|SBP|TEBG	OTTHUMP00000135293|androgen binding protein|sex steroid-binding protein|testis-specific androgen-binding protein|testosterone-binding beta-globulin|testosterone-estradiol-binding globulin|testosterone-estrogen-binding globulin	17	17p13-p12	19598235,	1	1	0.0070		0	0	0	0.9000000000000001
SULT2A1	autism	ENSG00000105398	6822	0	0	1	0	0	0	0	0	0	0	0	sulfotransferase family, cytosolic, 2A, dehydroepiandrosterone (DHEA)-preferring, member 1	DHEA-ST|DHEAS|HST|ST2|ST2A3|STD|hSTa	alcohol sulfotransferase|alcohol/hydroxysteroid sulfotransferase|bile-salt sulfotranasferase 2A1|bile-salt sulfotransferase 2A1|dehydroepiandrosterone sulfotransferase|hydroxysteroid sulfotransferase|sulfotransferase family 2A, dehydroepiandrosterone (DHEA)-preferring, member 1	19	19q13.3	19598235,	1	1	0.0070		0	0	0	0.9000000000000001
CYP11A1	autism	ENSG00000140459	1583	0	0	1	0	0	0	0	0	0	0	0	cytochrome P450, family 11, subfamily A, polypeptide 1	CYP11A|P450SCC	cholesterol 20-22 desmolase|cholesterol monooxygenase (side-chain cleaving)|cytochrome P450, subfamily XIA (cholesterol side chain cleavage)|cytochrome P450C11A1|steroid 20-22-lyase	15	15q23-q24	19598235,	1	1	0.0070		0	0	0	0.9000000000000001
UBE2H	autism	ENSG00000186591	7328	0	1	1	0	0	0	0	0	0	0	0	ubiquitin-conjugating enzyme E2H (UBC8 homolog, yeast)	E2-20K|UBC8|UBCH|UBCH2	ubiquitin carrier protein H|ubiquitin-conjugating enzyme E2H|ubiquitin-conjugating enzyme E2H (homologous to yeast UBC8)|ubiquitin-protein ligase H	7	7q32	19058789,	1	2	0.0070		0	0	0	0.9000000000000001
NLRP3	autism	ENSG00000162711	114548	0	1	1	0	0	0	0	0	0	0	0	NLR family, pyrin domain containing 3	AGTAVPRL|AII|AII/AVP|AVP|C1orf7|CIAS1|CLR1.1|FCAS|FCU|FLJ95925|MWS|NALP3|PYPAF1	AII/AVP receptor-like|NACHT domain-, leucine-rich repeat-, and PYD-containing protein 3|NACHT, LRR and PYD containing protein 3|OTTHUMP00000038408|OTTHUMP00000038409|OTTHUMP00000038410|PYRIN-containing APAF1-like protein 1|angiotensin/vasopressin receptor AII/AVP-like|cryopyrin|nucleotide-binding oligomerization domain, leucine rich repeat and pyrin domain containing 3	1	1q44	19058789,	1	2	0.0070		0	0	0	0.9000000000000001
SMO	autism	ENSG00000128602	6608	0	1	1	0	0	0	0	0	0	0	0	smoothened homolog (Drosophila)	Gx|SMOH	seven transmembrane helix receptor|smoothened	7	7q32.3	19401682,	1	2	0.0070		0	0	0	0.9000000000000001
XIRP2	autism	ENSG00000163092	129446	0	1	1	0	0	0	0	0	1	0	1	xin actin-binding repeat containing 2	CMYA3|DKFZp451G055|DKFZp779G1747|FLJ39111|FLJ40200|MYOMAXIN	cardiomyopathy associated 3|xeplin|xin repeat protein 2	2	2q24.3	16205742,	1	4	0.0070		0	0	0	0.9000000000000001
GHRL	autism	ENSG00000157017	51738	0	0	1	0	0	0	0	0	0	0	0	ghrelin/obestatin prepropeptide	MTLRP|obestatin	ghrelin, growth hormone secretagogue receptor ligand|ghrelin/obestatin|ghrelin/obestatin preprohormone|motilin-related peptide	3	3p26-p25	19058789,	1	1	0.0070		0	0	0	0.9000000000000001
NGFR	autism	ENSG00000064300	4804	0	0	1	0	0	0	0	0	0	0	0	nerve growth factor receptor (TNFR superfamily, member 16)	CD271|Gp80-LNGFR|TNFRSF16|p75(NTR)|p75NTR	low affinity nerve growth factor receptor|low-affinity nerve growth factor receptor|nerve growth factor receptor	17	17q21-q22	19598235,	1	1	0.0070		0	0	0	0.9000000000000001
CUX2	autism	ENSG00000111249	23316	0	1	1	0	0	0	0	0	0	0	0	cut-like homeobox 2	CDP2|CUTL2	cut like 2|cut-like 2	12	12q24.11-q24.12	19401682,	1	2	0.0070		0	0	0	0.9000000000000001
PRNP	autism	ENSG00000171867	5621	0	0	1	0	0	0	0	0	0	0	0	prion protein	ASCR|CD230|CJD|GSS|MGC26679|PRIP|PrP|PrP27-30|PrP33-35C|PrPc|prion	CD230 antigen|OTTHUMP00000030162|OTTHUMP00000030163|major prion protein|p27-30|prion protein PrP|prion-related protein	20	20p13	19077115,	1	1	0.0070		0	0	0	0.9000000000000001
FSHB	autism	ENSG00000131808	2488	0	0	1	0	0	0	0	0	0	0	0	follicle stimulating hormone, beta polypeptide	-	follicle-stimulating hormone beta subunit|follitropin, beta chain	11	11p13	19598235,	1	1	0.0070		0	0	0	0.9000000000000001
GSTP1	autism	ENSG00000084207	2950	0	0	1	0	0	0	0	0	0	0	0	glutathione S-transferase pi 1	DFN7|FAEES3|GST3|PI	OTTHUMP00000174659|deafness, X-linked 7|fatty acid ethyl ester synthase III|glutathione transferase	11	11q13	17404132,	1	1	0.0070		0	0	0	0.9000000000000001
INPP1	autism	ENSG00000151689	3628	0	1	1	0	0	0	0	0	1	0	0	inositol polyphosphate-1-phosphatase	MGC110984	-	2	2q32	19058789,	1	3	0.0070		0	0	0	0.9000000000000001
ING3	autism	ENSG00000071243	54556	0	1	1	0	0	0	0	0	0	0	0	inhibitor of growth family, member 3	Eaf4|FLJ20089|ING2|MEAF4|p47ING3	-	7	7q31	19401682,	1	2	0.0070		0	0	0	0.9000000000000001
DTNBP1	autism	ENSG00000047579	84062	0	0	1	0	0	0	0	0	0	0	0	dystrobrevin binding protein 1	DBND|DKFZp564K192|FLJ30031|HPS7|MGC20210|My031|SDY	OTTHUMP00000016062|dysbindin	6	6p22.3	18473158,	1	1	0.0070		0	0	0	0.9000000000000001
RASGRP1	autism		10125	0	1	1	0	0	0	0	0	0	0	0	RAS guanyl releasing protein 1 (calcium and DAG-regulated)	CALDAG-GEFI|CALDAG-GEFII|MGC129998|MGC129999|RASGRP|V|hRasGRP1	RAS guanyl nucleotide-releasing protein 1|RAS guanyl releasing protein 1|calcium and DAG-regulated guanine nucleotide exchange factor II|guanine nucleotide exchange factor, calcium- and DAG-regulated, Rap1A|ras activator RasGRP	15	15q14	19058789,	1	2	0.0070		0	0	0	0.9000000000000001
SCG5	autism		6447	0	1	1	0	0	0	0	0	0	0	0	secretogranin V (7B2 protein)	7B2|P7B2|SGNE1|SgV	prohormone convertase chaperone|secretogranin V|secretory granule, neuroendocrine protein 1 (7B2 protein)	15	15q13-q14	19058789,	1	2	0.0070		0	0	0	0.9000000000000001
CAMK2B	autism	ENSG00000058404	816	0	1	1	0	0	0	0	0	0	0	0	calcium/calmodulin-dependent protein kinase II beta	CAM2|CAMK2|CAMKB|MGC29528	CaM kinase II beta subunit|CaM-kinase II beta chain|OTTHUMP00000159355|OTTHUMP00000159356|calcium/calmodulin-dependent protein kinase type II beta chain|proline rich calmodulin-dependent protein kinase	7	22q12|7p14.3-p14.1	19058789,	1	2	0.0070		0	0	0	0.9000000000000001
MAP1A	autism	ENSG00000166963	4130	0	0	1	0	0	0	0	0	0	0	0	microtubule-associated protein 1A	FLJ77111|MAP1L|MTAP1A	OTTHUMP00000196074|microtubule-associated protein 1-like	15	15q13-qter	19251251,	1	1	0.0070		0	0	0	0.9000000000000001
UBL5	autism	ENSG00000198258	59286	0	1	1	0	0	0	0	0	0	0	0	ubiquitin-like 5	FLJ46917|HUB1|MGC131795	-	19	19p13.3	19058789,	1	2	0.0070		0	0	0	0.9000000000000001
PRLR	autism	ENSG00000113494	5618	0	1	1	0	0	0	0	0	0	0	0	prolactin receptor	hPRLrI	OTTHUMP00000115998|delta 4-SF1b truncated prolactin receptor|delta 4-delta 7/11 truncated prolactin receptor|hPRL receptor|prolactin receptor delta 7/11|secreted prolactin binding protein	5	5p13.2	18207134,	1	2	0.0070		0	0	0	0.9000000000000001
SLC6A8	autism	ENSG00000130821	6535	0	1	1	0	0	0	0	0	0	0	0	solute carrier family 6 (neurotransmitter transporter, creatine), member 8	CRT|CRTR|CT1|MGC87396	OTTHUMP00000025945|creatine transporter SLC6A8|sodium- and chloride-dependent creatine transporter 1|solute carrier family 6 member 8	X	Xq28	18461508,	1	2	0.0070		0	0	0	0.9000000000000001
KCNN3	autism	ENSG00000143603	3782	0	1	1	0	0	0	0	0	0	0	0	potassium intermediate/small conductance calcium-activated channel, subfamily N, member 3	KCa2.3|SK3|SKCA3|hSK3	OTTHUMP00000035369|OTTHUMP00000042458|OTTHUMP00000042459|small conductance calcium-activated potassium channel protein 3	1	1q21.3	19058789,	1	2	0.0070		0	0	0	0.9000000000000001
SCP2	autism	ENSG00000116171	6342	0	0	1	0	0	0	0	0	0	0	0	sterol carrier protein 2	DKFZp686C12188|DKFZp686D11188|NLTP|NSL-TP|SCPX	OTTHUMP00000010488|nonspecific lipid-transfer protein|sterol carrier protein X	1	1p32	19598235,	1	1	0.0070		0	0	0	0.9000000000000001
CYP3A	autism		1574	0	0	1	0	0	0	0	0	0	0	0	cytochrome P450, family 3, subfamily A	CYP3	-	7	7q21.3-q22.1	19598235,	1	1	0.0070		0	0	0	0.9000000000000001
NRG1	autism	ENSG00000157168	3084	0	1	1	0	0	0	0	0	0	0	1	neuregulin 1	ARIA|GGF|GGF2|HGL|HRG|HRG1|HRGA|NDF|SMDF	glial growth factor|heregulin, alpha (45kD, ERBB2 p185-activator)|neu differentiation factor|sensory and motor neuron derived factor	8	8p12	19736351,17519028,	2	3	0.013		0	0	1	0.7000000000000001
TH	autism	ENSG00000180176	7054	0	1	1	0	0	0	0	0	0	0	1	tyrosine hydroxylase	TYH	OTTHUMP00000011225|OTTHUMP00000011226|tyrosine 3-monooxygenase	11	11p15.5	19674121,19360691,	2	3	0.013	n	0	0	1	0.7000000000000001
WNT2	autism	ENSG00000105989	7472	0	1	1	0	0	0	0	1	1	0	1	wingless-type MMTV integration site family member 2	INT1L1|IRP	Int-1-related protein|protein Wnt-2|secreted growth factor	7	7q31.2	19895723,19058789,	2	5	0.013	n	0	0	1	0.7000000000000001
NPTX2	autism	ENSG00000106236	4885	0	1	1	0	0	0	0	0	0	0	1	neuronal pentraxin II	NARP|NP-II|NP2	apexin|neuronal activity-regulated pentaxin	7	7q21.3-q22.1	19058789,17408830,	2	3	0.013		0	0	1	0.7000000000000001
NSD1	autism	ENSG00000165671	64324	0	1	1	0	0	0	0	0	0	0	0	nuclear receptor binding SET domain protein 1	ARA267|DKFZp666C163|FLJ10684|FLJ22263|FLJ44628|KMT3B|SOTOS|STO	androgen receptor-associated coregulator 267	5	5q35.2-q35.3	18001468,	1	2	0.0040		0	0	0	0.6000000000000001
SLC9A9	autism	ENSG00000181804	285195	0	0	0	0	0	1	0	0	0	0	0	solute carrier family 9 (sodium/hydrogen exchanger), member 9	FLJ35613|NHE9|Nbla00118	putative protein product of Nbla00118|sodium/proton exchanger NHE9|solute carrier family 9 (sodium/hydrogen exchanger), isoform 9	3	3q24		0	1			0	0	0	0.0
C15ORF48	autism	ENSG00000166920	84419	0	0	0	0	0	0	0	0	1	0	0	chromosome 15 open reading frame 48	FLJ22645|FOAP-11|MGC32925|NMES1	normal mucosa of esophagus specific 1	15	15q21.1		0	1			0	0	0	0.0
SLC9A6	autism	ENSG00000198689	10479	0	0	0	0	1	0	0	0	0	0	0	solute carrier family 9 (sodium/hydrogen exchanger), member 6	KIAA0267|MRSA|NHE6	OTTHUMP00000024089|OTTHUMP00000024090	X	Xq26.3		0	1			0	0	0	0.0
SCN3A	autism	ENSG00000153253	6328	0	1	0	0	0	0	0	1	1	0	0	sodium channel, voltage-gated, type III, alpha subunit	KIAA1356|NAC3|Nav1.3	OTTHUMP00000041047|brain III voltage-gated sodium channel|sodium channel protein type 3 subunit alpha|sodium channel, voltage-gated, type III, alpha|sodium channel, voltage-gated, type III, alpha polypeptide	2	2q24		0	3			0	0	0	0.0
BTD	autism	ENSG00000169814	686	0	1	0	0	0	0	0	0	0	0	0	biotinidase	-	-	3	3p25		0	1			0	0	0	0.0
MSNL1	autism		4479	0	1	0	0	0	0	0	0	0	1	0	moesin-like 1	-	-	5	5p14.1		0	2			0	0	0	0.0
STOML1	autism	ENSG00000067221	9399	0	1	0	0	0	0	0	0	0	0	0	stomatin (EPB72)-like 1	FLJ36370|SLP-1|STORP|hUNC-24	stomatin (EBP72)-like 1|stomatin-like 1	15	15q24-q25		0	1			0	0	0	0.0
CTTNBP2	autism	ENSG00000077063	83992	0	1	0	0	0	0	0	1	1	0	0	cortactin binding protein 2	C7orf8|CORTBP2|FLJ34229|KIAA1758|MGC104579|Orf4	-	7	7q31		0	3			0	0	0	0.0
SNORA70	autism		26778	0	1	0	0	0	0	0	0	0	0	0	small nucleolar RNA, H/ACA box 70	DXS648E|RNU70|U70	-	X	Xq28		0	1			0	0	0	0.0
PQBP1	autism	ENSG00000102103	10084	0	0	0	0	1	0	0	0	0	0	0	polyglutamine binding protein 1	MRX55|MRXS3|MRXS8|NPW38|RENS1|SHS	OTTHUMP00000025808|nuclear protein containing WW domain 38 kD	X	Xp11.23		0	1			0	0	0	0.0
NDNL2	autism	ENSG00000185115	56160	0	1	0	0	0	0	0	1	0	0	0	necdin-like 2	HCA4|MAGEG1|MAGEL3|NSE3|NSMCE3	OTTHUMP00000159576|hepatocellular carcinoma-associated protein HCA4|melanoma antigen, family G, 1|necdin-like gene 2	15	15q13.1		0	2			0	0	0	0.0
C4A	autism	ENSG00000204319	720	0	1	0	0	0	0	0	0	1	0	0	complement component 4A (Rodgers blood group)	C4|C4A2|C4A3|C4A4|C4A6|C4S|CO4|CPAMD2|MGC164979|RG	C4A anaphylatoxin|OTTHUMP00000029266|Rodgers form of C4|acidic C4|complement component 4A	6	6p21.3		0	2			0	0	0	0.0
C4B	autism	ENSG00000204342	721	0	1	0	0	0	0	0	0	1	0	1	complement component 4B (Chido blood group)	C4B1|C4B12|C4B2|C4B3|C4B5|C4F|CH|CO4|CPAMD3|FLJ60561|MGC164979	Chido form of C4|OTTHUMP00000029269|basic C4|complement C4B1a|complement component 4B	6	6p21.3		0	3			1	0	0	0.0
PCLO	autism		27445	0	0	0	0	0	0	0	0	1	0	0	piccolo (presynaptic cytomatrix protein)	ACZ|DKFZp779G1236	aczonin|piccolo	7	7q11.23-q21.3		0	1			0	0	0	0.0
SSTR5	autism	ENSG00000162009	6755	0	1	0	0	0	0	0	0	1	0	0	somatostatin receptor 5	-	OTTHUMP00000158593|somatostatin receptor subtype 5	16	16p13.3		0	2			0	0	0	0.0
ADSL	autism	ENSG00000100357	158	0	1	0	1	0	0	1	0	1	0	0	adenylosuccinate lyase	AMPS|ASASE|ASL	OTTHUMP00000028724|adenylosuccinase	22	22q13.1|22q13.2		0	4			0	0	0	0.0
PMP22	autism	ENSG00000109099	5376	0	1	0	0	0	0	0	0	0	0	0	peripheral myelin protein 22	CMT1A|CMT1E|DSS|GAS-3|HMSNIA|HNPP|MGC20769|Sp110	growth arrest-specific 3	17	17p12-p11.2		0	1			0	0	0	0.0
HSD17B10	autism	ENSG00000072506	3028	0	0	0	0	1	0	0	0	0	0	0	hydroxysteroid (17-beta) dehydrogenase 10	17b-HSD10|ABAD|CAMR|DUPXp11.22|ERAB|HADH2|HCD2|MHBD|MRPP2|MRX17|MRX31|MRXS10|SCHAD|SDR5C1	17-beta-hydroxysteroid dehydrogenase type 10|3-hydroxy-2-methylbutyryl-CoA dehydrogenase|AB-binding alcohol dehydrogenase|OTTHUMP00000023348|OTTHUMP00000023349|amyloid-beta binding polypeptide|amyloid-beta peptide binding alcohol dehydrogenase|mental retardation, X-linked, syndromic 11|short chain L-3-hydroxyacyl-CoA dehydrogenase type 2|short chain dehydrogenase/reductase family 5C, member 1|sho…	X	Xp11.2		0	1			0	0	0	0.0
SCN1A	autism	ENSG00000144285	6323	0	1	0	0	0	0	1	1	1	0	0	sodium channel, voltage-gated, type I, alpha subunit	FEB3|GEFSP2|HBSCI|NAC1|Nav1.1|SCN1|SMEI	sodium channel protein, brain I alpha subunit|sodium channel, voltage-gated, type I, alpha|sodium channel, voltage-gated, type I, alpha polypeptide	2	2q24.3		0	4			0	0	0	0.0
ACADSB	autism	ENSG00000196177	36	0	1	0	0	0	0	0	0	0	0	0	acyl-Coenzyme A dehydrogenase, short/branched chain	2-MEBCAD|ACAD7|SBCAD	2-methyl branched chain acyl-CoA dehydrogenase|2-methylbutyryl-CoA dehydrogenase|OTTHUMP00000020685|OTTHUMP00000046795	10	10q26.13		0	1			0	0	0	0.0
ASPG3	autism		449015	0	1	0	0	0	0	0	0	0	0	0	-	-	-	1	1q21-q22		0	1			0	0	0	0.0
ASPG1	autism		431710	0	1	0	1	0	0	0	0	0	0	0	-	-	-	3	3q25-q27		0	2			0	0	0	0.0
ADCYAP1	autism	ENSG00000141433	116	0	1	0	0	0	0	0	0	0	0	0	adenylate cyclase activating polypeptide 1 (pituitary)	MGC126852|PACAP	OTTHUMP00000162201|adenylate cyclase activating polypeptide	18	18p11		0	1			0	0	0	0.0
IFNA1	autism	ENSG00000197919	3439	0	1	0	0	0	0	0	0	0	0	0	interferon, alpha 1	IFL|IFN|IFN-ALPHA|IFNA13|IFNA@|MGC138207|MGC138505|MGC138507	IFN-alpha 1b|OTTHUMP00000045110|interferon alpha 1b	9	9p22		0	1			0	0	0	0.0
KAL1	autism	ENSG00000011201	3730	0	0	0	0	0	0	0	0	1	0	0	Kallmann syndrome 1 sequence	ADMLX|HHA|KAL|KALIG-1|KMS	Kallmann syndrome 1 protein|Kallmann syndrome interval gene 1|Kallmann syndrome-1 sequence (anosmin-1)|OTTHUMP00000022873|adhesion molecule-like X-linked|anosmin-1	X	Xp22.32		0	1			0	0	0	0.0
PCDH10	autism	ENSG00000138650	57575	0	1	0	0	0	1	0	0	0	0	0	protocadherin 10	DKFZp761O2023|KIAA1400|MGC133344|OL-PCDH|PCDH19	ortholog of OL-pcdh	4	4q28.3		0	2			0	0	0	0.0
FXR1	autism	ENSG00000114416	8087	0	1	0	0	0	0	0	0	0	0	0	fragile X mental retardation, autosomal homolog 1	-	fragile X mental retardation-related protein 1	3	3q28		0	1			0	0	0	0.0
UPF3B	autism	ENSG00000125351	65109	0	0	0	0	1	0	0	0	0	0	0	UPF3 regulator of nonsense transcripts homolog B (yeast)	HUPF3B|MRXS14|RENT3B|UPF3X	OTTHUMP00000023923|OTTHUMP00000023924|UPF3 regulator of nonsense transcripts homolog B	X	Xq25-q26		0	1			0	0	0	0.0
PENK	autism	ENSG00000181195	5179	0	1	0	0	0	0	0	0	0	0	0	proenkephalin	-	enkephalin A|preproenkephalin	8	8q23-q24		0	1			0	0	0	0.0
MCPH1	autism	ENSG00000147316	79648	0	1	0	0	0	0	0	0	0	0	0	microcephalin 1	BRIT1|FLJ12847|MCT	BRCT-repeat inhibitor of TERT expression 1|microcephalin|microcephaly, primary autosomal recessive 1	8	8p23.1		0	1			0	0	0	0.0
LOC441046	autism		441046	0	1	0	0	0	0	0	0	0	0	0	-	-	-	4	4q31.21		0	1			0	0	0	0.0
MAB21L1	autism	ENSG00000180660	4081	0	1	0	0	0	0	0	0	0	0	0	mab-21-like 1 (C. elegans)	CAGR1|FLJ10197|Nbla00126	OTTHUMP00000018238|mab-21-like protein 1	13	13q13		0	1			0	0	0	0.0
GFAP	autism	ENSG00000131095	2670	0	1	0	0	0	0	0	0	1	0	0	glial fibrillary acidic protein	FLJ45472	-	17	17q21		0	2			0	0	0	0.0
NBEA	autism		26960	0	1	0	0	0	0	1	0	0	0	0	neurobeachin	BCL8B|LYST2	lysosomal trafficking regulator 2	13	13q13		0	2			0	0	0	0.0
AP1S2	autism	ENSG00000182287	8905	0	0	0	0	1	0	0	0	0	0	0	adaptor-related protein complex 1, sigma 2 subunit	DC22|MGC:1902|MRX59|SIGMA1B	OTTHUMP00000022979|adaptor-related protein complex 1 sigma 2 subunit|clathrin adaptor complex AP1 sigma 1B subunit|clathrin assembly protein complex 1 sigma-1B small chain|clathrin-associated/assembly/adaptor protein small 1-like|golgi adaptor HA1/AP1 adaptin sigma 1B subunit	X	Xp22.2		0	1			0	0	0	0.0
SERPINA1	autism	ENSG00000197249	5265	0	1	0	0	0	0	0	0	0	0	0	serpin peptidase inhibitor, clade A (alpha-1 antiproteinase, antitrypsin), member 1	A1A|A1AT|AAT|MGC23330|MGC9222|PI|PI1|PRO2275	protease inhibitor 1 (anti-elastase), alpha-1-antitrypsin|serine (or cysteine) proteinase inhibitor, clade A, member 1|serine proteinase inhibitor, clade A, member 1	14	14q32.1		0	1			0	0	0	0.0
DPP6	autism		1804	0	0	0	0	0	1	0	0	0	0	0	dipeptidyl-peptidase 6	DPPX|FLJ55680|MGC46605	dipeptidyl aminopeptidase IV-related protein|dipeptidyl aminopeptidase-like protein 6|dipeptidyl peptidase IV-related protein|dipeptidylpeptidase 6|dipeptidylpeptidase VI	7	7q36.2		0	1			0	0	0	0.0
DPP4	autism	ENSG00000197635	1803	0	1	0	0	0	0	0	0	0	0	0	dipeptidyl-peptidase 4	ADABP|ADCP2|CD26|DPPIV|TP103	T-cell activation antigen CD26|adenosine deaminase complexing protein 2|dipeptidylpeptidase 4|dipeptidylpeptidase IV|dipeptidylpeptidase IV (CD26, adenosine deaminase complexing protein 2)	2	2q24.3		0	1			0	0	0	0.0
GHR	autism	ENSG00000112964	2690	0	1	0	0	0	0	0	0	0	0	0	growth hormone receptor	GHBP	growth hormone binding protein|serum binding protein|somatotropin receptor	5	5p13-p12		0	1			0	0	0	0.0
AVP	autism	ENSG00000101200	551	0	1	0	0	0	0	0	0	0	0	0	arginine vasopressin	ADH|ARVP|AVP-NPII|AVRP|VP	OTTHUMP00000030089|antidiuretic hormone|arginine vasopressin-neurophysin II|neurohypophyseal|vasopressin-neurophysin II-copeptin	20	20p13		0	1			0	0	0	0.0
ARHGEF7	autism	ENSG00000102606	8874	0	0	0	0	1	0	0	0	0	0	0	Rho guanine nucleotide exchange factor (GEF) 7	BETA-PIX|COOL1|DKFZp686C12170|DKFZp761K1021|KIAA0142|KIAA0412|Nbla10314|P50|P50BP|P85|P85COOL1|P85SPR|PAK3|PIXB	OTTHUMP00000178804|PAK-interacting exchange factor beta|SH3 domain-containing proline-rich protein|guanine nucleotide exchange factor 7|rho guanine nucleotide exchange factor 7	13	13q34		0	1			0	0	0	0.0
ARHGEF6	autism	ENSG00000129675	9459	0	0	0	0	1	0	0	0	0	0	0	Rac/Cdc42 guanine nucleotide exchange factor (GEF) 6	COOL2|Cool-2|KIAA0006|MRX46|PIXA|alpha-PIX|alphaPIX	OTTHUMP00000062283|PAK-interacting exchange factor, alpha|Rac/Cdc42 guanine exchange factor (GEF) 6|Rac/Cdc42 guanine nucleotide exchange factor 6|mental retardation, X-linked 46|rho guanine nucleotide exchange factor 6	X	Xq26.3		0	1			0	0	0	0.0
CSN1S1	autism		1446	0	1	0	0	0	0	0	0	0	0	0	casein alpha s1	CASA|CSN1|MGC149368	casein, alpha	4	4q21.1		0	1			0	0	0	0.0
BRWD3	autism	ENSG00000165288	254065	0	0	0	0	1	0	0	0	0	0	0	bromodomain and WD repeat domain containing 3	BRODL|FLJ38568|MRX93	OTTHUMP00000023606|OTTHUMP00000062096|bromo domain-containing protein disrupted in leukemia|novel WD repeat domain protein	X	Xq21.1		0	1			0	0	0	0.0
GNAS	autism	ENSG00000087460	2778	0	1	0	0	0	1	0	0	0	0	0	GNAS complex locus	AHO|C20orf45|GNAS1|GPSA|GSA|GSP|MGC33735|NESP|PHP1A|PHP1B|POH|dJ309F20.1.1|dJ806M20.3.3	OTTHUMP00000031740|OTTHUMP00000031756|OTTHUMP00000196026|OTTHUMP00000196030|adenylate cyclase-stimulating G alpha protein|guanine nucleotide binding protein (G protein), alpha stimulating activity polypeptide 1|guanine nucleotide regulatory protein|neuroendocrine secretory protein|secretogranin VI	20	20q13.3		0	2			0	0	0	0.0
DEGS1	autism	ENSG00000143753	8560	0	0	0	0	0	0	0	0	1	0	0	degenerative spermatocyte homolog 1, lipid desaturase (Drosophila)	DEGS|DES1|Des-1|FADS7|MGC5079|MIG15|MLD	OTTHUMP00000035598|degenerative spermatocyte homolog 1, lipid desaturase|degenerative spermatocyte homolog, lipid desaturase|dihydroceramide desaturase|membrane fatty acid (lipid) desaturase|migration-inducing gene 15 protein|sphingolipid delta 4 desaturase	1	1q42.11		0	1			0	0	0	0.0
ACSL4	autism	ENSG00000068366	2182	0	0	0	0	1	0	0	0	0	0	0	acyl-CoA synthetase long-chain family member 4	ACS4|FACL4|LACS4|MRX63|MRX68	OTTHUMP00000023846|acyl-CoA synthetase 4|fatty-acid-Coenzyme A ligase, long-chain 4|lignoceroyl-CoA synthase|long-chain fatty-acid-Coenzyme A ligase 4	X	Xq22.3-q23		0	1			0	0	0	0.0
MBS1	autism		4156	0	0	0	0	0	0	0	0	1	0	0	Moebius syndrome 1	MBS	-	13	13q12.2		0	1			0	0	0	0.0
TBC1D2	autism		55357	0	0	0	0	0	0	0	0	1	0	0	TBC1 domain family, member 2	DKFZp761D1823|FLJ10702|FLJ16244|FLJ42782|PARIS-1|PARIS1|TBC1D2A	OTTHUMP00000021773|TBC1 domain family, member 2A|prostate antigen recognized and identified by SEREX	9	9q22.33		0	1			0	0	0	0.0
IL5	autism	ENSG00000113525	3567	0	1	0	0	0	0	0	0	0	0	0	interleukin 5 (colony-stimulating factor, eosinophil)	EDF|IL-5|TRF	B cell differentiation factor I|OTTHUMP00000065830|T-cell replacing factor|eosinophil differentiation factor|interleukin 5|interleukin-5	5	5q31.1		0	1			0	0	0	0.0
CCL17	autism	ENSG00000102970	6361	0	1	0	0	0	0	0	0	0	0	0	chemokine (C-C motif) ligand 17	A-152E5.3|ABCD-2|MGC138271|MGC138273|SCYA17|TARC	OTTHUMP00000164673|T cell-directed CC chemokine|small inducible cytokine A17|small inducible cytokine subfamily A (Cys-Cys), member 17|thymus and activation-regulated chemokine	16	16q13		0	1			0	0	0	0.0
ATRX	autism	ENSG00000085224	546	0	1	0	0	1	0	0	0	0	0	0	alpha thalassemia/mental retardation syndrome X-linked (RAD54 homolog, S. cerevisiae)	ATR2|MGC2094|MRXHF1|RAD54|RAD54L|SFM1|SHS|XH2|XNP|ZNF-HX	DNA dependent ATPase and helicase|OTTHUMP00000024265|OTTHUMP00000062079|X-linked nuclear protein|Zinc finger helicase|helicase 2, X-linked|transcriptional regulator ATRX	X	Xq13.1-q21.1		0	2			0	0	0	0.0
LARGE	autism	ENSG00000133424	9215	0	0	0	0	0	0	1	0	0	0	0	like-glycosyltransferase	KIAA0609|MDC1D	OTTHUMP00000028624|acetylglucosaminyltransferase-like 1A|acetylglucosaminyltransferase-like protein|like-acetylglucosaminyltransferase	22	22q12.3		0	1			0	0	0	0.0
DPYD	autism	ENSG00000188641	1806	0	1	0	0	0	1	0	0	0	0	0	dihydropyrimidine dehydrogenase	DHP|DHPDHASE|DPD|MGC132008|MGC70799	OTTHUMP00000037640|OTTHUMP00000058954|dihydrothymine dehydrogenase|dihydrouracil dehydrogenase	1	1p22		0	2			0	0	0	0.0
CP	autism	ENSG00000047457	1356	0	1	0	0	0	0	0	0	0	0	0	ceruloplasmin (ferroxidase)	CP-2	ceruloplasmin	3	3q23-q25		0	1			0	0	0	0.0
HTR2B	autism	ENSG00000135914	3357	0	0	0	0	0	0	0	0	1	0	0	5-hydroxytryptamine (serotonin) receptor 2B	5-HT(2B)|5-HT2B	5-HT 2B receptor|5-hydroxytryptamine 2B receptor	2	2q36.3-q37.1		0	1			0	0	0	0.0
IL2	autism	ENSG00000109471	3558	0	1	0	0	0	0	0	0	0	0	0	interleukin 2	IL-2|TCGF|lymphokine	T cell growth factor|aldesleukin|interleukin-2|involved in regulation of T-cell clonal expansion	4	4q26-q27		0	1			0	0	0	0.0
MTSS1	autism	ENSG00000170873	9788	0	0	0	0	0	0	0	0	1	0	0	metastasis suppressor 1	DKFZp781P2223|FLJ44694|KIAA0429|MIM|MIMA|MIMB	missing in metastasis	8	8p22		0	1			0	0	0	0.0
ATP6AP2	autism	ENSG00000182220	10159	0	0	0	0	1	0	0	0	0	0	0	ATPase, H+ transporting, lysosomal accessory protein 2	APT6M8-9|ATP6IP2|ATP6M8-9|ELDF10|HT028|M8-9|MGC99577|MRXE|MSTP009|XMRE	ATPase, H+ transporting, lysosomal (vacuolar proton pump) membrane sector associated protein M8-9|ATPase, H+ transporting, lysosomal interacting protein 2|OTTHUMP00000025771|V-ATPase M8.9 subunit|embryonic liver differentiation factor 10|renin receptor|vacuolar proton ATP synthase membrane sector associated protein M8-9	X	Xp11.4		0	1			0	0	0	0.0
GRIK5	autism	ENSG00000105737	2901	0	0	0	0	0	0	0	0	1	0	0	glutamate receptor, ionotropic, kainate 5	EAA2|GRIK2|KA2	excitatory amino acid receptor 2|glutamate receptor KA2	19	19q13.2		0	1			0	0	0	0.0
IL15	autism	ENSG00000164136	3600	0	1	0	0	0	0	0	0	0	0	0	interleukin 15	IL-15|MGC9721	OTTHUMP00000164617	4	4q31		0	1			0	0	0	0.0
CHDS3	autism		387573	0	1	0	0	0	0	0	0	0	0	0	-	-	-	X	Xq23-q26		0	1			0	0	0	0.0
ASPA	autism	ENSG00000108381	443	0	1	0	0	0	0	0	0	0	0	0	aspartoacylase (Canavan disease)	ACY2|ASP	aminoacylase 2|aspartoacylase	17	17pter-p13		0	1			0	0	0	0.0
DAB1	autism	ENSG00000173406	1600	0	1	0	0	0	0	0	0	0	0	0	disabled homolog 1 (Drosophila)	-	OTTHUMP00000010045|OTTHUMP00000011753|disabled homolog 1	1	1p32-p31		0	1			0	0	0	0.0
PDE4A	autism	ENSG00000065989	5141	0	1	0	0	0	0	0	0	0	0	0	phosphodiesterase 4A, cAMP-specific (phosphodiesterase E2 dunce homolog, Drosophila)	DPDE2|PDE4|PDE46	cAMP-specific phosphodiesterase|phosphodiesterase 4A|phosphodiesterase 4A, cAMP-specific (dunce|phosphodiesterase E2 dunce homolog, Drosophila|phosphodiesterase isozyme 4	19	19p13.2		0	1			0	0	0	0.0
IL1B	autism	ENSG00000125538	3553	0	1	0	0	0	0	0	0	0	0	0	interleukin 1, beta	IL-1|IL1-BETA|IL1F2	catabolin|preinterleukin 1 beta|pro-interleukin-1-beta	2	2q14		0	1			0	0	0	0.0
CPA1	autism	ENSG00000091704	1357	0	1	0	0	0	0	0	0	0	0	0	carboxypeptidase A1 (pancreatic)	CPA	carboxypeptidase A1	7	7q32		0	1			0	0	0	0.0
RPS27A	autism	ENSG00000143947	6233	0	1	0	0	0	0	0	0	0	0	0	ribosomal protein S27a	CEP80|HUBCEP80|UBA80|UBCEP1|UBCEP80	40S ribosomal protein S27a|ubiquitin and ribosomal protein S27a|ubiquitin carboxyl extension protein 80|ubiquitin-CEP80	2	2p16		0	1			0	0	0	0.0
CHAT	autism	ENSG00000070748	1103	0	1	0	0	0	0	0	0	0	0	0	choline acetyltransferase	CMS1A|CMS1A2	OTTHUMP00000019583|OTTHUMP00000019584|acetyl CoA:choline O-acetyltransferase	10	10q11.2		0	1			0	0	0	0.0
PDXK	autism	ENSG00000160209	8566	0	1	0	0	0	0	0	0	0	0	0	pyridoxal (pyridoxine, vitamin B6) kinase	C21orf124|C21orf97|DKFZp566A071|FLJ31940|FLJ37311|MGC15873|MGC31754|MGC52346|PKH|PNK|PRED79	pyridoxal kinase|pyridoxamine kinase|pyridoxine kinase|vitamin B6 kinase	21	21q22.3		0	1			0	0	0	0.0
DCUN1D1	autism	ENSG00000043093	54165	0	1	0	0	0	0	0	1	1	0	0	DCN1, defective in cullin neddylation 1, domain containing 1 (S. cerevisiae)	DCUN1L1|RP42|SCCRO|SCRO|Tes3	RP42 homolog|squamous cell carcinoma-related oncogene	3	3q26.3		0	3			0	0	0	0.0
COPG2	autism		26958	0	1	0	0	0	0	0	1	1	0	0	coatomer protein complex, subunit gamma 2	2-COP|DKFZp761N09121|FLJ11781	coat protein, nonclathrin, gamma-2-cop	7	7q32		0	3			0	0	0	0.0
STMN1	autism	ENSG00000117632	3925	0	0	0	0	0	0	0	0	1	0	0	stathmin 1	C1orf215|FLJ32206|LAP18|Lag|MGC138869|MGC138870|OP18|PP17|PP19|PR22|SMN	OTTHUMP00000008527|OTTHUMP00000008528|OTTHUMP00000008530|leukemia-associated phosphoprotein p18|metablastin|oncoprotein 18|phosphoprotein 19|prosolin|stathmin 1/oncoprotein 18	1	1p36.1-p35		0	1			0	0	0	0.0
SLC40A1	autism	ENSG00000138449	30061	0	1	0	0	0	0	0	0	0	0	0	solute carrier family 40 (iron-regulated transporter), member 1	FPN1|HFE4|IREG1|MST079|MSTP079|MTP1|SLC11A3	ferroportin 1|iron regulated gene 1|putative ferroportin 1 variant IIIB|solute carrier family 11 (proton-coupled divalent metal ion transporters), member 3	2	2q32		0	1			0	0	0	0.0
SNTG2	autism		54221	0	1	0	0	0	0	0	0	0	0	0	syntrophin, gamma 2	G2SYN|MGC133174|SYN5	gamma2-syntrophin|syntrophin 5	2	2p25.3		0	1			0	0	0	0.0
XDH	autism	ENSG00000158125	7498	0	1	0	0	0	0	0	0	0	0	0	xanthine dehydrogenase	XO|XOR	OTTHUMP00000125231|xanthene dehydrogenase|xanthine oxidase|xanthine oxidoreductase	2	2p23.1		0	1			0	0	0	0.0
ABCA7	autism	ENSG00000064687	10347	0	0	0	0	0	0	0	0	1	0	0	ATP-binding cassette, sub-family A (ABC1), member 7	ABCA-SSN|ABCX|FLJ40025	ATP-binding cassette, sub-family A, member 7|autoantigen SS-N|macrophage ABC transporter	19	19p13.3		0	1			0	0	0	0.0
ACHE	autism	ENSG00000087085	43	0	1	0	0	0	0	0	0	0	0	0	acetylcholinesterase (Yt blood group)	ARACHE|N-ACHE|YT	acetylcholinesterase|apoptosis-related acetylcholinesterase	7	7q22		0	1			0	0	0	0.0
HDLBP	autism	ENSG00000115677	3069	0	1	0	0	0	0	0	0	0	0	0	high density lipoprotein binding protein	FLJ16432|HBP|PRO2900|VGL	OTTHUMP00000164572|vigilin	2	2q37.3		0	1			0	0	0	0.0
CCL2	autism	ENSG00000108691	6347	0	1	0	0	0	0	0	0	0	0	0	chemokine (C-C motif) ligand 2	GDCF-2|HC11|HSMCR30|MCAF|MCP-1|MCP1|MGC9434|SCYA2|SMC-CF	monocyte chemoattractant protein-1|monocyte chemotactic and activating factor|monocyte secretory protein JE|small inducible cytokine A2|small inducible cytokine A2 (monocyte chemotactic protein 1, homologous to mouse Sig-je)|small inducible cytokine subfamily A (Cys-Cys), member 2	17	17q11.2-q12		0	1			0	0	0	0.0
FBXO40	autism	ENSG00000163833	51725	0	0	0	0	0	1	0	0	0	0	0	F-box protein 40	FBX40|KIAA1195|MGC129902|MGC129903	muscle disease-related protein	3	3q13.33		0	1			0	0	0	0.0
ASTN2	autism	ENSG00000148219	23245	0	0	0	0	0	1	0	0	0	0	0	astrotactin 2	KIAA0634|bA67K19.1	OTTHUMP00000022742|OTTHUMP00000064006|OTTHUMP00000162110|bA264C15.1 (astrotactin2)	9	9q33.1		0	1			0	0	0	0.0
BTN1A1	autism	ENSG00000124557	696	0	1	0	0	0	0	0	0	0	0	0	butyrophilin, subfamily 1, member A1	BT|BTN	OTTHUMP00000017981|bK14H9.2 (butyrophilin, subfamily 1, member A1)	6	6p22.1		0	1			0	0	0	0.0
PCDHA12	autism	ENSG00000214600	56137	0	1	0	0	0	0	0	0	0	0	0	protocadherin alpha 12	MGC138485|MGC141932|PCDH-ALPHA12	KIAA0345-like 2	5	5q31		0	1			0	0	0	0.0
MRC1	autism	ENSG00000120586	4360	0	0	0	0	0	0	0	0	1	0	0	mannose receptor, C type 1	CD206|CLEC13D|MMR	OTTHUMP00000019245|OTTHUMP00000045206|macrophage mannose receptor|mannose receptor C type 1	10	10p12.33		0	1			0	0	0	0.0
CPA5	autism	ENSG00000158525	93979	0	1	0	0	0	0	0	1	0	0	0	carboxypeptidase A5	FLJ35969	-	7	7q32		0	2			0	0	0	0.0
B4GALT1	autism	ENSG00000086062	2683	0	0	0	0	0	0	1	0	0	0	0	UDP-Gal:betaGlcNAc beta 1,4- galactosyltransferase, polypeptide 1	B4GAL-T1|DKFZp686N19253|GGTB2|GT1|GTB|MGC50983|beta4Gal-T1	OTTHUMP00000021196|UDP-Gal:betaGlcNAc beta 1,4- galactosyltransferase 1, membrane-bound form|glycoprotein-4-beta-galactosyltransferase 2|lactose synthase A protein	9	9p13		0	1			0	0	0	0.0
AUTS7	autism		100188816	1	1	0	1	0	0	0	0	0	1	0	-	-	-	17	17q21		0	4			0	0	0	0.0
SNORD123	autism		100113384	0	0	0	0	0	0	0	0	0	1	0	small nucleolar RNA, C/D box 123	-	-	5	5p15.2		0	1			0	0	0	0.0
AUTS3	autism		387577	1	1	0	1	0	0	0	0	1	1	0	-	-	-	13	13q14.2-q14.1		0	5			0	0	0	0.0
MEHMO	autism		8422	0	0	0	0	0	0	0	0	1	0	0	mental retardation, epileptic seizures, hypogonadism and -genitalism, microcephaly and obesity syndrome	-	-	X	Xp22.13-p21.1		0	1			0	0	0	0.0
AUTS6	autism		554314	1	1	0	0	0	0	0	0	1	1	0	-	-	-	17	17q21		0	4			0	0	0	0.0
LOC100131678	autism		100131678	0	1	0	0	0	0	0	0	0	1	0	-	-	-	5	5p14.1		0	2			0	0	0	0.0
ATP7A	autism	ENSG00000165240	538	0	0	0	0	1	0	0	0	0	0	0	ATPase, Cu++ transporting, alpha polypeptide	FLJ17790|MK|MNK	Cu++-transporting P-type ATPase|Menkes disease-associated protein|OTTHUMP00000023593|OTTHUMP00000062077|copper pump 1|copper-transporting ATPase 1	X	Xq13.2-q13.3		0	1			0	0	0	0.0
ADRA1A	autism	ENSG00000120907	148	0	0	0	0	1	0	0	0	0	0	0	adrenergic, alpha-1A-, receptor	ADRA1C|ADRA1L1|ALPHA1AAR	G protein coupled receptor|OTTHUMP00000125313|adrenergic, alpha -1A-, receptor|adrenergic, alpha-1A-, receptor variant 1|adrenergic, alpha-1A-, receptor variant 3|adrenergic, alpha-1A-, receptor variant 5|adrenergic, alpha-1A-, receptor variant 8|adrenergic, alpha-1C-, receptor|alpha-1A-adrenergic receptor	8	8p21-p11.2		0	1			0	0	0	0.0
HSPD1	autism	ENSG00000144381	3329	0	1	0	0	0	0	0	0	0	0	0	heat shock 60kDa protein 1 (chaperonin)	CPN60|GROEL|HLD4|HSP60|HSP65|HuCHA60|SPG13	P60 lymphocyte protein|chaperonin|heat shock protein 65|mitochondrial matrix protein P1|short heat shock protein 60 Hsp60s1	2	2q33.1		0	1			0	0	0	0.0
CACNA1C	autism		775	0	1	0	0	0	0	0	1	0	0	0	calcium channel, voltage-dependent, L type, alpha 1C subunit	CACH2|CACN2|CACNL1A1|CCHL1A1|CaV1.2|MGC120730|TS	DHPR, alpha-1 subunit|calcium channel, L type, alpha 1 polypeptide, isoform 1, cardic muscle|calcium channel, cardic dihydropyridine-sensitive, alpha-1 subunit|voltage-gated L-type calcium channel Cav1.2 alpha 1 subunit, splice variant 10*|voltage-gated calcium channel alpha subunit Cav1.2	12	12p13.3		0	2			0	0	0	0.0
CYB5R3	autism	ENSG00000100243	1727	0	0	0	0	0	1	0	0	0	0	0	cytochrome b5 reductase 3	B5R|DIA1	NADH-cytochrome b5 reductase|OTTHUMP00000028761|diaphorase (NADH) (cytochrome b-5 reductase)	22	22q13.31-qter|22q13.2-q13.31		0	1			0	0	0	0.0
PIP5K1B	autism	ENSG00000107242	8395	0	0	0	0	0	1	0	0	0	0	0	phosphatidylinositol-4-phosphate 5-kinase, type I, beta	MSS4|STM7	OTTHUMP00000021423	9	9q13		0	1			0	0	0	0.0
GABBR1	autism	ENSG00000204681	2550	0	1	0	0	0	0	0	0	0	0	0	gamma-aminobutyric acid (GABA) B receptor, 1	FLJ92613|GABABR1|GABBR1-3|GB1|GPRC3A|dJ271M21.1.1|dJ271M21.1.2	GABA-B receptor|GABAB, subunit 1c|OTTHUMP00000029114|OTTHUMP00000029115|OTTHUMP00000029116|OTTHUMP00000109099|gamma-aminobutyric acid (GABA) B receptor 1|gamma-aminobutyric acid type B receptor subunit 1|seven transmembrane helix receptor	6	6p21.31		0	1			0	0	0	0.0
GABBR2	autism	ENSG00000136928	9568	0	1	0	0	0	0	0	0	0	0	0	gamma-aminobutyric acid (GABA) B receptor, 2	FLJ36928|GABABR2|GPR51|GPRC3B|HG20|HRIHFB2099	G protein-coupled receptor 51|OTTHUMP00000021776|OTTHUMP00000063797	9	9q22.1-q22.3		0	1			0	0	0	0.0
RPL10P16	autism		284393	0	1	0	0	0	0	0	0	0	0	0	ribosomal protein L10 pseudogene 16	RPL10_6_1628	-	19	19p13.13		0	1			0	0	0	0.0
SDC2	autism	ENSG00000169439	6383	0	1	0	0	0	0	0	0	1	0	0	syndecan 2	HSPG|HSPG1|SYND2	cell surface-associated heparan sulfate proteoglycan 1|fibroglycan|heparan sulfate proteoglycan 1, cell surface-associated|heparan sulfate proteoglycan core protein|syndecan proteoglycan 2	8	8q22-q23		0	2			0	0	0	0.0
MBP	autism	ENSG00000197971	4155	0	1	0	0	0	0	0	0	0	0	0	myelin basic protein	MGC99675	Golli-mbp|OTTHUMP00000174383|OTTHUMP00000174384|OTTHUMP00000174385|OTTHUMP00000174386	18	18q23		0	1			0	0	0	0.0
HTN1	autism	ENSG00000126550	3346	0	1	0	0	0	0	0	0	0	0	0	histatin 1	HIS1	-	4	4q13		0	1			0	0	0	0.0
SCN7A	autism	ENSG00000136546	6332	0	0	0	0	0	1	0	0	0	0	0	sodium channel, voltage-gated, type VII, alpha	SCN6A	sodium channel, voltage-gated, type VI, alpha polypeptide|sodium channel, voltage-gated, type VII, alpha polypeptide|voltage-dependent sodium channel alpha subunit	2	2q21-q23		0	1			0	0	0	0.0
RHOD	autism	ENSG00000173156	29984	0	1	0	0	0	0	0	0	0	0	0	ras homolog gene family, member D	ARHD|RHOHP1|RHOM|Rho	Rho-related GTP-binding protein RhoD|Rho-related protein HP1|ras homolog D|ras homolog gene family, member A	11	11q14.3		0	1			0	0	0	0.0
CAT	autism	ENSG00000121691	847	0	1	0	0	0	0	0	0	0	0	0	catalase	MGC138422|MGC138424	-	11	11p13		0	1			0	0	0	0.0
APLN	autism	ENSG00000171388	8862	0	0	0	0	0	0	0	0	1	0	0	apelin	XNPEP2	apelin, AGTRL1 ligand|peptide ligand for APJ receptor	X	Xq25-q26.3		0	1			0	0	0	0.0
GPC1	autism	ENSG00000063660	2817	0	1	0	0	0	0	0	0	0	0	0	glypican 1	FLJ38078|glypican	glypican proteoglycan 1	2	2q35-q37		0	1			0	0	0	0.0
KDM5C	autism	ENSG00000126012	8242	0	1	0	0	1	0	1	0	0	0	0	lysine (K)-specific demethylase 5C	DXS1272E|JARID1C|MRXJ|MRXSJ|SMCX|XE169	JmjC domain-containing protein SMCX|Jumonji, AT rich interactive domain 1C (RBP2-like)|Jumonji/ARID domain-containing protein 1C|OTTHUMP00000023342|Smcx homolog, X chromosome|Smcy homolog, X-linked|jumonji, AT rich interactive domain 1C|selected cDNA on X	X	Xp11.22-p11.21		0	3			0	0	0	0.0
PCDH9	autism	ENSG00000184226	5101	0	0	0	0	0	1	0	0	0	0	0	protocadherin 9	-	OTTHUMP00000178683|cadherin superfamily protein VR4-11	13	13q14.3-q21.1		0	1			0	0	0	0.0
ACADL	autism	ENSG00000115361	33	0	1	0	0	0	0	0	0	0	0	0	acyl-Coenzyme A dehydrogenase, long chain	ACAD4|FLJ94052|LCAD	long-chain acyl-CoA dehydrogenase	2	2q34-q35		0	1			0	0	0	0.0
RFWD2	autism	ENSG00000143207	64326	0	0	0	0	0	1	1	0	0	0	0	ring finger and WD repeat domain 2	COP1|FLJ10416|RNF200	OTTHUMP00000032911|OTTHUMP00000060611|constitutive photomorphogenic protein (COP1)|putative ubiquitin ligase COP1	1	1q25.1-q25.2		0	2			0	0	0	0.0
HUNK	autism	ENSG00000142149	30811	0	0	0	0	0	0	0	0	1	0	0	hormonally up-regulated Neu-associated kinase	-	OTTHUMP00000107427|hormonally upregulated Neu-associated kinase|hormonally upregulated neu tumor-associated kinase|serine/threonine protein kinase MAK-V	21	21q22.1		0	1			0	0	0	0.0
KIF1A	autism	ENSG00000130294	547	0	1	0	0	0	0	0	0	0	0	0	kinesin family member 1A	ATSV|C2orf20|DKFZp686I2094|FLJ30229|HUNC-104|MGC133285|MGC133286|UNC104	axonal transport of synaptic vesicles|kinesin, heavy chain, member 1A, homolog of mouse|tmp_locus_27	2	2q37.3		0	1			0	0	0	0.0
CHRM2	autism	ENSG00000181072	1129	0	0	0	0	1	0	0	0	0	0	0	cholinergic receptor, muscarinic 2	FLJ43243|HM2|MGC120006|MGC120007	7TM receptor|cholinergic receptor, muscarinic 2, isoform a|muscarinic M2 receptor|muscarinic acetylcholine receptor M2	7	7q31-q35		0	1			0	0	0	0.0
NCOA6	autism	ENSG00000198646	23054	0	0	0	0	0	0	0	0	1	0	0	nuclear receptor coactivator 6	AIB3|ANTP|ASC2|HOX1.1|HOXA7|KIAA0181|NRC|PRIP|RAP250|TRBP	OTTHUMP00000030705|activating signal cointegrator-2|amplified in breast cancer-3 protein|nuclear receptor coactivator RAP250|peroxisome proliferator-activated receptor interacting protein|thyroid hormone receptor binding protein	20	20q11		0	1			0	0	0	0.0
CA3	autism	ENSG00000164879	761	0	1	0	0	0	0	0	0	0	0	0	carbonic anhydrase III, muscle specific	CAIII|Car3	carbonic anhydrase III	8	8q13-q22		0	1			0	0	0	0.0
CNTN3	autism		5067	0	0	0	0	0	1	0	0	0	0	0	contactin 3 (plasmacytoma associated)	BIG-1|KIAA1496|PANG|PCS	contactin 3|plasmacytoma-associated neuronal glycoprotein	3	3p26		0	1			0	0	0	0.0
JMJD1C	autism	ENSG00000171988	221037	0	1	0	0	0	0	0	0	1	0	0	jumonji domain containing 1C	DKFZp761F0118|FLJ14374|KIAA1380|RP11-10C13.2|TRIP8	OTTHUMP00000060747|thyroid hormone receptor interactor 8|thyroid receptor interacting protein 8	10	10q21.2-q21.3		0	2			0	0	0	0.0
GALNT9	autism		50614	0	0	0	0	0	0	1	0	0	0	0	UDP-N-acetyl-alpha-D-galactosamine:polypeptide N-acetylgalactosaminyltransferase 9 (GalNAc-T9)	GALNAC-T9	GalNAc transferase 9|UDP-GalNAc: polypeptide N-acetylgalactosaminyltransferase 9|UDP-N-acetyl-alpha-D-galactosamine:polypeptide N-acetylgalactosaminyltransferase 9|polypeptide N-acetylgalactosaminyltransferase 9|protein-UDP acetylgalactosaminyltransferase 9	12	12q24.33		0	1			0	0	0	0.0
VIP	autism	ENSG00000146469	7432	0	1	0	0	0	0	0	0	0	0	0	vasoactive intestinal peptide	MGC13587|PHM27	OTTHUMP00000017450|OTTHUMP00000017451	6	6q25		0	1			0	0	0	0.0
PTCHD1	autism	ENSG00000165186	139411	0	0	0	0	0	1	0	0	0	0	0	patched domain containing 1	FLJ30296|MGC149798	OTTHUMP00000023055	X	Xp22.11		0	1			0	0	0	0.0
C1QTNF5	autism	ENSG00000213192	114902	0	0	0	0	0	0	0	0	1	0	0	C1q and tumor necrosis factor related protein 5	CTRP5|DKFZp586B0621|FLJ30570|LORD	complement C1q tumor necrosis factor-related protein 5 precursor variant 3	11	11q23.3		0	1			0	0	0	0.0
PRRG4	autism	ENSG00000135378	79056	0	1	0	0	0	0	0	0	0	0	0	proline rich Gla (G-carboxyglutamic acid) 4 (transmembrane)	PRGP4|TMG4	transmembrane gamma-carboxyglutamic acid protein 4	11	11p13		0	1			0	0	0	0.0
FBN2	autism	ENSG00000138829	2201	0	1	0	0	0	0	0	0	0	0	0	fibrillin 2	CCA|DA9	fibrillin 5	5	5q23-q31		0	1			0	0	0	0.0
MAG	autism	ENSG00000105695	4099	0	1	0	0	0	0	0	0	0	0	0	myelin associated glycoprotein	GMA|S-MAG|SIGLEC-4A|SIGLEC4A	myelin-associated glycoprotein|sialic acid-binding immunoglobulin-like lectin 4A	19	19q13.1		0	1			0	0	0	0.0
ALPK3	autism	ENSG00000136383	57538	0	0	0	0	0	0	0	0	1	0	0	alpha-kinase 3	FLJ12881|FLJ21176|KIAA1330|MAK|MIDORI	muscle alpha-kinase|myocyte induction differentiation originator	15	15q25.2		0	1			0	0	0	0.0
ASMT	autism	ENSG00000196433	438	0	1	0	0	0	0	1	0	0	0	0	acetylserotonin O-methyltransferase	ASMTY|HIOMT|HIOMTY	Acetylserotonin methyltransferase (Y chromosome)|OTTHUMP00000022834|acetylserotonin N-methyltransferase	X|Y	Xp22.3 or Yp11.3		0	2			0	0	0	0.0
CUL4B	autism	ENSG00000158290	8450	0	0	0	0	1	0	0	0	0	0	0	cullin 4B	DKFZp686F1470|KIAA0695|MRXHF2|MRXSC|SFM2	OTTHUMP00000023946|OTTHUMP00000023947|cullin-4B	X	Xq23		0	1			0	0	0	0.0
PDLIM7	autism	ENSG00000196923	9260	0	0	0	0	0	0	0	0	1	0	0	PDZ and LIM domain 7 (enigma)	LMP1	1110003B01Rik|LIM domain protein|PDZ and LIM domain 7	5	5q35.3		0	1			0	0	0	0.0
B3GALT6	autism	ENSG00000176022	126792	0	0	0	0	0	0	1	0	0	0	0	UDP-Gal:betaGal beta 1,3-galactosyltransferase polypeptide 6	beta3GalT6	OTTHUMP00000001756|UDP-Gal:betaGlcNAc beta 1,3-galactosyltransferase, polypeptide 6|beta-1,3-galactosyltransferase 6	1	1p36.33		0	1			0	0	0	0.0
CADM1	autism	ENSG00000182985	23705	0	1	0	0	0	0	1	0	0	0	0	cell adhesion molecule 1	BL2|DKFZp686F1789|IGSF4|IGSF4A|MGC149785|MGC51880|NECL2|Necl-2|RA175|ST17|SYNCAM|TSLC1|sTSLC-1|sgIGSF|synCAM1	TSLC1/Nectin-like 2/IGSF4|immunoglobulin superfamily, member 4|immunoglobulin superfamily, member 4D|nectin-like 2|nectin-like protein 2|tumor suppressor in lung cancer 1	11	11q23.2		0	2			0	0	0	0.0
HIRA	autism	ENSG00000100084	7290	0	1	0	0	0	0	0	0	0	0	0	HIR histone cell cycle regulation defective homolog A (S. cerevisiae)	DGCR1|TUP1|TUPLE1	DiGeorge critical region gene 1|HIR histone cell cycle regulation defective homolog A	22	22q11.2|22q11.21		0	1			0	0	0	0.0
AQP4	autism	ENSG00000171885	361	0	1	0	0	0	0	0	0	0	0	0	aquaporin 4	HMIWC2|MGC22454|MIWC	aquaporin type4|aquaporin-4|mercurial-insensitive water channel	18	18q11.2-q12.1		0	1			0	0	0	0.0
IFNG	autism	ENSG00000111537	3458	0	1	0	0	0	0	0	0	0	0	0	interferon, gamma	IFG|IFI	-	12	12q14		0	1			0	0	0	0.0
GRID1	autism	ENSG00000182771	2894	0	0	0	0	0	0	1	0	0	0	0	glutamate receptor, ionotropic, delta 1	KIAA1220	OTTHUMP00000059648|glutamate receptor delta-1 subunit	10	10q22		0	1			0	0	0	0.0
AUTS13	autism		100188317	0	1	0	0	0	0	0	0	1	1	0	-	-	-	12	12q14.2		0	3			0	0	0	0.0
AUTS12	autism		100188314	0	1	0	1	0	0	0	0	1	1	0	-	-	-	2	-		0	4			0	0	0	0.0
LOC100288253	autism		100288253	0	0	0	0	0	0	0	0	0	1	0	-	-	-	5	-		0	1			0	0	0	0.0
AUTS14	autism		100187724	1	1	0	0	0	0	0	0	1	1	0	-	-	-	16	16p11.2		0	4			0	0	0	0.0
PDYN	autism	ENSG00000101327	5173	0	1	0	0	0	0	0	0	0	0	0	prodynorphin	MGC26418|PENKB	OTTHUMP00000030002|beta-neoendorphin|beta-neoendorphin-dynorphin|dynorphin|leu-enkephalin|leumorphin|preprodynorphin|preproenkephalin B|rimorphin	20	20pter-p12		0	1			0	0	0	0.0
DCTN3	autism	ENSG00000137100	11258	0	0	0	0	0	0	0	0	1	0	0	dynactin 3 (p22)	DCTN-22|DCTN22|MGC111190	OTTHUMP00000021292|OTTHUMP00000021293|OTTHUMP00000045394|dynactin 3|dynactin 3, isoform 1|dynactin light chain	9	9p13		0	1			0	0	0	0.0
AUTS11	autism		100188820	1	1	0	1	0	0	0	0	0	1	0	-	-	-	1	1q24.2		0	4			0	0	0	0.0
FARP2	autism	ENSG00000006607	9855	0	1	0	0	0	0	0	0	0	0	0	FERM, RhoGEF and pleckstrin domain protein 2	FIR|FRG|KIAA0793|PLEKHC3	FGD1-related Cdc42-GEF	2	2q37.3		0	1			0	0	0	0.0
HUWE1	autism	ENSG00000086758	10075	0	0	0	0	1	0	0	0	0	0	0	HECT, UBA and WWE domain containing 1	ARF-BP1|HECTH9|HSPC272|Ib772|KIAA0312|LASU1|MULE|UREB1	ARF binding protein 1|BJ-HCC-24 tumor antigen|HECT domain protein LASU1|Mcl-1 ubiquitin ligase E3|OTTHUMP00000023356|OTTHUMP00000061860	X	Xp11.22		0	1			0	0	0	0.0
CD40LG	autism	ENSG00000102245	959	0	1	0	0	0	0	0	0	0	0	0	CD40 ligand	CD154|CD40L|HIGM1|IGM|IMD3|T-BAM|TNFSF5|TRAP|gp39|hCD40L	CD40 antigen ligand|OTTHUMP00000024130|T-B cell-activating molecule|TNF-related activation protein|tumor necrosis factor (ligand) superfamily member 5	X	Xq26		0	1			0	0	0	0.0
EXT1	autism	ENSG00000182197	2131	0	1	0	0	0	0	0	0	1	0	0	exostoses (multiple) 1	EXT|LGCR|LGS|TRPS2|ttv	Langer-Giedion syndrome chromosome region|N-acetylglucosaminyl-proteoglycan 4-beta-glucuronosyltransferase|OTTHUMP00000066043|exostosin 1|glucuronosyl-N-acetylglucosaminyl-proteoglycan 4-alpha-N- acetylglucosaminyltransferase	8	8q24.11-q24.13		0	2			0	0	0	0.0
GCNT2	autism	ENSG00000111846	2651	0	0	0	0	0	0	1	0	0	0	0	glucosaminyl (N-acetyl) transferase 2, I-branching enzyme (I blood group)	CCAT|GCNT2C|GCNT5|IGNT|II|MGC163396|NACGT1|NAGCT1|ULG3|bA360O19.2|bA421M1.1	I beta-1,6-N-acetylglucosaminyltransferase|I-branching beta-1,6-acetylglucosaminyltransferase|Ii blood group|N-acetyllactosaminide beta-1,6-N-acetylglucosaminyltransferase|OTTHUMP00000016015|OTTHUMP00000016018|OTTHUMP00000016021|beta-1,6-N-acetylglucosaminyltransferase 2|glucosaminyl (N-acetyl) transferase 2, I-branching enzyme	6	6p24.2		0	1			0	0	0	0.0
SLC11A2	autism	ENSG00000110911	4891	0	1	0	0	0	0	0	0	0	0	0	solute carrier family 11 (proton-coupled divalent metal ion transporters), member 2	DCT1|DMT1|FLJ37416|NRAMP2	natural resistance-associated macrophage protein 2	12	12q13		0	1			0	0	0	0.0
CD69	autism	ENSG00000110848	969	0	1	0	0	0	0	0	0	0	0	0	CD69 molecule	CLEC2C	C-type lectin domain family 2, member C|CD69 antigen (p60, early T-cell activation antigen)|activation inducer molecule (AIM/CD69)|early lymphocyte activation antigen	12	12p13-p12		0	1			0	0	0	0.0
ZMPSTE24	autism	ENSG00000084073	10269	0	0	0	0	0	0	0	0	1	0	0	zinc metallopeptidase (STE24 homolog, S. cerevisiae)	FACE-1|FACE1|FLJ14968|STE24|Ste24p	CAAX prenyl protease|OTTHUMP00000006394|farnesylated-proteins converting enzyme 1|prenyl protein-specific endoprotease 1|zinc metallopeptidase STE24|zinc metalloproteinase STE24	1	1p34		0	1			0	0	0	0.0
GTS	autism		2973	0	0	0	0	0	0	0	0	1	0	0	Gilles de la Tourette syndrome	-	-	11	11q23		0	1			0	0	0	0.0
S100A12	autism	ENSG00000163221	6283	0	1	0	0	0	0	0	0	1	0	0	S100 calcium binding protein A12	CAAF1|CAGC|CGRP|ENRAGE|MRP6|p6	OTTHUMP00000015332|S100 calcium-binding protein A12|S100 calcium-binding protein A12 (calgranulin C)|calgranulin C	1	1q21		0	2			0	0	0	0.0
RNF8	autism	ENSG00000112130	9025	0	0	0	0	0	1	0	0	0	0	0	ring finger protein 8	FLJ12013|KIAA0646	C3HC4-type zinc finger protein|OTTHUMP00000016323|OTTHUMP00000039684|UBC13/UEV-interacting ring finger protein|ring finger protein (C3HC4 type) 8	6	6p21.3		0	1			0	0	0	0.0
DHFR	autism		1719	0	1	0	0	0	0	0	0	0	0	0	dihydrofolate reductase	-	-	5	5q11.2-q13.2		0	1			0	0	0	0.0
DLX6	autism		1750	0	1	0	0	0	0	0	0	1	0	0	distal-less homeobox 6	MGC125282|MGC125283|MGC125284|MGC125285	distal-less homeo box 6	7	7q22		0	2			0	0	0	0.0
DLX5	autism	ENSG00000105880	1749	0	1	0	0	0	0	0	0	1	0	0	distal-less homeobox 5	-	distal-less homeo box 5	7	7q22		0	2			0	0	0	0.0
CHRNB2	autism	ENSG00000160716	1141	0	1	0	0	0	0	0	0	0	0	0	cholinergic receptor, nicotinic, beta 2 (neuronal)	EFNL3|nAChRB2	OTTHUMP00000035374|cholinergic receptor, nicotinic, beta polypeptide 2 (neuronal)|neuronal nicotinic acetylcholine receptor beta 2	1	1q21.3		0	1			0	0	0	0.0
ARSD	autism	ENSG00000006756	414	0	0	0	0	0	0	0	0	1	0	0	arylsulfatase D	-	OTTHUMP00000022848|OTTHUMP00000022849	X	Xp22.3		0	1			0	0	0	0.0
GYPE	autism		2996	0	0	0	0	0	0	1	0	0	0	0	glycophorin E	GPE|MNS|MiIX	-	4	4q31.1		0	1			0	0	0	0.0
GJA1	autism	ENSG00000152661	2697	0	1	0	0	0	0	0	0	0	0	0	gap junction protein, alpha 1, 43kDa	CX43|DFNB38|GJAL|ODDD	OTTHUMP00000017111|connexin 43|gap junction 43 kDa heart protein|gap junction protein, alpha-like	6	6q21-q23.2		0	1			0	0	0	0.0
ANPEP	autism	ENSG00000166825	290	0	1	0	0	0	0	0	0	0	0	0	alanyl (membrane) aminopeptidase	APN|CD13|GP150|LAP1|P150|PEPN	OTTHUMP00000194690|aminopeptidase M|aminopeptidase N|membrane alanine aminopeptidase|microsomal aminopeptidase|myeloid plasma membrane glycoprotein CD13	15	15q25-q26		0	1			0	0	0	0.0
SCT	autism	ENSG00000070031	6343	0	1	0	0	0	0	0	0	1	0	0	secretin	-	-	11	11p15.5		0	2			0	0	0	0.0
ANKRD11	autism	ENSG00000167522	29123	0	0	0	0	0	1	0	0	0	0	0	ankyrin repeat domain 11	ANCO-1|LZ16|T13	ankyrin repeat-containing protein 11|nasopharyngeal carcinoma susceptibility protein	16	16q24.3		0	1			0	0	0	0.0
NOS2	autism	ENSG00000007171	4843	0	1	1	0	0	0	0	0	0	0	0	nitric oxide synthase 2, inducible	HEP-NOS|INOS|NOS|NOS2A	NOS, type II|nitric oxide synthase 2A|nitric oxide synthase 2A (inducible, hepatocytes)|nitric oxide synthase, macrophage	17	17q11.2-q12		0	2			0	0	0	0.0
AGAP1	autism	ENSG00000157985	116987	0	1	1	0	0	0	0	1	1	0	1	ArfGAP with GTPase domain, ankyrin repeat and PH domain 1	CENTG2|GGAP1|KIAA1099|MGC71657	Arf GAP with GTP-binding protein-like, ANK repeat and PH domains 1|GTP-binding and GTPase-activating protein 1|centaurin, gamma 2	2	2q37		0	5			0	0	0	0.0
GZMB	autism	ENSG00000100453	3002	0	1	0	0	0	0	0	0	0	0	0	granzyme B (granzyme 2, cytotoxic T-lymphocyte-associated serine esterase 1)	CCPI|CGL-1|CGL1|CSP-B|CSPB|CTLA1|CTSGL1|HLP|SECT	T-cell serine protease 1-3E|cathepsin G-like 1|cytotoxic serine protease B|fragmentin 2|granzyme B	14	14q11.2		0	1			0	0	0	0.0
MBD4	autism	ENSG00000129071	8930	0	1	0	0	0	0	0	0	0	0	0	methyl-CpG binding domain protein 4	MED1	3,N(4)-ethenocytosine glycosylase|G/5-fluorouracil mismatch glycosylase with biphasic kinetics|G/T mismatch glycosylase|G/U mismatch glycosylase|putative methyl-CpG binding protein	3	3q21-q22		0	1			0	0	0	0.0
MBD2	autism	ENSG00000134046	8932	0	1	0	0	0	0	0	0	0	0	0	methyl-CpG binding domain protein 2	DKFZp586O0821|DMTase|NY-CO-41	-	18	18q21		0	1			0	0	0	0.0
MBD1	autism	ENSG00000141644	4152	0	1	0	0	0	0	1	0	0	0	0	methyl-CpG binding domain protein 1	CXXC3|PCM1|RFT	OTTHUMP00000163504|OTTHUMP00000163506|OTTHUMP00000163507|methyl-CpG binding domain protein 1 isoform PCM1|the regulator of fibroblast growth factor 2 (FGF-2) transcription	18	18q21		0	2			0	0	0	0.0
ZDHHC15	autism	ENSG00000102383	158866	0	0	0	0	1	0	0	0	0	0	0	zinc finger, DHHC-type containing 15	FLJ31812|MGC119974|MGC119975|MGC119976|MRX91	OTTHUMP00000023583|zinc finger, DHHC domain containing 15	X	Xq13.3		0	1			0	0	0	0.0
VCX3A	autism	ENSG00000169059	51481	0	0	0	0	0	0	0	0	1	0	0	variable charge, X-linked 3A	MGC118976|MGC125730|MGC125796|VCX-8r|VCX-A|VCX3|VCX8R|VCXA	OTTHUMP00000022866|variable charge protein on X with eight repeats|variably charged X-A	X	Xp22		0	1			0	0	0	0.0
GRM5	autism		2915	0	1	0	0	0	0	0	0	0	0	0	glutamate receptor, metabotropic 5	GPRC1E|MGLUR5|mGlu5	-	11	11q14.2-q14.3		0	1			0	0	0	0.0
RAB11FIP5	autism	ENSG00000135631	26056	0	1	0	0	0	0	1	0	0	0	0	RAB11 family interacting protein 5 (class I)	DKFZp434H018|GAF1|KIAA0857|RIP11|pp75	Rab11-interacting protein|gamma-SNAP-associated factor 1	2	2p13-p12		0	2			0	0	0	0.0
ADM	autism	ENSG00000148926	133	0	1	0	0	0	0	0	0	1	0	0	adrenomedullin	AM	preproadrenomedullin	11	11p15.4		0	2			0	0	0	0.0
SGCE	autism	ENSG00000127990	8910	0	1	0	0	0	0	0	0	0	0	0	sarcoglycan, epsilon	DYT11|ESG	dystonia 11, myoclonic	7	7q21-q22		0	1			0	0	0	0.0
TF	autism	ENSG00000091513	7018	0	1	0	0	0	0	0	0	0	0	0	transferrin	DKFZp781D0156|PRO1557|PRO2086	-	3	3q22.1		0	1			0	0	0	0.0
RAB3A	autism	ENSG00000105649	5864	0	1	0	0	0	0	0	0	0	0	0	RAB3A, member RAS oncogene family	-	RAS-associated protein RAB3A	19	19p13.2		0	1			0	0	0	0.0
SHROOM4	autism	ENSG00000158352	57477	0	0	0	0	1	0	0	0	0	0	0	shroom family member 4	KIAA1202|SHAP	second homolog of apical protein	X	Xp11.22		0	1			0	0	0	0.0
STATH	autism	ENSG00000126549	6779	0	1	0	0	0	0	0	0	0	0	0	statherin	STR	-	4	4q11-q13		0	1			0	0	0	0.0
HPRT1	autism	ENSG00000165704	3251	0	0	0	0	1	0	0	0	0	0	0	hypoxanthine phosphoribosyltransferase 1	HGPRT|HPRT	-	X	Xq26.1		0	1			0	0	0	0.0
MIF	autism	ENSG00000099964	4282	0	1	0	0	0	0	0	0	0	0	0	macrophage migration inhibitory factor (glycosylation-inhibiting factor)	GIF|GLIF|MMIF	macrophage migration inhibitory factor|phenylpyruvate tautomerase	22	22q11.23		0	1			0	0	0	0.0
PRAP1	autism	ENSG00000165828	118471	0	1	0	0	0	0	0	0	0	0	0	proline-rich acidic protein 1	MGC126792|PRO1195|RP11-122K13.6|UPA	OTTHUMP00000020800	10	10q26.3		0	1			0	0	0	0.0
ETV6	autism	ENSG00000139083	2120	0	0	0	0	0	0	0	0	1	0	0	ets variant 6	TEL|TEL/ABL	TEL1 oncogene|ets variant gene 6 (TEL oncogene)	12	12p13		0	1			0	0	0	0.0
AGA	autism	ENSG00000038002	175	0	0	0	0	0	0	0	0	1	0	0	aspartylglucosaminidase	AGU|ASRG|GA	N(4)-(beta-N-acetylglucosaminyl)-L-asparaginase|N4-(N-acetyl-beta-glucosaminyl)-L-asparagine amidase|aspartylglucosylamine deaspartylase|glycosylasparaginase	4	4q32-q33		0	1			0	0	0	0.0
IL18R1	autism	ENSG00000115604	8809	0	1	0	0	0	0	0	0	0	0	0	interleukin 18 receptor 1	CD218a|CDw218a|IL-1Rrp|IL18RA|IL1RRP	IL1 receptor-related protein|OTTHUMP00000161340|cytokine receptor	2	2q12		0	1			0	0	0	0.0
NAT2	autism	ENSG00000156006	10	0	1	0	0	0	0	0	0	0	0	0	N-acetyltransferase 2 (arylamine N-acetyltransferase)	AAC2|PNAT	N-acetyltransferase 2|arylamide acetylase 2	8	8p22		0	1			0	0	0	0.0
LRRN3	autism	ENSG00000173114	54674	0	0	0	0	0	0	0	0	1	0	0	leucine rich repeat neuronal 3	FIGLER5|FLJ11129|NLRR-3|NLRR3	fibronectin type III, immunoglobulin and leucine rich repeat domains 5|leucine-rich repeat protein, neuronal 3	7	7q31.1		0	1			0	0	0	0.0
NLGN2	autism	ENSG00000169992	57555	0	1	0	0	0	0	0	1	0	0	0	neuroligin 2	KIAA1366	OTTHUMP00000135277	17	17p13.1		0	2			0	0	0	0.0
SOD1	autism	ENSG00000142168	6647	0	1	0	0	0	0	0	0	0	0	0	superoxide dismutase 1, soluble	ALS|ALS1|IPOA|SOD|homodimer	Cu/Zn superoxide dismutase|SOD, soluble|indophenoloxidase A|superoxide dismutase, cystolic	21	21q22.1|21q22.11		0	1			0	0	0	0.0
EFHA1	autism	ENSG00000165487	221154	0	1	0	0	0	0	0	0	0	0	0	EF-hand domain family, member A1	1110008L20Rik|FLJ25016|FLJ34588	EF hand domain family A1|EF hand domain family, member A1|OTTHUMP00000070404|Smhs2 homolog	13	13q12.11		0	1			0	0	0	0.0
GRIA2	autism	ENSG00000120251	2891	0	1	0	0	0	0	0	0	0	0	0	glutamate receptor, ionotropic, AMPA 2	GLUR2|GLURB|GluR-K2|HBGR2	OTTHUMP00000165324|gluR-B|glutamate receptor 2	4	4q32-q33		0	1			0	0	0	0.0
GRIA1	autism	ENSG00000155511	2890	0	1	0	0	0	0	0	0	0	0	0	glutamate receptor, ionotropic, AMPA 1	GLUH1|GLUR1|GLURA|HBGR1|MGC133252	AMPA 1	5	5q33|5q31.1		0	1			0	0	0	0.0
ARSA	autism	ENSG00000100299	410	0	0	0	0	0	0	1	0	0	0	0	arylsulfatase A	MLD	OTTHUMP00000196546|OTTHUMP00000196548	22	22q13.31-qter|22q13.33		0	1			0	0	0	0.0
VLDLR	autism	ENSG00000147852	7436	0	1	0	0	0	0	0	0	1	0	0	very low density lipoprotein receptor	CHRMQ1|FLJ35024|VLDLRCH	OTTHUMP00000020982|OTTHUMP00000020983|Very low-density lipoprotein receptor	9	9p24		0	2			0	0	0	0.0
PLXNA4	autism	ENSG00000221866	91584	0	1	0	0	0	0	0	0	0	0	0	plexin A4	DKFZp434G0625|DKFZp566O0546|FAYV2820|FLJ35026|FLJ38287|KIAA1550|PLEXA4|PLXNA4A|PLXNA4B|PRO34003	-	7	7q32.3		0	1			0	0	0	0.0
GABRB1	autism	ENSG00000163288	2560	0	1	0	0	0	0	0	0	1	0	0	gamma-aminobutyric acid (GABA) A receptor, beta 1	-	-	4	4p12		0	2			0	0	0	0.0
TLR4	autism	ENSG00000136869	7099	0	1	0	0	0	0	0	0	0	0	0	toll-like receptor 4	ARMD10|CD284|TOLL|hToll	OTTHUMP00000022807|homolog of Drosophila toll	9	9q32-q33		0	1			0	0	0	0.0
VIPR2	autism	ENSG00000106018	7434	0	1	0	0	0	0	0	0	0	0	0	vasoactive intestinal peptide receptor 2	FLJ16511|VPAC2|VPCAP2R	-	7	7q36.3		0	1			0	0	0	0.0
KLHL3	autism	ENSG00000146021	26249	0	0	0	0	0	1	0	0	0	0	0	kelch-like 3 (Drosophila)	FLJ40871|KIAA1129|MGC44594	kelch-like 3	5	5q31		0	1			0	0	0	0.0
SCTR	autism	ENSG00000080293	6344	0	1	0	0	0	0	0	0	0	0	0	secretin receptor	SR	pancreatic secretin receptor	2	2q14.1		0	1			0	0	0	0.0
DMPK	autism	ENSG00000104936	1760	0	1	0	0	0	0	0	0	0	0	0	dystrophia myotonica-protein kinase	DM|DM1|DM1PK|DMK|MDPK|MT-PK	DM protein kinase|myotonic dystrophy associated protein kinase|myotonic dystrophy protein kinase|myotonin protein kinase A|thymopoietin homolog	19	19q13.3		0	1			0	0	0	0.0
ROBO1	autism		6091	0	1	0	0	0	0	0	0	0	0	0	roundabout, axon guidance receptor, homolog 1 (Drosophila)	DUTT1|FLJ21882|MGC131599|MGC133277|SAX3	roundabout 1	3	3p12		0	1			0	0	0	0.0
ROBO2	autism		6092	0	1	0	0	0	0	0	0	0	0	0	roundabout, axon guidance receptor, homolog 2 (Drosophila)	KIAA1568|SAX3	roundabout, axon guidance receptor, homolog 2	3	3p12.3		0	1			0	0	0	0.0
NEGR1	autism	ENSG00000172260	257194	0	0	0	0	0	1	0	0	0	0	0	neuronal growth regulator 1	DMML2433|IGLON4|KILON|MGC46680|Ntra	IgLON family member 4|OTTHUMP00000011267|a kindred of IgLON|neurotractin	1	1p31.1		0	1			0	0	0	0.0
SATB2	autism	ENSG00000119042	23314	0	0	0	0	0	1	0	0	0	0	0	SATB homeobox 2	FLJ21474|FLJ32076|KIAA1034|MGC119474|MGC119477	OTTHUMP00000163655|SATB family member 2|two cut domains-containing homeodomain protein	2	2q33		0	1			0	0	0	0.0
STK3	autism		6788	0	0	0	0	0	1	0	0	0	0	0	serine/threonine kinase 3 (STE20 homolog, yeast)	FLJ90748|KRS1|MST2	serine/threonine kinase 3|serine/threonine kinase 3 (Ste20, yeast homolog)	8	8q22.2		0	1			0	0	0	0.0
CDKL5	autism	ENSG00000008086	6792	0	0	0	0	1	0	0	0	0	0	0	cyclin-dependent kinase-like 5	ISSX|STK9	OTTHUMP00000023002|OTTHUMP00000023003|serine/threonine kinase 9	X	Xp22		0	1			0	0	0	0.0
OPHN1	autism	ENSG00000079482	4983	0	0	0	0	1	0	0	0	0	0	0	oligophrenin 1	MRX60|OPN1	OTTHUMP00000023451|mental retardation, X-linked 60|oligophrenin-1, Rho-GTPase activating protein	X	Xq12		0	1			0	0	0	0.0
DSP	autism	ENSG00000096696	1832	0	1	0	0	0	0	0	0	0	0	0	desmoplakin	DPI|DPII	250/210 kDa paraneoplastic pemphigus antigen|OTTHUMP00000016001|desmoplakin I|desmoplakin II	6	6p24		0	1			0	0	0	0.0
EMP2	autism	ENSG00000213853	2013	0	1	0	0	0	0	0	0	0	0	0	epithelial membrane protein 2	MGC9056|XMP	-	16	16p13.2		0	1			0	0	0	0.0
FGFR1	autism	ENSG00000077782	2260	0	1	0	0	0	0	0	0	0	0	0	fibroblast growth factor receptor 1	BFGFR|CD331|CEK|FGFBR|FLG|FLJ99988|FLT2|HBGFR|KAL2|N-SAM|OGD	FMS-like tyrosine kinase 2|OTTHUMP00000190874|OTTHUMP00000190878|OTTHUMP00000190879|OTTHUMP00000190881|basic fibroblast growth factor receptor 1|fms-related tyrosine kinase 2|heparin-binding growth factor receptor|hydroxyaryl-protein kinase|soluble FGFR1 variant 1|soluble FGFR1 variant 2	8	8p11.2-p11.1		0	1			0	0	0	0.0
SOX3	autism	ENSG00000134595	6658	0	0	0	0	1	0	0	0	0	0	0	SRY (sex determining region Y)-box 3	GHDX|MRGH|PHP|PHPX|SOXB	OTTHUMP00000024166|transcription factor SOX-3	X	Xq27.1		0	1			0	0	0	0.0
CSMD3	autism	ENSG00000164796	114788	0	1	0	0	0	0	0	0	0	0	0	CUB and Sushi multiple domains 3	KIAA1894	-	8	8q23.3		0	1			0	0	0	0.0
WT1	autism	ENSG00000184937	7490	0	1	0	0	0	0	0	0	0	0	0	Wilms tumor 1	GUD|WAGR|WIT-2|WT33	-	11	11p13		0	1			0	0	0	0.0
ST7OT3	autism		93655	0	1	0	0	0	0	0	0	0	0	0	ST7 overlapping transcript 3 (non-protein coding)	NCRNA00026	-	7	7q31.1-q31.2		0	1			0	0	0	0.0
TMEM195	autism	ENSG00000187546	392636	0	0	0	0	0	0	1	0	0	0	0	transmembrane protein 195	FLJ16237|MGC131748	-	7	7p21.1		0	1			0	0	0	0.0
MEST	autism	ENSG00000106484	4232	0	1	0	0	0	0	0	0	1	0	0	mesoderm specific transcript homolog (mouse)	DKFZp686L18234|MGC111102|MGC8703|PEG1	mesoderm specific transcript|paternally expressed gene 1	7	7q32		0	2			0	0	0	0.0
HTT	autism	ENSG00000197386	3064	0	1	0	0	0	0	0	0	0	0	0	huntingtin	HD|IT15	-	4	4p16.3		0	1			0	0	0	0.0
SSD	autism		404713	0	0	0	0	0	0	0	0	1	0	0	-	-	-	3	3p12-q13		0	1			0	0	0	0.0
REEP3	autism		221035	0	1	0	0	0	0	0	0	1	0	0	receptor accessory protein 3	C10orf74	OTTHUMP00000060744|receptor expression enhancing protein 3	10	10q21.3		0	2			0	0	0	0.0
SLC4A10	autism		57282	0	0	0	0	0	0	1	0	0	0	0	solute carrier family 4, sodium bicarbonate transporter, member 10	NBCn2|NCBE	solute carrier family 4, sodium bicarbonate cotransporter-like, member 10|solute carrier family 4, sodium bicarbonate transporter-like, member 10	2	2q23-q24		0	1			0	0	0	0.0
DIO3	autism	ENSG00000197406	1735	0	1	0	0	0	0	0	0	0	0	0	deiodinase, iodothyronine, type III	5DIII|D3|DIOIII|TXDI3	iodothyronine deiodinase, placental type|thyroxine deiodinase type III (selenoprotein)|type 3 iodothyronine selenodeiodinase|type-III 5' deiodinase	14	14q32		0	1			0	0	0	0.0
CYFIP1	autism	ENSG00000068793	23191	0	1	0	0	0	0	0	0	0	0	0	cytoplasmic FMR1 interacting protein 1	FLJ45151|P140SRA-1|SHYC|SRA1	cytoplasmic FMRP interacting protein 1|selective hybridizing clone	15	15q11		0	1			0	0	0	0.0
CD79A	autism	ENSG00000105369	973	0	1	0	0	0	0	0	0	0	0	0	CD79a molecule, immunoglobulin-associated alpha	IGA|MB-1	B-cell antigen receptor complex-associated protein alpha chain|CD79A antigen|CD79a antigen (immunoglobulin-associated alpha)|MB-1 membrane glycoprotein|surface IgM-associated protein	19	19q13.2		0	1			0	0	0	0.0
SST	autism	ENSG00000157005	6750	0	1	0	0	0	0	0	0	0	0	0	somatostatin	SMST	somatostatin-14|somatostatin-28	3	3q28		0	1			0	0	0	0.0
ZNF81	autism		347344	0	0	0	0	1	0	0	0	0	0	0	zinc finger protein 81	FLJ44367|HFZ20|MRX45	OTTHUMP00000023234|dJ54B20.6 (zinc finger protein 81 (HFZ20))	X	Xp11.23		0	1			0	0	0	0.0
MLPH	autism	ENSG00000115648	79083	0	1	0	0	0	0	0	0	0	0	0	melanophilin	MGC2771|MGC59733|SLAC2-A	exophilin-3	2	2q37.3		0	1			0	0	0	0.0
PRKAG2	autism	ENSG00000106617	51422	0	0	0	0	0	1	0	0	0	0	0	protein kinase, AMP-activated, gamma 2 non-catalytic subunit	AAKG|AAKG2|CMH6|H91620p|WPWS	AMP-activated protein kinase gamma2 subunit|AMPK gamma2	7	7q36.1		0	1			0	0	0	0.0
TDO2	autism	ENSG00000151790	6999	0	1	0	0	0	0	1	0	0	0	0	tryptophan 2,3-dioxygenase	TDO|TPH2|TRPO	Tryptophan oxygenase	4	4q31-q32		0	2			0	0	0	0.0
GALNTL5	autism	ENSG00000106648	168391	0	0	0	0	0	0	1	0	0	0	0	UDP-N-acetyl-alpha-D-galactosamine:polypeptide N-acetylgalactosaminyltransferase-like 5	GALNT15	H_DJ0981O07.1|UDP-N-acetyl-alpha-D-galactosamine:polypeptide N-acetylgalactosaminyltransferase 15|WUGSC:H_DJ0981O07.1	7	7q36.1		0	1			0	0	0	0.0
PAK3	autism	ENSG00000077264	5063	0	0	0	0	1	0	0	0	0	0	0	p21 protein (Cdc42/Rac)-activated kinase 3	CDKN1A|MRX30|MRX47|OPHN3|PAK3beta|bPAK|hPAK3	OTTHUMP00000023855|OTTHUMP00000062894|beta-PAK|oligophrenin-3|p21 (CDKN1A)-activated kinase 3|p21-activated kinase 3|serine/threonine-protein kinase PAK 3	X	Xq22.3		0	1			0	0	0	0.0
TPO	autism	ENSG00000115705	7173	0	1	0	0	0	0	0	0	0	0	0	thyroid peroxidase	MSA|TPX	OTTHUMP00000115304|OTTHUMP00000115536|thyroid microsomal antigen|thyroperoxidase	2	2p25		0	1			0	0	0	0.0
FTSJ1	autism	ENSG00000068438	24140	0	0	0	0	1	0	0	0	0	0	0	FtsJ homolog 1 (E. coli)	CDLIV|JM23|MRX44|MRX9|SPB1|TRM7	FtsJ homolog 1|OTTHUMP00000025795|OTTHUMP00000025796|cell division protein|rRNA (uridine-2'-O-)-methyltransferase	X	Xp11.23		0	1			0	0	0	0.0
HPD	autism	ENSG00000158104	3242	0	0	0	0	0	0	0	0	1	0	0	4-hydroxyphenylpyruvate dioxygenase	4-HPPD|4HPPD|GLOD3|HPPDASE|PPD	4-hydroxyphenylpyruvic acid oxidase|glyoxalase domain containing 3	12	12q24-qter		0	1			0	0	0	0.0
GABRG2	autism	ENSG00000113327	2566	0	1	0	0	0	0	0	0	0	0	0	gamma-aminobutyric acid (GABA) A receptor, gamma 2	CAE2|ECA2|GEFSP3	gamma-aminobutyric acid A receptor, gamma 2	5	5q31.1-q33.1		0	1			0	0	0	0.0
EGR2	autism	ENSG00000122877	1959	0	1	0	0	0	0	0	0	0	0	0	early growth response 2	AT591|CMT1D|CMT4E|DKFZp686J1957|FLJ14547|KROX20	KROX-20, Drosophila, homolog (early growth response-2)|Krox-20 homolog, Drosophila|OTTHUMP00000062133|early growth response 2 protein	10	10q21.1		0	1			0	0	0	0.0
MPP2	autism	ENSG00000108852	4355	0	1	0	0	0	0	0	0	0	0	0	membrane protein, palmitoylated 2 (MAGUK p55 subfamily member 2)	DKFZp686A06252|DKFZp686J2189|DKFZp761D0712|DLG2	MAGUK p55 subfamily member 2|discs large, homolog 2|palmitoylated membrane protein 2	17	17q12-q21		0	1			0	0	0	0.0
ALDH5A1	autism	ENSG00000112294	7915	0	0	0	0	0	0	0	0	1	0	0	aldehyde dehydrogenase 5 family, member A1	SSADH|SSDH	NAD(+)-dependent succinic semialdehyde dehydrogenase|OTTHUMP00000016088|aldehyde dehydrogenase 5A1|mitochondrial succinate semialdehyde dehydrogenase|succinate-semialdehyde dehydrogenase	6	6p22.2-p22.3		0	1			0	0	0	0.0
HMBS	autism	ENSG00000149397	3145	0	1	0	0	0	0	0	0	0	0	0	hydroxymethylbilane synthase	PBG-D|PBGD|UPS	porphobilinogen deaminase|pre-uroporphyrinogen synthase|uroporphyrinogen I synthase|uroporphyrinogen I synthetase	11	11q23.3		0	1			0	0	0	0.0
PRKCB	autism	ENSG00000166501	5579	0	1	1	0	0	0	0	0	1	0	1	protein kinase C, beta	MGC41878|PKC-beta|PKCB|PRKCB1|PRKCB2	protein kinase C beta 1|protein kinase C, beta 1 polypeptide	16	16p11.2		0	4			0	0	0	0.0
MAGT1	autism	ENSG00000102158	84061	0	0	0	0	1	0	0	0	0	0	0	magnesium transporter 1	DKFZp564K142|FLJ14726|IAP|MGC64926|OST3B|PRO0756|bA217H1.1	OTTHUMP00000023589|OTTHUMP00000062081|implantation-associated protein	X	Xq21.1		0	1			0	0	0	0.0
XPC	autism		7508	0	1	0	0	0	0	0	0	0	0	0	xeroderma pigmentosum, complementation group C	XP3|XPCC	xeroderma pigmentosum group C protein	3	3p25		0	1			0	0	0	0.0
PSD	autism	ENSG00000059915	5662	0	0	0	0	0	0	0	0	1	0	0	pleckstrin and Sec7 domain containing	KIAA2011|PSD1|TYL	OTTHUMP00000020364|OTTHUMP00000059199|pleckstrin and Sec7 domain protein	10	10q24		0	1			0	0	0	0.0
CTSC	autism	ENSG00000109861	1075	0	1	0	0	0	0	0	0	0	0	0	cathepsin C	CPPI|DPP1|DPPI|HMS|JP|JPD|PALS|PLS	cathepsin J|dipeptidyl transferase|dipeptidyl-peptidase I	11	11q14.1-q14.3		0	1			0	0	0	0.0
CUX1	autism	ENSG00000160967	1523	0	1	0	0	0	0	0	0	0	0	0	cut-like homeobox 1	CASP|CDP|CDP/Cut|CDP1|COY1|CUTL1|CUX|Clox|Cux/CDP|GOLIM6|Nbla10317|p100|p110|p200|p75	cut homeobox|cut homolog|cut-like 1, CCAAT displacement protein|golgi integral membrane protein 6|putative protein product of Nbla10317	7	7q22.1		0	1			0	0	0	0.0
AUTS-2	autism		282553	0	1	0	0	0	0	0	0	1	1	0	-	AUTS2	-	3	3q25-q27		0	3			0	0	0	0.0
TCF7L2	autism	ENSG00000148737	6934	0	0	0	0	0	1	0	0	0	0	0	transcription factor 7-like 2 (T-cell specific, HMG-box)	TCF-4|TCF4	OTTHUMP00000020496|transcription factor 7-like 2	10	10q25.3		0	1			0	0	0	0.0
CALCA	autism	ENSG00000110680	796	0	1	0	0	0	0	0	0	0	0	0	calcitonin-related polypeptide alpha	CALC1|CGRP|CGRP-I|CGRP1|CT|KC|MGC126648	calcitonin|calcitonin 1|calcitonin/calcitonin-related polypeptide, alpha|katacalcin	11	11p15.2-p15.1		0	1			0	0	0	0.0
MYP3	autism		8782	0	0	0	0	0	0	0	0	1	0	0	myopia 3 (high grade, autosomal dominant)	-	-	12	12q21-q23		0	1			0	0	0	0.0
IL2RB	autism	ENSG00000100385	3560	0	1	0	0	0	0	0	0	0	0	0	interleukin 2 receptor, beta	CD122|P70-75	CD122 antigen|OTTHUMP00000028799|high affinity IL-2 receptor beta subunit|interleukin 2 receptor beta	22	22q13|22q13.1		0	1			0	0	0	0.0
IL2RA	autism	ENSG00000134460	3559	0	1	0	0	0	0	0	0	0	0	0	interleukin 2 receptor, alpha	CD25|IDDM10|IL2R|TCGFR	Interleukin-2 receptor|OTTHUMP00000019030|OTTHUMP00000044870|interleukin 2 receptor, alpha chain	10	10p15-p14		0	1			0	0	0	0.0
ADHD1	autism		450087	0	1	0	0	0	0	0	0	0	0	0	-	-	-	16	16p13		0	1			0	0	0	0.0
PARK2	autism	ENSG00000185345	5071	0	0	0	0	0	1	1	0	0	0	0	Parkinson disease (autosomal recessive, juvenile) 2, parkin	AR-JP|LPRS2|PDJ|PRKN	E3 ubiquitin ligase|OTTHUMP00000017565|OTTHUMP00000017566|OTTHUMP00000017567|parkin|parkin 2	6	6q25.2-q27		0	2			0	0	0	0.0
GPRC6A	autism	ENSG00000173612	222545	0	1	0	0	0	0	0	0	0	0	0	G protein-coupled receptor, family C, group 6, member A	GPCR|bA86F4.3	OTTHUMP00000017075|predicted with SOSUI analysis|seven transmembrane helix receptor	6	6q22.2		0	1			0	0	0	0.0
SP1	autism	ENSG00000185591	6667	0	1	0	0	0	0	0	0	0	0	0	Sp1 transcription factor	-	specificity protein 1	12	12q13.1		0	1			0	0	0	0.0
C3ORF58	autism	ENSG00000181744	205428	0	0	0	0	1	1	0	0	0	0	0	chromosome 3 open reading frame 58	DIA1|MGC33365	hypothetical protein LOC205428	3	3q24		0	2			0	0	0	0.0
PECAM1	autism		5175	0	1	0	0	0	0	0	0	0	0	0	platelet/endothelial cell adhesion molecule	CD31|FLJ58394|PECAM-1	CD31 antigen|CD31/EndoCAM|PECAM-1, CD31/EndoCAM|adhesion molecule	17	17q23		0	1			0	0	0	0.0
SUMF1	autism	ENSG00000144455	285362	0	0	0	0	0	0	1	0	0	0	0	sulfatase modifying factor 1	AAPA3037|FGE|MGC131853|MGC150436	C-alpha-formylglycine-generating enzyme|OTTHUMP00000115300	3	3p26.2		0	1			0	0	0	0.0
IGFBP3	autism	ENSG00000146674	3486	0	1	0	0	0	0	0	0	0	0	0	insulin-like growth factor binding protein 3	BP-53|IBP3	IGF-binding protein 3|acid stable subunit of the 140 K IGF complex|binding protein 29|binding protein 53|growth hormone-dependent binding protein	7	7p13-p12		0	1			0	0	0	0.0
RXRB	autism	ENSG00000204231	6257	0	0	1	0	0	0	0	0	0	0	1	retinoid X receptor, beta	DAUDI6|H-2RIIBP|MGC1831|NR2B2|RCoR-1	MHC class I promoter binding protein	6	6p21.3	15635645,	1	2	0.0070		0	0	1	-0.09999999999999992
RXRA	autism	ENSG00000186350	6256	0	0	1	0	0	0	0	0	0	0	1	retinoid X receptor, alpha	FLJ00280|FLJ00318|FLJ16020|FLJ16733|MGC102720|NR2B1	OTTHUMP00000022510	9	9q34.3	15635645,	1	2	0.0070		0	0	1	-0.09999999999999992
RXRG	autism	ENSG00000143171	6258	0	0	1	0	0	0	0	0	0	0	1	retinoid X receptor, gamma	NR2B3|RXRC	OTTHUMP00000060418|retinoic acid receptor RXR-gamma|retinoid X receptor-gamma	1	1q22-q23	15635645,	1	2	0.0070		0	0	1	-0.09999999999999992
CLOCK	autism	ENSG00000134852	9575	0	0	1	0	0	0	0	0	0	0	1	clock homolog (mouse)	KAT13D|KIAA0334|bHLHe8	OTTHUMP00000128334|circadian locomoter output cycles kaput protein|clock	4	4q12	17264841,	1	2	0.0070		0	0	1	-0.09999999999999992
NR4A2	autism	ENSG00000153234	4929	0	0	1	0	0	0	0	0	0	0	1	nuclear receptor subfamily 4, group A, member 2	HZF-3|NOT|NURR1|RNR1|TINUR	NGFI-B/nur77 beta-type transcription factor homolog|T-cell nuclear receptor NOT|intermediate-early receptor protein|nur related protein-1, human homolog of|orphan nuclear receptor NR4A2|orphan nuclear receptor NURR1|transcriptionally inducible nuclear receptor related 1	2	2q22-q23	15635645,	1	2	0.0070		0	0	1	-0.09999999999999992
DCX	autism	ENSG00000077279	1641	0	0	1	0	0	0	0	0	0	0	1	doublecortin	DBCN|DC|LISX|SCLH|XLIS	OTTHUMP00000062892|doublecortex|doublin|lissencephalin-X	X	Xq22.3-q23	11857568,	1	2	0.0070		0	0	1	-0.09999999999999992
NF1	autism	ENSG00000196712	4763	0	1	1	0	0	0	0	0	0	0	1	neurofibromin 1	DKFZp686J1293|FLJ21220|NFNS|VRNF|WSS	neurofibromin	17	17q11.2	15389774,	1	3	0.0070	n n	0	1	2	-0.09999999999999992
RARA	autism	ENSG00000131759	5914	0	0	1	0	0	0	0	0	0	0	1	retinoic acid receptor, alpha	NR1B1|RAR	OTTHUMP00000164454|OTTHUMP00000164456|Retinoic acid receptor, alpha polypeptide|nucleophosmin-retinoic acid receptor alpha fusion protein NPM-RAR long form	17	17q21	15635645,	1	2	0.0070		0	0	1	-0.09999999999999992
RARB	autism	ENSG00000077092	5915	0	0	1	0	0	0	0	0	0	0	1	retinoic acid receptor, beta	HAP|NR1B2|RRB2	HBV-activated protein|RAR-epsilon|hepatitis B virus activated protein|retinoic acid receptor beta 2|retinoic acid receptor beta 4|retinoic acid receptor beta 5|retinoic acid receptor, beta polypeptide	3	3p24	15635645,	1	2	0.0070		0	0	1	-0.09999999999999992
RARG	autism	ENSG00000172819	5916	0	0	1	0	0	0	0	0	0	0	1	retinoic acid receptor, gamma	NR1B3|RARC	-	12	12q13	15635645,	1	2	0.0070		0	0	1	-0.09999999999999992
HOXB1	autism	ENSG00000120094	3211	0	1	0	0	0	0	0	1	1	0	1	homeobox B1	HOX2|HOX2I|Hox-2.9|MGC116843|MGC116844|MGC116845	homeo box 2I|homeo box B1|homeobox protein Hox-B1	17	17q21.3		0	4		n	0	0	1	-1.0
SERPINE1	autism	ENSG00000106366	5054	0	0	1	0	0	0	0	0	0	0	1	serpin peptidase inhibitor, clade E (nexin, plasminogen activator inhibitor type 1), member 1	PAI|PAI-1|PAI1|PLANH1	plasminogen activator inhibitor, type I|plasminogen activator inhibitor-1|serine (or cysteine) proteinase inhibitor, clade E (nexin, plasminogen activator inhibitor type 1), member 1	7	7q21.3-q22	11525425,	1	2	0.0070	n	0	0	2	-1.0999999999999999
				32	460	402	19	49	53	50	31	110	28	78
The end
