# Supplementary material for: Genotator: A disease-agnostic tool for genetic annotation of disease
Source: BMC Med Genomics. 2010 Oct 29;3:50. doi: 10.1186/1755-8794-3-50 (PMC2990725; doi:10.1186/1755-8794-3-50)
Supplement: Additional file 2 — Complete Genotator results for Parkinson's Disease. Contains the complete set of genes identified by Genotator as linked to Parkinson Disease together with the full set of attributes gathered by the Genotator resource (Figure 1). [file 1755-8794-3-50-S2.TXT]

Additional File 2:
The complete list of Genotator results for Parkinson's Disease
Gene Symbol	Disease	Ensembl ID	Gene ID	OMIM	GeneCards	HugeNavigator	GenAtlas	YFG	PharmGKB	HGMD	EXPASY	WikiGenes	NCBI	GAD	Gene Name	Gene Symbol Synonyms	Gene name Synonyms	Chromosome	Location	PMIDs	# of Refs	# DB	HuGe Prospector Score	pValues	No Association Number	# of GAD Yes	# of GAD No	Final Score
LRRK2	Parkinson		120892	0	1	1	0	0	1	1	1	1	1	1	leucine-rich repeat kinase 2	AURA17|DARDARIN|PARK8|RIPK7|ROCO2	augmented in rheumatoid arthritis 17	12	12q12	20004703,19915576,19915575,20018409,20008657,19800393,19822953,19847307,19854095,19726410,19699188,19672984,19640773,19489756,19527940,19538213,19458969,19353692,19343804,19357115,19330201,19473361,19405094,19513331,19412725,19224617,19205068,19204172,19041274,18981379,19020907,18980856,18986508,18927607,18973254,18923807,18805725,18809839,18704525,18752982,18716801,18665323,18666856,18649400,186…	139	8	0.733		50	8	4	105.1
MAPT	Parkinson	ENSG00000186868	4137	1	1	1	1	0	1	1	1	1	1	1	microtubule-associated protein tau	DDPAC|FLJ31424|FTDP-17|MAPTL|MGC138549|MSTD|MTBT1|MTBT2|PPND|TAU	G protein beta1/gamma2 subunit-interacting factor 1|microtubule-associated protein tau, isoform 4	17	17q21.1	20070850,19915575,19912324,19940479,19879020,19812213,19558713,19450659,19224617,19041274,18985386,18830724,18854867,18930114,18509094,18210157,18162161,17637803,17514749,17204369,17192721,16876320,16552760,16315267,16909000,15627775,15732111,15297935,15201350,14966169,14600827,12932819,12231446,12056929,11958849,11706972,11391737,11303757,	38	10	0.492	p = 0.003	9	5	2	60.800000000000004
SNCA	Parkinson	ENSG00000145335	6622	1	1	1	1	1	1	1	1	1	1	1	synuclein, alpha (non A4 component of amyloid precursor)	MGC110988|NACP|PARK1|PARK4|PD1	OTTHUMP00000161559|OTTHUMP00000161561|alpha-synuclein|alpha-synuclein, isoform NACP140|non A-beta component of AD amyloid	4	4q21	20070850,19915576,19890971,19771175,19412953,19475667,19405094,19196539,19224617,19205068,19139307,19047559,19041274,18985386,18973254,18704525,18606870,18568448,18485051,18404644,18322262,18211709,18210157,17872362,17918232,17292657,17531291,17335904,17374033,17451452,17199224,17222106,17078049,16604306,16896109,16250025,16500997,15895422,15622440,15732111,15670652,15455394,15365127,15300629,145…	56	11	0.466		21	6	5	59.8
PARK2	Parkinson	ENSG00000185345	5071	1	1	1	0	1	1	1	1	1	1	1	Parkinson disease (autosomal recessive, juvenile) 2, parkin	AR-JP|LPRS2|PDJ|PRKN	E3 ubiquitin ligase|OTTHUMP00000017565|OTTHUMP00000017566|OTTHUMP00000017567|parkin|parkin 2	6	6q25.2-q27	20034704,19909784,19822161,19726410,19734163,19617340,19628420,19636047,19475582,19330201,19473361,19405094,19224617,19205068,19162522,19038850,18927607,18973254,18704525,18464276,18514563,18519021,18486522,18387843,18413468,18211709,17400506,17680541,17766365,17415800,17335904,17280783,17324265,17285542,17187375,16793319,16500134,16606767,16643317,16367892,16269266,16227559,16157901,15970950,160…	68	10	0.33		23	14	2	59.6
APOE	Parkinson	ENSG00000130203	348	0	1	1	0	0	0	0	0	0	0	1	apolipoprotein E	AD2|LDLCQ5|LPG|MGC1571	apolipoprotein E3	19	19q13.2	20032288,20077482,20037210,19857550,19321880,19308307,19047559,19006190,18930114,18603262,18349428,18273624,18185940,18210157,17204369,17230455,17296843,17304721,17113231,16769085,16904828,16476806,16399213,16462203,16367893,16116614,15852364,15548484,15337261,15181744,15210882,12876259,12811635,12270650,11992569,11863377,11807891,11769703,11357958,11303757,11487204,11176958,	42	3	0.263	n	4	4	4	34.7
GBA	Parkinson	ENSG00000177628	2629	0	1	1	0	0	1	1	1	1	0	1	glucosidase, beta; acid (includes glucosylceramidase)	GBA1|GCB|GLUC	D-glucosyl-N-acylsphingosine glucohydrolase|OTTHUMP00000033992|OTTHUMP00000033993|glucocerebrosidase|glucocerebrosidase (alt.)|lysosomal glucocerebrosidase	1	1q21	20131388,20004703,19945510,19846850,19527940,19458969,19433656,19383421,19286695,19224617,18987351,18674488,18434642,18332251,18160183,18074383,17702778,17875915,17703984,17462935,16148263,15517592,15517591,15525722,14728994,	25	7	0.134		3	3	0	21.4
BDNF	Parkinson	ENSG00000176697	627	0	1	1	0	1	0	1	1	0	0	1	brain-derived neurotrophic factor	MGC34632	neurotrophin	11	11p13	20085561,19857550,19538209,18977816,18830724,18603262,17427185,17229524,16899999,16565926,16344533,16172806,15838855,15772739,15120095,14642442,11782995,	17	6	0.121	0.019	2	7	3	19.5
DRD2	Parkinson	ENSG00000149295	1813	0	1	1	0	1	1	0	0	1	0	1	dopamine receptor D2	D2DR|D2R	dopamine receptor D2 isoform|seven transmembrane helix receptor	11	11q23	19669131,19562769,19512960,19476502,19396436,18389501,18327668,18175338,17449559,16816977,16633151,15917720,15390060,14732464,12796525,12722176,12428723,11425949,11409701,11104188,	20	6	0.147	n n n	7	4	4	18.7
MAOB	Parkinson	ENSG00000069535	4129	0	1	1	0	0	1	1	0	1	0	1	monoamine oxidase B	MGC26382	MAO, brain|MAO, platelet|adrenalin oxidase|tyramine oxidase	X	Xp11.23	18327668,18205889,17449559,17270484,17044053,15753616,15699372,15355491,14962671,14743364,12815660,12815741,12763335,12465073,12428723,12098640,12011284,11295131,11171904,	19	6	0.073	n	12	8	2	17.1
PINK1	Parkinson	ENSG00000158828	65018	0	1	1	0	0	1	1	1	1	1	1	PTEN induced putative kinase 1	BRPK|FLJ27236|PARK6	OTTHUMP00000002881|protein kinase BRPK|serine/threonine-protein kinase PINK1	1	1p36	20034704,19889566,19944740,19822161,19726410,19562775,19405094,19224617,19205068,19038850,18973254,18704525,18685134,18486522,18378882,18330912,18211709,17960343,17557243,17172567,17084972,16969854,16046032,16482571,16257123,16157901,15970950,16009891,15876334,16354302,15596610,15542245,15505171,15349859,	34	8	0.07		8	6	3	16.8
CYP2D6	Parkinson	ENSG00000100197	1565	0	1	1	0	0	1	1	0	1	0	1	cytochrome P450, family 2, subfamily D, polypeptide 6	CPD6|CYP2D|CYP2D@|CYP2DL1|MGC120389|MGC120390|P450-DB1|P450C2D|P450DB1	cytochrome P450 2D6|cytochrome P450, subfamily IID (debrisoquine, sparteine, etc., -metabolizing), polypeptide 6|cytochrome P450, subfamily IID (debrisoquine, sparteine, etc., -metabolizing)-like 1|debrisoquine 4-hydroxylase|flavoprotein-linked monooxygenase|microsomal monooxygenase|xenobiotic monooxygenase	22	22q13.1	18300942,18327668,17449559,17530572,17270484,17250723,17304721,16337409,15061826,14991823,14557687,12861292,12187002,11702057,11442888,11376189,11295783,11097352,	18	6	0.101	p=0.002	2	5	2	16.700000000000003
UCHL1	Parkinson	ENSG00000154277	7345	0	1	1	0	1	1	1	1	1	1	1	ubiquitin carboxyl-terminal esterase L1 (ubiquitin thiolesterase)	PARK5|PGP9.5|PGP95|Uch-L1	neuron cytoplasmic protein 9.5|ubiquitin C-terminal esterase L1|ubiquitin carboxyl-terminal esterase L1|ubiquitin thiolesterase L1	4	4p14	19864305,19329225,19224617,18841579,18638528,18543214,18093156,16941465,16626667,16450370,16007636,15882803,12784265,12775255,12539205,12210873,11716150,11535241,11502942,11027850,	20	9	0.142	n n 0.01	4	5	7	16.2
PON1	Parkinson	ENSG00000005421	5444	0	1	1	0	0	0	0	0	0	0	1	paraoxonase 1	ESA|MVCD5|PON	arylesterase B-type|esterase A|paraoxonase B-type|serum aryldiakylphosphatase	7	7q21.3	19907334,17449559,17304721,16008163,15368102,15331145,12640090,12210872,11239953,11104219,	10	3	0.089	0.02 n	3	6	3	13.9
NR4A2	Parkinson	ENSG00000153234	4929	1	1	1	0	0	1	1	1	1	1	1	nuclear receptor subfamily 4, group A, member 2	HZF-3|NOT|NURR1|RNR1|TINUR	NGFI-B/nur77 beta-type transcription factor homolog|T-cell nuclear receptor NOT|intermediate-early receptor protein|nur related protein-1, human homolog of|orphan nuclear receptor NR4A2|orphan nuclear receptor NURR1|transcriptionally inducible nuclear receptor related 1	2	2q22-q23	19224617,19065535,17427185,16977628,16532445,15635701,15390059,15276233,15211629,15197702,12875905,12815740,12756136,12496759,11914402,	15	9	0.063		8	5	2	12.3
NUCKS1	Parkinson	ENSG00000069275	64710	0	0	1	0	0	0	0	0	0	0	0	nuclear casein kinase and cyclin-dependent kinase substrate 1	FLJ21480|FLJ32016|FLJ38536|JC7|NUCKS	nuclear ubiquitous casein kinase and cyclin-dependent kinase substrate|potential LAG1 interactor	1	1q32.1	19915576,19915575,	2	1	0.119		0	0	0	12.299999999999999
CAST	Parkinson	ENSG00000153113	831	0	1	1	0	1	0	0	0	0	0	0	calpastatin	BS-17|MGC9402	OTTHUMP00000158519|OTTHUMP00000158520|calpain inhibitor|heart-type calpastatin|sperm BS-17 component	5	5q15	20127884,19365859,	2	3	0.119		0	0	0	12.299999999999999
COMT	Parkinson	ENSG00000093010	1312	0	1	1	0	0	1	0	0	1	0	1	catechol-O-methyltransferase	-	-	22	22q11.21-q11.23|22q11.21	19812213,18698234,18684304,18755526,18178571,17270484,16453988,15852364,15965967,15747357,15753616,15355491,15300652,15283009,14673217,12815660,12465073,12270650,12011284,11865133,11163295,11171904,11058906,	23	5	0.088	n	2	3	6	10.399999999999999
PARK7	Parkinson	ENSG00000116288	11315	0	1	1	0	1	1	1	1	1	1	1	Parkinson disease (autosomal recessive, early onset) 7	DJ-1|DJ1|FLJ27376|FLJ34360|FLJ92274	OTTHUMP00000001348|OTTHUMP00000001349|OTTHUMP00000001350|OTTHUMP00000001351|Parkinson disease protein 7|oncogene DJ1|protein DJ-1	1	1p36.23	19968671,19429112,19405094,19224617,18841573,18973254,18704525,18722801,18486522,16157901,15970950,15542239,15372597,15304593,15308309,15108293,14872018,14625045,14557580,	19	9	0.076	n	8	0	1	10.399999999999999
MTHFR	Parkinson	ENSG00000177000	4524	0	1	1	0	0	0	0	0	0	0	1	5,10-methylenetetrahydrofolate reductase (NADPH)	-	5,10-methylenetetrahydrofolate reductase|OTTHUMP00000002367|OTTHUMP00000002368|methylenetetrahydrofolate reductase intermediate form	1	1p36.3	19452554,19458030,18830724,18951534,17914182,17966954,17691219,16774768,16787708,15929053,15354385,12614926,	12	3	0.075		1	0	0	9.9
HTR6	Parkinson	ENSG00000158748	3362	0	1	1	0	0	0	0	0	1	0	1	5-hydroxytryptamine (serotonin) receptor 6	5-HT6|5-HT6R	OTTHUMP00000002795	1	1p36-p35	11889255,	1	4	0.068	P=0.013	0	2	0	9.0
IL1B	Parkinson	ENSG00000125538	3553	0	1	1	0	0	0	1	0	0	0	1	interleukin 1, beta	IL-1|IL1-BETA|IL1F2	catabolin|preinterleukin 1 beta|pro-interleukin-1-beta	2	2q14	18830724,18568448,17458495,17562931,15834859,12070246,12052540,12052541,	8	4	0.063		1	1	0	8.9
ND5	Parkinson		4540	0	0	1	0	0	0	0	0	0	0	0	mitochondrially encoded NADH dehydrogenase 5	MTND5	NADH dehydrogenase subunit 5	MT	-	19758471,17106447,15975594,15931342,14730434,	5	1	0.079		0	0	0	8.9
AAK1	Parkinson	ENSG00000115977	22848	0	0	1	0	0	0	0	0	0	1	0	AP2 associated kinase 1	DKFZp686F03202|DKFZp686K16132|FLJ23712|FLJ25931|FLJ31060|FLJ42882|FLJ45252|KIAA1048|MGC138170|MGC164568|MGC164570	adaptor-associated kinase 1	2	2p14	19772629,	1	2	0.085		0	0	0	8.7
NAT2	Parkinson	ENSG00000156006	10	0	1	1	0	0	0	0	0	0	0	1	N-acetyltransferase 2 (arylamine N-acetyltransferase)	AAC2|PNAT	N-acetyltransferase 2|arylamide acetylase 2	8	8p22	18033638,17449559,17270484,16571112,16141799,12654968,11936704,	7	3	0.063	p=0.00003 p=0.002	1	2	1	8.7
FRAXA	Parkinson		2477	0	1	1	0	0	0	0	0	1	0	1	fragile site, folic acid type, rare, fra(X)(q27.3) A (macroorchidism, mental retardation)	FMR1	-	X	Xq27.3	15342126,15277639,	2	4	0.072		1	1	0	8.6
SLC6A3	Parkinson	ENSG00000142319	6531	0	1	1	0	0	1	1	0	1	0	1	solute carrier family 6 (neurotransmitter transporter, dopamine), member 3	DAT|DAT1	dopamine transporter|variable number tandem repeat (VNTR)	5	5p15.3	20117122,19590691,18973248,18327668,17449559,16041244,15190232,12815660,12686408,12422069,12465073,12210886,11774209,11220753,11798784,	15	6	0.063	n n	10	3	4	8.3
ATP6	Parkinson		4508	0	0	1	0	0	0	0	0	0	0	0	mitochondrially encoded ATP synthase 6	ATPase6|MTATP6	-	MT	-	19758471,17619138,15931342,	3	1	0.076		0	0	0	8.2
PARK10	Parkinson		170534	0	1	1	1	0	1	0	0	1	1	1	Parkinson disease 10	AAOPD	-	1	1p	18854859,18378882,17230446,16252231,	4	7	0.072		1	0	0	7.999999999999999
GSTM1	Parkinson	ENSG00000134184	2944	0	1	1	0	0	0	0	0	0	0	1	glutathione S-transferase mu 1	GST1|GSTM1-1|GSTM1a-1a|GSTM1b-1b|GTH4|GTM1|H-B|MGC26563|MU|MU-1	GST class-mu 1|HB subunit 4|OTTHUMP00000013346|OTTHUMP00000013347|S-(hydroxyalkyl)glutathione lyase|glutathione S-alkyltransferase|glutathione S-aralkyltransferase|glutathione S-aryltransferase|glutathione S-transferase M1	1	1p13.3	17449559,17403576,17034008,17250723,17194543,15834859,15288444,15061826,12524158,11688992,	10	3	0.039		5	2	0	7.9
GIGYF2	Parkinson	ENSG00000204120	26058	1	1	1	1	0	1	1	1	1	1	0	GRB10 interacting GYF protein 2	DKFZp686I15154|DKFZp686J17223|FLJ23368|GYF2|KIAA0642|PARK11|PERQ2|PERQ3|TNRC15	GYF domain containing 2|PERQ amino acid rich, with GYF domain 2|PERQ amino acid rich, with GYF domain 3|trinucleotide repeat containing 15	2	2q37.1	20060621,20004041,20044296,19845746,19638301,19429085,19482505,19449032,19321232,19279319,19133664,19117363,	12	9	0.054		0	0	0	7.800000000000001
SEMA5A	Parkinson	ENSG00000112902	9037	0	1	1	0	0	0	0	0	1	1	1	sema domain, seven thrombospondin repeats (type 1 and type 1-like), transmembrane domain (TM) and short cytoplasmic domain, (semaphorin) 5A	FLJ12815|SEMAF|semF	OTTHUMP00000115584|sema domain, seven thrombospondin repeats (type 1 and type 1-like), transmembrane domain (TM) and short cytoplasmic domain, 5A|semaphorin 5A|semaphorin F	5	5p15.2	19957501,18950607,18628988,16481103,16252231,	5	5	0.076		0	0	1	7.6
COX1	Parkinson		4512	0	0	1	0	0	0	0	0	0	0	0	mitochondrially encoded cytochrome c oxidase I	COI|MTCO1	-	MT	-	19758471,15931342,	2	1	0.072		0	0	0	7.6
SLC6A4	Parkinson	ENSG00000108576	6532	0	1	1	0	0	0	0	0	0	0	1	solute carrier family 6 (neurotransmitter transporter, serotonin), member 4	5-HTT|5-HTTLPR|5HTT|HTT|OCD1|SERT|hSERT	5-hydroxytryptamine transporter|5HT transporter|Na+/Cl- dependent serotonin transporter|sodium-dependent serotonin transporter|solute carrier family 6 member 4	17	17q11.1-q12	20018225,19562769,19521089,19429111,18973248,18603262,17614196,16459126,11326308,	9	3	0.038		3	2	0	7.6
TRNL2	Parkinson		4568	0	0	1	0	0	0	0	0	0	0	0	mitochondrially encoded tRNA leucine 2 (CUN)	MTTL2	-	MT	-	15931342,	1	1	0.068		0	0	0	7.000000000000001
RNR2	Parkinson		4550	0	0	1	0	0	0	0	0	0	0	0	mitochondrially encoded 16S RNA	MTRNR2	-	MT	-	15931342,	1	1	0.068		0	0	0	7.000000000000001
ANKK1	Parkinson		255239	0	0	1	0	0	0	0	0	0	0	0	ankyrin repeat and kinase domain containing 1	PKK2	X-kinase|protein kinase PKK2	11	11q23.1	19512960,	1	1	0.068		0	0	0	7.000000000000001
TFAM	Parkinson	ENSG00000108064	7019	0	1	1	0	0	0	0	0	0	0	1	transcription factor A, mitochondrial	MtTF1|TCF6|TCF6L1|TCF6L2|TCF6L3|mtTFA	OTTHUMP00000019633|Transcription factor 6-like 2 (mitochondrial transcription factor)|mitochondrial transcription factor A	10	10q21	19925850,18980857,18830724,18248889,17537576,	5	3	0.046		0	1	0	6.6
STAP1	Parkinson	ENSG00000035720	26228	0	1	1	0	0	0	0	0	0	0	0	signal transducing adaptor family member 1	BRDG1|STAP-1	BCR downstream signaling 1|OTTHUMP00000159640|signal-transducing adaptor protein-1	4	4q13.2	17052657,	1	2	0.06		0	0	0	6.2
BST1	Parkinson	ENSG00000109743	683	0	0	1	0	0	0	0	0	0	0	0	bone marrow stromal cell antigen 1	CD157	-	4	4p15	19915576,	1	1	0.06		0	0	0	6.2
AIM1	Parkinson	ENSG00000112297	202	0	0	1	0	0	0	0	0	0	0	0	absent in melanoma 1	CRYBG1|ST4	OTTHUMP00000016924|beta-gamma crystallin domain containing 1|suppression of tumorigenicity 4 (malignant melanoma)	6	6q21	17434096,	1	1	0.06		0	0	0	6.2
IMPA2	Parkinson	ENSG00000141401	3613	0	0	1	0	0	0	0	0	0	0	0	inositol(myo)-1(or 4)-monophosphatase 2	-	inosine monophosphatase 2|inositol monophosphatase 2 variant 1|inositol monophosphatase 2 variant 2	18	18p11.2	17434096,	1	1	0.06		0	0	0	6.2
GLT25D2	Parkinson	ENSG00000198756	23127	0	0	1	0	0	0	0	0	0	0	0	glycosyltransferase 25 domain containing 2	C1orf17|FLJ37771|FLJ37873|KIAA0584	-	1	1q25	17052657,	1	1	0.06		0	0	0	6.2
ULK2	Parkinson	ENSG00000083290	9706	0	0	1	0	0	0	0	0	0	0	0	unc-51-like kinase 2 (C. elegans)	KIAA0623|Unc51.2	OTTHUMP00000065847|unc-51-like kinase 2	17	17p11.2	17052657,	1	1	0.06		0	0	0	6.2
APOC1	Parkinson	ENSG00000130208	341	0	1	1	0	0	0	0	0	0	0	0	apolipoprotein C-I	-	-	19	19q13.2	18976728,	1	2	0.06		0	0	0	6.2
DLG2	Parkinson	ENSG00000150672	1740	0	1	1	0	0	0	0	0	0	0	0	discs, large homolog 2 (Drosophila)	DKFZp781D1854|DKFZp781E0954|FLJ37266|MGC131811|PSD-93|PSD93|chapsyn-110	OTTHUMP00000165969|channel-associated protein of synapses, 110kDa|chapsyn-110|discs, large homolog 2, chapsyn-110	11	11q14.1	17052657,	1	2	0.06		0	0	0	6.2
NEGR1	Parkinson	ENSG00000172260	257194	0	0	1	0	0	0	0	0	0	0	0	neuronal growth regulator 1	DMML2433|IGLON4|KILON|MGC46680|Ntra	IgLON family member 4|OTTHUMP00000011267|a kindred of IgLON|neurotractin	1	1p31.1	17052657,	1	1	0.06		0	0	0	6.2
ICAM1	Parkinson	ENSG00000090339	3383	0	1	1	0	0	0	0	0	1	0	1	intercellular adhesion molecule 1	BB2|CD54|P3.58	cell surface glycoprotein P3.58|human rhinovirus receptor|intercellular adhesion molecule 1 (CD54), human rhinovirus receptor	19	19p13.3-p13.2	12524171,	1	4	0.068		0	0	1	6.000000000000001
CTSD	Parkinson	ENSG00000117984	1509	0	1	1	0	0	0	0	0	0	0	1	cathepsin D	CLN10|CPSD|MGC2311	ceroid-lipofuscinosis, neuronal 10|lysosomal aspartyl peptidase|lysosomal aspartyl protease	11	11p15.5	18830724,12811635,	2	3	0.033		0	2	0	5.700000000000001
HFE	Parkinson	ENSG00000010704	3077	0	1	1	0	0	1	0	0	0	0	1	hemochromatosis	HFE1|HH|HLA-H|MGC103790|MVCD7|dJ221C16.10.1	MHC class I-like protein HFE|hemochromatosis protein|hereditary hemochromatosis protein HLA-H|high Fe	6	6p21.3	18300942,18325820,17056630,16935420,16824219,12902032,12140659,12098643,	8	4	0.038		1	0	0	5.4
DRD3	Parkinson	ENSG00000151577	1814	0	1	1	0	1	1	0	0	1	0	1	dopamine receptor D3	D3DR|ETM1|FET1|MGC149204|MGC149205	essential tremor 1	3	3q13.3	19669131,19562769,19524641,19396436,19353703,18389501,16816977,16809426,15917720,15390060,14732464,12796525,11425949,	13	6	0.058	n n	6	0	3	5.4
GSTP1	Parkinson	ENSG00000084207	2950	0	1	1	0	0	1	0	0	0	0	1	glutathione S-transferase pi 1	DFN7|FAEES3|GST3|PI	OTTHUMP00000174659|deafness, X-linked 7|fatty acid ethyl ester synthase III|glutathione transferase	11	11q13	18327668,17449559,17034008,17250723,17194543,17190945,15288444,12524158,	8	4	0.027		3	1	0	5.300000000000001
ATP13A2	Parkinson	ENSG00000159363	23400	1	1	1	0	1	1	1	1	0	1	1	ATPase type 13A2	FLJ26510|HSA9947|KRPPD|PARK9	OTTHUMP00000002399|putative ATPase	1	1p36	19705361,19224617,19085912,19097176,19015489,17485642,	6	9	0.029		0	1	0	5.1000000000000005
FGF20	Parkinson	ENSG00000078579	26281	1	1	1	0	1	1	1	0	1	1	1	fibroblast growth factor 20	-	-	8	8p22-p21.3	19133659,18568448,18252210,18205889,17515805,15967032,	6	9	0.029		1	1	0	5.1000000000000005
NOS1	Parkinson	ENSG00000089250	4842	0	1	1	0	0	0	0	0	0	0	1	nitric oxide synthase 1 (neuronal)	IHPS1|NOS|nNOS	nitric oxide synthase 1, neuronal	12	12q24.2-q24.31	19326438,18663495,17174475,15699372,12490535,	5	3	0.021	P=0.01	0	3	1	5.1
NQO1	Parkinson	ENSG00000181019	1728	0	1	1	0	0	0	0	0	0	0	1	NAD(P)H dehydrogenase, quinone 1	DHQU|DIA4|DTD|NMOR1|NMORI|QR1	DT-diaphorase|NAD(P)H menadione oxidoreductase 1, dioxin-inducible|NAD(P)H:Quinone acceptor oxidoreductase type 1|NAD(P)H:menadione oxidoreductase 1|NAD(P)H:quinone oxireductase|azoreductase|diaphorase (NADH/NADPH) (cytochrome b-5 reductase)|diaphorase-4|dioxin-inducible 1|menadione reductase|phylloquinone reductase|quinone reductase 1	16	16q22.1	17449559,17188257,15694256,15079792,11688992,	5	3	0.021		3	3	1	5.1
ACE	Parkinson	ENSG00000159640	1636	0	1	1	0	0	0	0	0	0	0	1	angiotensin I converting enzyme (peptidyl-dipeptidase A) 1	ACE1|CD143|DCP|DCP1|MGC26566|MVCD3	CD143 antigen|angiotensin I converting enzyme 1|angiotensin converting enzyme, somatic isoform|carboxycathepsin|dipeptidyl carboxypeptidase 1|kininase II|peptidase P|testicular ECA	17	17q23.3	18830724,18805557,17196621,12084438,	4	3	0.042	n	1	1	1	5.0
PRNP	Parkinson	ENSG00000171867	5621	0	1	1	0	0	0	1	0	0	0	1	prion protein	ASCR|CD230|CJD|GSS|MGC26679|PRIP|PrP|PrP27-30|PrP33-35C|PrPc|prion	CD230 antigen|OTTHUMP00000030162|OTTHUMP00000030163|major prion protein|p27-30|prion protein PrP|prion-related protein	20	20p13	18830724,18236005,15997418,16298483,	4	4	0.042		1	0	0	5.0
HTRA2	Parkinson	ENSG00000115317	27429	1	1	1	0	0	1	1	1	0	1	0	HtrA serine peptidase 2	OMI|PARK13|PRSS25	HtrA-like serine protease|Omi stress-regulated endoprotease|high temperature requirement protein A2|protease, serine, 25	2	2p12	20036034,19224617,18790661,18401856,	4	7	0.042		0	0	0	5.0
TNF	Parkinson	ENSG00000204490	7124	0	1	1	0	0	0	0	0	0	0	1	tumor necrosis factor (TNF superfamily, member 2)	DIF|TNF-alpha|TNFA|TNFSF2	APC1 protein|OTTHUMP00000029281|OTTHUMP00000037669|TNF superfamily, member 2|TNF, macrophage-derived|TNF, monocyte-derived|cachectin|tumor necrosis factor alpha	6	6p21.3	18362084,18284424,17562931,17192953,16132956,15120188,11585553,11072751,	8	3	0.033		3	0	0	4.9
LINGO1	Parkinson	ENSG00000169783	84894	0	1	1	0	0	0	0	1	0	0	0	leucine rich repeat and Ig domain containing 1	FLJ14594|LERN1|LRRN6A|MGC17422|UNQ201	leucine rich repeat neuronal 6A|leucine-rich repeat neuronal 6A|leucine-rich repeat neuronal protein 1	15	15q24.3	20117178,19908305,19720553,	3	3	0.042		0	0	0	4.8
IL1A	Parkinson	ENSG00000115008	3552	0	1	1	0	0	0	0	0	0	0	0	interleukin 1, alpha	IL-1A|IL1|IL1-ALPHA|IL1F1	IL1A (IL1F1)|hematopoietin-1|preinterleukin 1 alpha|pro-interleukin-1-alpha	2	2q14	18760325,18284424,17458495,15050696,12070246,12052540,12052541,	7	2	0.033		0	0	0	4.7
ABCB1	Parkinson	ENSG00000085563	5243	0	1	1	0	0	1	0	0	0	0	1	ATP-binding cassette, sub-family B (MDR/TAP), member 1	ABC20|CD243|CLCS|GP170|MDR1|MGC163296|P-GP|PGY1	ATP-binding cassette, subfamily B, member 1|P-glycoprotein 1|colchicin sensitivity|doxorubicin resistance|multidrug resistance protein 1	7	7q21.1	19255821,19196542,19184162,15767512,15542248,12724617,12360103,	7	4	0.029		5	0	0	4.300000000000001
ESR2	Parkinson	ENSG00000140009	2100	0	1	1	0	1	0	0	0	0	0	1	estrogen receptor 2 (ER beta)	ER-BETA|ESR-BETA|ESRB|ESTRB|Erb|NR3A2	estrogen receptor beta|estrogen receptor beta 4	14	14q23.2	18844113,15635591,15219649,	3	4	0.017		0	2	0	4.3
MAOA	Parkinson	ENSG00000189221	4128	0	1	1	0	0	0	0	0	1	0	1	monoamine oxidase A	-	OTTHUMP00000023165	X	Xp11.3	19267171,17449559,17044053,14962671,12778446,12428723,12170473,12098640,	8	4	0.033	n n n	3	3	4	3.9000000000000004
CST3	Parkinson	ENSG00000101439	1471	0	1	1	0	0	0	0	0	0	0	0	cystatin C	ARMD11|MGC117328	OTTHUMP00000030440|OTTHUMP00000164181|OTTHUMP00000164182|bA218C14.4 (cystatin C)|cystatin 3|cystatin C (amyloid angiopathy and cerebral hemorrhage)|gamma-trace|neuroendocrine basic polypeptide|post-gamma-globulin	20	20p11.21	20157249,18830724,	2	2	0.033		0	0	0	3.7
UNC5C	Parkinson	ENSG00000182168	8633	0	1	1	0	0	0	0	0	1	0	0	unc-5 homolog C (C. elegans)	UNC5H3	homolog of C. elegans transmembrane receptor Unc5|unc5 (C.elegans homolog) c|unc5C	4	4q21-q23	19475631,18628988,	2	3	0.033		0	0	0	3.7
PSEN1	Parkinson	ENSG00000080815	5663	0	1	1	1	0	0	1	0	0	0	0	presenilin 1	AD3|FAD|PS1|S182	-	14	14q24.3	18830724,15003276,	2	4	0.033		0	0	0	3.7
FMR1	Parkinson	ENSG00000102081	2332	0	1	1	0	0	0	0	0	1	0	1	fragile X mental retardation 1	FMRP|FRAXA|MGC87458|POF|POF1	OTTHUMP00000024197|premature ovarian failure 1	X	Xq27.3	19796183,19204162,18565783,18273822,17620491,17548778,15929093,	7	4	0.023		2	0	0	3.6999999999999997
TF	Parkinson	ENSG00000091513	7018	0	1	1	0	0	0	0	0	0	0	1	transferrin	DKFZp781D0156|PRO1557|PRO2086	-	3	3q22.1	18830724,	1	3	0.033		1	0	0	3.5000000000000004
GSTT1	Parkinson	ENSG00000184674	2952	0	1	1	0	0	0	0	0	1	0	1	glutathione S-transferase theta 1	-	-	22	22q11.23	18327668,17449559,17034008,17194543,15288444,12524158,	6	4	0.022		5	0	0	3.3999999999999995
GSTO1	Parkinson	ENSG00000148834	9446	0	1	1	0	0	0	0	0	1	0	1	glutathione S-transferase omega 1	DKFZp686H13163|GSTTLp28|P28	OTTHUMP00000020429|glutathione S-transferase omega 1-1|glutathione transferase omega 1|glutathione-S-transferase like|glutathione-S-transferase omega 1	10	10q25.1	18986335,17194543,15917099,15040808,	4	4	0.014		1	1	0	3.2
CCK	Parkinson	ENSG00000187094	885	0	1	1	0	0	0	0	0	0	0	1	cholecystokinin	MGC117187	OTTHUMP00000162607	3	3p22-p21.3	15313848,12777967,	2	3	0.0080		1	2	0	3.1999999999999997
LDLR	Parkinson	ENSG00000130164	3949	0	1	1	0	0	0	0	0	0	0	0	low density lipoprotein receptor	FH|FHC|LDLCQ2	LDL receptor|low-density lipoprotein receptor class A domain-containing protein 3	19	19p13.3	16378661,	1	2	0.029		0	0	0	3.1000000000000005
LMNA	Parkinson	ENSG00000160789	4000	0	1	1	0	0	0	0	0	0	0	0	lamin A/C	CDCD1|CDDC|CMD1A|CMT2B1|EMD2|FPL|FPLD|HGPS|IDC|LDP1|LFP|LGMD1B|LMN1|LMNC|PRO1	70 kDa lamin|OTTHUMP00000015843|OTTHUMP00000015848	1	1q21.2-q21.3	18830724,	1	2	0.029		0	0	0	3.1000000000000005
FARP1	Parkinson		10160	0	0	1	0	0	0	0	0	0	0	0	FERM, RhoGEF (ARHGEF) and pleckstrin domain protein 1 (chondrocyte-derived)	CDEP|MGC87400|PLEKHC2	FERM, RhoGEF, and pleckstrin domain protein 1|OTTHUMP00000018591|OTTHUMP00000040734|chondrocyte-derived ezrin-like protein	13	13q32.2	19475631,	1	1	0.029		0	0	0	3.1000000000000005
PGBD1	Parkinson	ENSG00000137338	84547	0	1	1	0	0	0	0	0	0	0	0	piggyBac transposable element derived 1	HUCEP-4|SCAND4|dJ874C20.4	OTTHUMP00000039508|cerebral protein-4	6	6p22.1	18830724,	1	2	0.029		0	0	0	3.1000000000000005
SORL1	Parkinson	ENSG00000137642	6653	0	1	1	0	0	0	0	0	0	0	0	sortilin-related receptor, L(DLR class) A repeats-containing	C11orf32|FLJ21930|FLJ39258|LR11|LRP9|SORLA|SorLA-1|gp250	mosaic protein LR11|sortilin-related receptor containing LDLR class A repeats	11	11q23.2-q24.2	18830724,	1	2	0.029		0	0	0	3.1000000000000005
CH25H	Parkinson	ENSG00000138135	9023	0	1	1	0	0	0	0	0	0	0	0	cholesterol 25-hydroxylase	C25H	OTTHUMP00000020057	10	10q23	18830724,	1	2	0.029		0	0	0	3.1000000000000005
SORCS1	Parkinson	ENSG00000108018	114815	0	1	1	0	0	0	0	0	0	0	0	sortilin-related VPS10 domain containing receptor 1	FLJ41758|FLJ43475|FLJ44957	OTTHUMP00000020446|OTTHUMP00000058855|SORCS receptor 1|VPS10 domain receptor SorCS|VPS10 domain receptor protein SORCS 1	10	10q23-q25	18830724,	1	2	0.029		0	0	0	3.1000000000000005
TFCP2	Parkinson	ENSG00000135457	7024	0	1	1	0	0	0	0	0	0	0	0	transcription factor CP2	CP2|LBP-1C|LSF|SEF|TFCP2C	SAA3 enhancer factor|Transcription factor CP2, alpha globin	12	12q13	16272261,	1	2	0.029		0	0	0	3.1000000000000005
TNK1	Parkinson		8711	0	1	1	0	0	0	0	0	0	0	0	tyrosine kinase, non-receptor, 1	MGC46193	-	17	17p13.1	18830724,	1	2	0.029		0	0	0	3.1000000000000005
PCK1	Parkinson	ENSG00000124253	5105	0	1	1	0	0	0	0	0	0	0	0	phosphoenolpyruvate carboxykinase 1 (soluble)	MGC22652|PEPCK-C|PEPCK1|PEPCKC	OTTHUMP00000031374|PEP carboxykinase|cytosolic phosphoenolpyruvate carboxykinase 1|phosphoenolpyruvate carboxylase|phosphopyruvate carboxylase	20	20q13.31	18830724,	1	2	0.029		0	0	0	3.1000000000000005
IRS1	Parkinson	ENSG00000169047	3667	0	1	1	0	0	0	0	0	0	0	0	insulin receptor substrate 1	HIRS-1	-	2	2q36	15561966,	1	2	0.029		0	0	0	3.1000000000000005
MYH13	Parkinson		8735	0	1	1	0	0	0	0	0	0	0	0	myosin, heavy chain 13, skeletal muscle	MyHC-eo	extraocular muscle myosin heavy chain|extraocular myosin heavy chain|myosin, heavy polypeptide 13, skeletal muscle	17	17p13	18830724,	1	2	0.029		0	0	0	3.1000000000000005
CHRNB2	Parkinson	ENSG00000160716	1141	0	1	1	0	0	0	0	0	0	0	0	cholinergic receptor, nicotinic, beta 2 (neuronal)	EFNL3|nAChRB2	OTTHUMP00000035374|cholinergic receptor, nicotinic, beta polypeptide 2 (neuronal)|neuronal nicotinic acetylcholine receptor beta 2	1	1q21.3	18830724,	1	2	0.029		0	0	0	3.1000000000000005
TPRG1	Parkinson	ENSG00000188001	285386	0	0	1	0	0	0	0	0	0	0	0	tumor protein p63 regulated 1	FAM79B|FLJ41238|FLJ43694|MGC126599|MGC126601	family with sequence similarity 79, member B	3	3q28	19475631,	1	1	0.029		0	0	0	3.1000000000000005
GALP	Parkinson	ENSG00000197487	85569	0	1	1	0	0	0	0	0	0	0	0	galanin-like peptide	-	alarin|gal-like peptide	19	19q13.42	18830724,	1	2	0.029		0	0	0	3.1000000000000005
DAPK1	Parkinson	ENSG00000196730	1612	0	1	1	0	0	0	0	0	0	0	0	death-associated protein kinase 1	DAPK|DKFZp781I035	-	9	9q34.1	18830724,	1	2	0.029		0	0	0	3.1000000000000005
DBH	Parkinson	ENSG00000123454	1621	1	1	1	0	1	1	0	0	0	1	1	dopamine beta-hydroxylase (dopamine beta-monooxygenase)	DBM	dopamine beta hydroxylase	9	9q34	18722802,17503507,12778453,	3	7	0.013		1	1	0	2.9
NQO2	Parkinson	ENSG00000124588	4835	0	1	1	0	0	0	1	0	1	0	1	NAD(P)H dehydrogenase, quinone 2	DHQV|DIA6|NMOR2|QR2	NAD(P)H menadione oxidoreductase 2, dioxin-inducible|NAD(P)H menadione oxidoreductase-1, dioxin-inducible-2|OTTHUMP00000015948|OTTHUMP00000015949|OTTHUMP00000015953	6	6pter-q12	18314446,15694256,11688992,	3	5	0.013		1	1	0	2.9
ATXN3	Parkinson	ENSG00000066427	4287	0	1	1	1	0	0	0	0	1	0	1	ataxin 3	AT3|ATX3|JOS|MJD|MJD1|SCA3	Machado-Joseph disease (spinocerebellar ataxia 3, olivopontocerebellar ataxia 3, autosomal dominant, ataxin 3)|Machado-Joseph disease protein 1|josephin|olivopontocerebellar ataxia 3|spinocerebellar ataxia type 3 protein	14	14q24.3-q32.2	18927607,17440947,16687213,14756671,12940846,	5	5	0.018		4	0	0	2.8
ADH1C	Parkinson		126	0	1	1	0	0	0	1	0	1	1	1	alcohol dehydrogenase 1C (class I), gamma polypeptide	ADH3	ADH, gamma subunit|alcohol dehydrogenase 3 (class I), gamma polypeptide|aldehyde reductase|class I alcohol dehydrogenase, gamma subunit	4	4q21-q23	15642852,	1	6	0.0040	0.007	0	2	0	2.6
SERPINA3	Parkinson	ENSG00000196136	12	0	1	1	0	0	0	0	0	0	0	1	serpin peptidase inhibitor, clade A (alpha-1 antiproteinase, antitrypsin), member 3	AACT|ACT|GIG24|GIG25|MGC88254	alpha-1-antichymotrypsin|antichymotrypsin|growth-inhibiting protein 24|growth-inhibiting protein 25|serine (or cysteine) proteinase inhibitor, clade A (alpha-1 antiproteinase, antitrypsin), member 3|serine (or cysteine) proteinase inhibitor, clade A, member 3|serpin peptidase inhibitor, clade A, member 3	14	14q32.1	15542006,11992569,11769703,11385264,	4	3	0.017		4	0	0	2.5
IL6	Parkinson	ENSG00000136244	3569	0	1	1	0	0	0	0	0	0	0	1	interleukin 6 (interferon, beta 2)	BSF2|HGF|HSF|IFNB2|IL-6	B cell stimulatory factor-2|B-cell differentiation factor|CTL differentiation factor|hybridoma growth factor|interleukin 6|interleukin BSF-2	7	7p21	18284424,15635591,15120188,11072751,	4	3	0.017	n	2	1	1	2.5
SOD2	Parkinson	ENSG00000112096	6648	0	1	1	0	0	0	1	0	0	0	1	superoxide dismutase 2, mitochondrial	IPO-B|MNSOD|MVCD6|Mn-SOD	Mn superoxide dismutase|OTTHUMP00000017530|OTTHUMP00000017531|indophenoloxidase B|manganese superoxide dismutase|manganese-containing superoxide dismutase|mangano-superoxide dismutase	6	6q25.3	18327668,17449559,17188257,11481695,	4	4	0.017		1	1	1	2.5
HTR2A	Parkinson	ENSG00000102468	3356	0	1	1	0	1	0	0	0	0	0	1	5-hydroxytryptamine (serotonin) receptor 2A	5-HT2A|HTR2	5-HT2 receptor|OTTHUMP00000018378	13	13q14-q21	18389501,18364387,17614196,16876316,	4	4	0.017		3	0	0	2.5
PITX3	Parkinson	ENSG00000107859	5309	0	1	1	0	0	0	0	0	1	0	0	paired-like homeodomain 3	CTPP4|MGC12766|PTX3	OTTHUMP00000020362|homeobox protein PITX3	10	10q25	19345444,19394114,18420308,17905480,	4	3	0.017		0	0	0	2.5
TRNG	Parkinson		4563	0	0	1	0	0	0	0	0	0	0	0	mitochondrially encoded tRNA glycine	MTTG	-	MT	-	19758471,16784756,15488317,12138308,	4	1	0.017		0	0	0	2.5
ATXN2	Parkinson	ENSG00000204842	6311	0	1	1	0	0	0	1	0	1	0	1	ataxin 2	ATX2|FLJ46772|SCA2|TNRC13	trinucleotide repeat containing 13	12	12q24.1	17440947,16687213,14756671,12940846,	4	5	0.014		4	0	0	2.2
TBP	Parkinson	ENSG00000112592	6908	0	1	1	0	0	1	1	0	0	1	1	TATA box binding protein	GTF2D|GTF2D1|MGC117320|MGC126054|MGC126055|SCA17|TFIID	OTTHUMP00000017703|TATA-box binding protein N-terminal domain	6	6q27	19380697,16687213,15365789,12853230,	4	6	0.014		3	0	0	2.2
CCKBR	Parkinson	ENSG00000110148	887	0	1	1	0	0	0	0	0	0	0	1	cholecystokinin B receptor	CCK-B|CCK2R|GASR	CCK2 receptor|cholecystokinin-B receptor/gastrin receptor|gastrin receptor	11	11p15.4	15313848,12777967,	2	3	0.0080		1	1	0	2.2
GSTO2	Parkinson	ENSG00000065621	119391	0	1	1	0	0	0	0	0	1	0	1	glutathione S-transferase omega 2	bA127L20.1	OTTHUMP00000020440|bA127L20.1 (novel glutathione-S-transferase)|glutathione-S-transferase-like protein	10	10q25.1	18986335,17194543,15917099,15040808,	4	4	0.014	P=0.005	2	0	0	2.2
CYP2E1	Parkinson	ENSG00000130649	1571	0	1	1	0	0	0	0	0	0	0	1	cytochrome P450, family 2, subfamily E, polypeptide 1	CPE1|CYP2E|P450-J|P450C2E	OTTHUMP00000020813|OTTHUMP00000046571|cytochrome P450 2E1|cytochrome P450, subfamily IIE (ethanol-inducible), polypeptide 1|flavoprotein-linked monooxygenase|microsomal monooxygenase|xenobiotic monooxygenase	10	10q24.3-qter	19381774,18327668,12454736,11104220,11798822,	5	3	0.021	n p=0.002	0	1	2	2.1
POLG	Parkinson	ENSG00000140521	5428	0	1	1	0	0	0	1	0	1	0	1	polymerase (DNA directed), gamma	FLJ27114|MDP1|PEO|POLG1|POLGA|SANDO|SCAE	DNA polymerase subunit gamma-1|DNA-directed DNA polymerase gamma|PolG, catalytic subunit|PolG-alpha|mitochondrial DNA polymerase catalytic subunit	15	15q25	17846414,17420318,16943369,15694274,	4	5	0.021		2	0	1	1.9000000000000001
CYP1A1	Parkinson	ENSG00000140465	1543	0	1	1	0	0	0	0	0	0	0	1	cytochrome P450, family 1, subfamily A, polypeptide 1	AHH|AHRR|CP11|CYP1|P1-450|P450-C|P450DX	aryl hydrocarbon hydroxylase|cytochrome P1-450, dioxin-inducible|cytochrome P450 1A1|cytochrome P450, subfamily I (aromatic compound-inducible), polypeptide 1|flavoprotein-linked monooxygenase|xenobiotic monooxygenase	15	15q24.1	11793160,11484167,11798822,	3	3	0.013	n	0	2	2	1.9
GSK3B	Parkinson	ENSG00000082701	2932	0	1	1	0	0	0	1	0	1	0	1	glycogen synthase kinase 3 beta	-	GSK3beta isoform|glycogen synthase kinase-3 beta	3	3q13.3	20039940,18628988,16315267,	3	5	0.013		1	0	0	1.9
IL10	Parkinson	ENSG00000136634	3586	0	1	1	0	0	0	0	0	0	0	0	interleukin 10	CSIF|IL-10|IL10A|MGC126450|MGC126451|TGIF	cytokine synthesis inhibitory factor	1	1q31-q32	18362084,18284424,17923267,	3	2	0.013		0	0	0	1.9
CACNA1A	Parkinson		773	0	1	1	0	0	0	0	0	0	0	1	calcium channel, voltage-dependent, P/Q type, alpha 1A subunit	APCA|CACNL1A4|CAV2.1|EA2|FHM|HPCA|MHP|MHP1|SCA6	brain calcium channel 1|calcium channel, L type, alpha-1 polypeptide|calcium channel, alpha 1A subunit	19	19p13.2-p13.1	18973067,14756671,12545428,	3	3	0.013		1	0	0	1.9
HNMT	Parkinson	ENSG00000150540	3176	0	1	1	0	0	0	0	0	0	0	0	histamine N-methyltransferase	HMT|HNMT-S1|HNMT-S2	-	2	2q22.1	19773194,18543121,17985251,	3	2	0.013		0	0	0	1.9
TRNQ	Parkinson		4572	0	0	1	0	0	0	0	0	0	0	0	mitochondrially encoded tRNA glutamine	MTTQ	-	MT	-	19758471,17174475,15488317,	3	1	0.013		0	0	0	1.9
GRN	Parkinson	ENSG00000030582	2896	0	1	1	0	0	0	0	0	0	0	0	granulin	GEP|GP88|PCDGF|PEPI|PGRN	PC cell-derived growth factor|acrogranin|granulin-epithelin|proepithelin|progranulin	17	17q21.32	19940479,19473366,18838661,	3	2	0.013		0	0	0	1.9
CYP1A2	Parkinson	ENSG00000140505	1544	0	1	1	0	0	1	0	0	0	0	0	cytochrome P450, family 1, subfamily A, polypeptide 2	CP12|P3-450|P450(PA)	P450 form 4|aryl hydrocarbon hydroxylase|cytochrome P450, subfamily I (aromatic compound-inducible), polypeptide 2|dioxin-inducible P3-450|flavoprotein-linked monooxygenase|microsomal monooxygenase|xenobiotic monooxygenase	15	15q24.1	18759349,18075470,	2	3	0.013		0	0	0	1.7000000000000002
NEDD9	Parkinson	ENSG00000111859	4739	0	1	1	0	0	0	0	0	0	0	0	neural precursor cell expressed, developmentally down-regulated 9	CAS-L|CAS2|CASL|CASS2|HEF1|dJ49G10.2|dJ761I2.1	Cas scaffolding protein family member 2|Crk-associated substrate related|OTTHUMP00000016030|cas-like docking|dJ49G10.2 (Enhancer of Filamentation 1 (HEF1))|dJ761I2.1 (enhancer of filamentation (HEF1))|enhancer of filamentation 1	6	6p25-p24	18579580,18063669,	2	2	0.013		0	0	0	1.7000000000000002
ND2	Parkinson		4536	0	0	1	0	0	0	0	0	0	0	0	mitochondrially encoded NADH dehydrogenase 2	MTND2	NADH dehydrogenase subunit 2	MT	-	20035503,19758471,16784756,15975594,15211636,15931342,	6	1	0.0040		0	0	0	1.6
ND3	Parkinson		4537	0	0	1	0	0	0	0	0	0	0	0	mitochondrially encoded NADH dehydrogenase 3	MTND3	NADH dehydrogenase subunit 3	MT	-	19758471,17620498,15975594,15827561,15211636,15931342,	6	1	0.0040		0	0	0	1.6
PARP1	Parkinson	ENSG00000143799	142	0	1	1	0	0	0	0	0	0	0	1	poly (ADP-ribose) polymerase 1	ADPRT|ADPRT1|PARP|PARP-1|PPOL|pADPRT-1	ADP-ribosyltransferase (NAD+; poly (ADP-ribose) polymerase)|ADP-ribosyltransferase NAD(+)|OTTHUMP00000035663|poly (ADP-ribose) polymerase family, member 1|poly(ADP-ribose) polymerase|poly(ADP-ribose) synthetase|poly(ADP-ribosyl)transferase	1	1q41-q42	17362997,	1	3	0.0040		0	1	0	1.5999999999999999
ADH4	Parkinson	ENSG00000198099	127	0	1	1	0	0	0	0	0	0	0	1	alcohol dehydrogenase 4 (class II), pi polypeptide	ADH-2	aldehyde reductase|class II alcohol dehydrogenase, pi subunit	4	4q21-q24|4q22	11009184,	1	3	0.0040		0	1	0	1.5999999999999999
CD14	Parkinson	ENSG00000170458	929	0	1	1	0	0	0	0	0	0	0	1	CD14 molecule	-	CD14 antigen|monocyte differentiation antigen CD14	5	5q22-q32|5q31.1	16337421,	1	3	0.0040		0	1	0	1.5999999999999999
MMP3	Parkinson	ENSG00000149968	4314	0	0	1	0	0	0	0	0	1	0	1	matrix metallopeptidase 3 (stromelysin 1, progelatinase)	CHDS6|MGC126102|MGC126103|MGC126104|MMP-3|SL-1|STMY|STMY1|STR1	matrix metalloproteinase 3|matrix metalloproteinase 3 (stromelysin 1, progelatinase)|proteoglycanase|transin-1	11	11q22.3	15337261,	1	3	0.0040		0	1	0	1.5999999999999999
FRAXE	Parkinson		2481	0	1	1	0	0	0	0	0	1	0	1	fragile site, folic acid type, rare, fra(X)(q28) E	FMR2	-	X	Xq28	15342126,	1	4	0.0040		0	1	0	1.5999999999999999
SPR	Parkinson	ENSG00000116096	6697	0	1	1	0	0	0	0	0	1	0	1	sepiapterin reductase (7,8-dihydrobiopterin:NADP+ oxidoreductase)	SDR38C1	sepiapterin reductase|short chain dehydrogenase/reductase family 38C, member 1	2	2p14-p12	16443856,	1	4	0.0040		0	1	0	1.5999999999999999
SNCAIP	Parkinson	ENSG00000064692	9627	1	1	1	0	1	1	1	1	1	1	1	synuclein, alpha interacting protein	MGC39814|SYPH1	synphilin-1|synuclein alpha interacting protein	5	5q23.1-q23.3	18366718,14639662,11784370,11427316,	4	10	0.017		1	0	2	1.5000000000000002
DRD4	Parkinson	ENSG00000069696	1815	1	1	1	0	1	0	1	0	0	1	1	dopamine receptor D4	D4DR	D(2C) dopamine receptor|seven transmembrane helix receptor	11	11p15.5	19914604,18603262,18409686,16816977,15917720,15390060,12796525,	7	7	0.029	n n	2	0	3	1.3000000000000003
ESR1	Parkinson	ENSG00000091831	2099	0	1	1	0	1	0	0	0	1	0	1	estrogen receptor 1	DKFZp686N23123|ER|ESR|ESRA|Era|NR3A1	OTTHUMP00000017718|OTTHUMP00000017719|estrogen receptor alpha	6	6q25.1	18980828,12174171,12112198,	3	5	0.017	n	0	0	1	1.3000000000000003
ATP8	Parkinson		4509	0	0	1	0	0	0	0	0	0	0	0	mitochondrially encoded ATP synthase 8	ATPase8|MTATP8	-	MT	-	19758471,17619138,	2	1	0.0080		0	0	0	1.2000000000000002
IL8	Parkinson	ENSG00000169429	3576	0	1	1	0	0	0	0	0	0	0	1	interleukin 8	CXCL8|GCP-1|GCP1|LECT|LUCT|LYNAP|MDNCF|MONAP|NAF|NAP-1|NAP1	T cell chemotactic factor|beta-thromboglobulin-like protein|chemokine (C-X-C motif) ligand 8|emoctakin|granulocyte chemotactic protein 1|lymphocyte-derived neutrophil-activating factor|monocyte-derived neutrophil chemotactic factor|neutrophil-activating peptide 1|small inducible cytokine subfamily B, member 8	4	4q13-q21	18284424,15120188,	2	3	0.0080		1	0	0	1.2000000000000002
LMX1B	Parkinson	ENSG00000136944	4010	0	1	1	0	0	0	0	0	0	0	0	LIM homeobox transcription factor 1, beta	LMX1.2|MGC138325|MGC142051|NPS1	LIM homeo box transcription factor 1, beta|OTTHUMP00000022153	9	9q34	19189040,17905480,	2	2	0.0080		0	0	0	1.2000000000000002
IDE	Parkinson	ENSG00000119912	3416	0	1	1	0	0	0	0	0	1	0	1	insulin-degrading enzyme	FLJ35968|INSULYSIN	OTTHUMP00000020097|insulinase	10	10q23-q25	17496198,15088150,	2	4	0.0080		1	0	0	1.2000000000000002
ASCL1	Parkinson	ENSG00000139352	429	0	1	1	0	0	0	0	0	1	0	1	achaete-scute complex homolog 1 (Drosophila)	ASH1|HASH1|MASH1|bHLHa46	achaete scute protein|achaete-scute complex homolog 1|achaete-scute complex-like 1	12	12q23.2	20097173,16021468,	2	4	0.0080		1	0	0	1.2000000000000002
CCL2	Parkinson	ENSG00000108691	6347	0	1	1	0	0	0	0	0	1	0	1	chemokine (C-C motif) ligand 2	GDCF-2|HC11|HSMCR30|MCAF|MCP-1|MCP1|MGC9434|SCYA2|SMC-CF	monocyte chemoattractant protein-1|monocyte chemotactic and activating factor|monocyte secretory protein JE|small inducible cytokine A2|small inducible cytokine A2 (monocyte chemotactic protein 1, homologous to mouse Sig-je)|small inducible cytokine subfamily A (Cys-Cys), member 2	17	17q11.2-q12	19017462,15488313,	2	4	0.0080		1	0	0	1.2000000000000002
MTR	Parkinson	ENSG00000116984	4548	0	1	1	0	0	0	0	0	0	0	0	5-methyltetrahydrofolate-homocysteine methyltransferase	FLJ33168|FLJ43216|FLJ45386|MS|cblG	5-methyltetrahydrofolate-homocysteine methyltransferase 1|cobalamin-dependent methionine synthase|methionine synthase|vitamin-B12 dependent methionine synthase	1	1q43	19452554,17691219,	2	2	0.0080		0	0	0	1.2000000000000002
MSX1	Parkinson	ENSG00000163132	4487	0	1	1	0	0	0	0	0	0	0	0	msh homeobox 1	HOX7|HYD1|STHAG1	OTTHUMP00000115387|homeobox 7|msh homeo box 1|msh homeobox homolog 1	4	4p16.3-p16.1	19922584,19475667,	2	2	0.0080		0	0	0	1.2000000000000002
ELAVL4	Parkinson	ENSG00000162374	1996	0	1	1	0	0	0	0	0	1	0	1	ELAV (embryonic lethal, abnormal vision, Drosophila)-like 4 (Hu antigen D)	HUD|PNEM	ELAV-like 4|Embryonic lethal, abnormal vision, Drosophila, homolog of, like-4|OTTHUMP00000009612	1	1p34	18587682,17230446,	2	4	0.0080		1	0	0	1.2000000000000002
NDUFV2	Parkinson	ENSG00000178127	4729	1	1	1	0	0	1	1	1	1	1	1	NADH dehydrogenase (ubiquinone) flavoprotein 2, 24kDa	-	NADH dehydrogenase ubiquinone flavoprotein 2|NADH dehydrogenase ubiquinone flavoprotein 2, mitochondrial|NADH-ubiquinone oxidoreductase flavoprotein 2|complex I, mitochondrial respitory chain, 24 kD subunit	18	18p11.31-p11.2	16784756,12391372,	2	9	0.0080		2	0	0	1.2000000000000002
HMOX1	Parkinson	ENSG00000100292	3162	0	1	1	0	0	0	0	0	0	0	0	heme oxygenase (decycling) 1	HO-1|HSP32|bK286B10	OTTHUMP00000028925|heme oxygenase (decyclizing) 1	22	22q12|22q13.1	20039940,19475336,	2	2	0.0080		0	0	0	1.2000000000000002
ND4	Parkinson		4538	0	0	1	0	0	0	0	0	0	0	0	mitochondrially encoded NADH dehydrogenase 4	MTND4	NADH dehydrogenase subunit 4	MT	-	19758471,15975594,	2	1	0.0080		0	0	0	1.2000000000000002
TOR1A	Parkinson	ENSG00000136827	1861	0	1	1	0	0	0	0	0	0	0	0	torsin family 1, member A (torsin A)	DQ2|DYT1	OTTHUMP00000022349|dystonia 1, torsion (autosomal dominant; torsin A)|torsin A	9	9q34	19038309,14872019,	2	2	0.0080		0	0	0	1.2000000000000002
CCKAR	Parkinson	ENSG00000163394	886	0	1	1	0	0	0	0	0	1	0	1	cholecystokinin A receptor	CCK-A|CCK1-R|CCKRA	cholecystokinin type-A receptor|cholecystokinin-1 receptor	4	4p15.1-p15.2	15313848,12777967,	2	4	0.0080		2	0	0	1.2000000000000002
TRNK	Parkinson		4566	0	0	1	0	0	0	0	0	0	0	0	mitochondrially encoded tRNA lysine	MTTK	-	MT	-	19758471,17619138,	2	1	0.0080		0	0	0	1.2000000000000002
CALB1	Parkinson	ENSG00000104327	793	0	1	1	0	0	0	0	0	1	0	0	calbindin 1, 28kDa	CALB	RTVL-H protein|calbindin 1|calbindin 1, (28kD)	8	8q21.3-q22.1	19674066,18568448,	2	3	0.0080		0	0	0	1.2000000000000002
GSTM3	Parkinson	ENSG00000134202	2947	0	1	1	0	0	0	0	0	0	0	1	glutathione S-transferase mu 3 (brain)	GST5|GSTB|GSTM3-3|GTM3|MGC3310|MGC3704	GST class-mu 3|OTTHUMP00000013355|S-(hydroxyalkyl)glutathione lyase M3|brain GST|brain type mu-glutathione S-transferase|glutathione S-alkyltransferase M3|glutathione S-aralkyltransferase M3|glutathione S-aryltransferase M3|glutathione S-transferase M3 (brain)|glutathione S-transferase mu 3|glutathione S-transferase, Mu-3	1	1p13.3	17449559,17034008,	2	3	0.0080		2	0	0	1.2000000000000002
TARDBP	Parkinson	ENSG00000120948	23435	0	1	1	0	0	0	0	0	0	0	0	TAR DNA binding protein	ALS10|TDP-43	OTTHUMP00000002171|TAR DNA-binding protein-43	1	1p36.22	20031275,19204172,	2	2	0.0080		0	0	0	1.2000000000000002
FTH1	Parkinson	ENSG00000167996	2495	0	1	1	0	0	0	1	0	0	0	1	ferritin, heavy polypeptide 1	FHC|FTH|FTHL6|MGC104426|PIG15|PLIF	apoferritin|placenta immunoregulatory factor|proliferation-inducing protein 15	11	11q13	17970701,14615048,	2	4	0.0080		1	0	0	1.2000000000000002
CYTB	Parkinson		4519	0	0	1	0	0	0	0	0	0	0	0	mitochondrially encoded cytochrome b	MTCYB	-	MT	-	19758471,12391595,	2	1	0.0080		0	0	0	1.2000000000000002
USP24	Parkinson		23358	0	1	1	0	0	0	1	0	1	0	1	ubiquitin specific peptidase 24	FLJ31309|KIAA1057	deubiquitinating enzyme 24|ubiquitin carboxyl-terminal hydrolase 24|ubiquitin specific protease 24|ubiquitin thiolesterase 24|ubiquitin-specific processing protease 24	1	1p32.3	16917932,	1	5	0.0080		1	0	0	1.0
USP40	Parkinson	ENSG00000085982	55230	0	1	1	0	0	0	0	0	1	0	1	ubiquitin specific peptidase 40	FLJ10785|FLJ42100	deubiquitinating enzyme 40|ubiquitin carboxyl-terminal hydrolase 40|ubiquitin specific protease 40|ubiquitin thioesterase 40|ubiquitin-specific-processing protease 40	2	2q37.1	16917932,	1	4	0.0080		1	0	0	1.0
CYP27A1	Parkinson	ENSG00000135929	1593	0	1	0	0	0	0	1	0	0	0	1	cytochrome P450, family 27, subfamily A, polypeptide 1	CP27|CTX|CYP27	5-beta-cholestane-3-alpha, 7-alpha, 12-alpha-triol 26-hydroxylase|5-beta-cholestane-3-alpha, 7-alpha, 12-alpha-triol 27-hydroxylase|cholestanetriol 26-monooxygenase|cytochrome P-450C27/25|cytochrome P450, subfamily XXVIIA (steroid 27-hydroxylase, cerebrotendinous xanthomatosis), polypeptide 1|sterol 26-hydroxylase|sterol 27-hydroxylase|vitamin D(3) 25-hydroxylase	2	2q33-qter		0	3			0	1	0	1.0
PLA2G6	Parkinson	ENSG00000184381	8398	0	1	1	0	0	0	1	0	0	0	0	phospholipase A2, group VI (cytosolic, calcium-independent)	CaI-PLA2|GVI|INAD1|IPLA2-VIA|PARK14|PLA2|PNPLA9|iPLA2	OTTHUMP00000028877|calcium-independent phospholipase A2|cytosolic, calcium-independent phospholipase A2|patatin-like phospholipase domain containing 9|phospholipase A2, group VI	22	22q13.1	18799783,	1	3	0.0080		0	0	0	1.0
IL1RN	Parkinson	ENSG00000136689	3557	0	1	1	0	0	0	0	0	0	0	0	interleukin 1 receptor antagonist	DIRA|ICIL-1RA|IL-1ra3|IL1F3|IL1RA|IRAP|MGC10430|MVCD4	IL1RN (IL1F3)|intracellular IL-1 receptor antagonist type II|intracellular interleukin-1 receptor antagonist (icIL-1ra)|type II interleukin-1 receptor antagonist	2	2q14.2	12070246,	1	2	0.0080		0	0	0	1.0
FTL	Parkinson	ENSG00000087086	2512	0	1	1	0	0	0	0	0	0	0	1	ferritin, light polypeptide	MGC71996	ferritin L subunit|ferritin L-chain|ferritin light chain|ferritin light polypeptide-like 3	19	19q13.3	17970701,14615048,12459518,	3	3	0.013		1	0	1	0.9
TH	Parkinson	ENSG00000180176	7054	0	1	1	1	0	1	1	1	1	0	1	tyrosine hydroxylase	TYH	OTTHUMP00000011225|OTTHUMP00000011226|tyrosine 3-monooxygenase	11	11p15.5	18085551,16643317,	2	8	0.0050		2	0	0	0.9
GSTZ1	Parkinson	ENSG00000100577	2954	0	1	1	0	0	0	0	0	0	0	1	glutathione transferase zeta 1	GSTZ1-1|MAAI|MAI|MGC2029	S-(hydroxyalkyl)glutathione lyase|glutathione S-alkyltransferase|glutathione S-aralkyltransferase|glutathione S-aryltransferase|glutathione s-transferase Zeta 1|maleylacetoacetate isomerase|maleylacetone isomerase	14	14q24.3	17034008,15288444,	2	3	0.0050		2	0	0	0.9
GCH1	Parkinson	ENSG00000131979	2643	0	1	1	1	0	0	0	0	1	0	1	GTP cyclohydrolase 1	DYT14|DYT5|GCH|GTP-CH-1|GTPCH1|HPABH4B	guanosine 5'-triphosphate cyclohydrolase I	14	14q22.1-q22.2	19735094,16643317,	2	5	0.0050		1	0	0	0.9
GRIN2B	Parkinson	ENSG00000150086	2904	0	1	1	0	0	0	0	0	1	0	1	glutamate receptor, ionotropic, N-methyl D-aspartate 2B	MGC142178|MGC142180|NMDAR2B|NR2B|hNR3	N-methyl-D-aspartate receptor subunit 2B|glutamate receptor subunit epsilon-2	12	12p12	19562769,11956967,	2	4	0.013		0	0	1	0.7000000000000001
B2M	Parkinson	ENSG00000166710	567	0	1	1	0	0	0	0	0	0	0	0	beta-2-microglobulin	-	beta chain of MHC class I molecules|beta-2-microglobin	15	15q21-q22.2	18568448,	1	2	0.0040		0	0	0	0.6000000000000001
MC1R	Parkinson		4157	0	0	1	0	0	0	0	0	0	0	0	melanocortin 1 receptor (alpha melanocyte stimulating hormone receptor)	MGC14337|MSH-R|SHEP2	melanocortin 1 receptor|melanotropin receptor	16	16q24.3	19194882,	1	1	0.0040		0	0	0	0.6000000000000001
HLA-DQA1	Parkinson	ENSG00000196735	3117	0	1	1	0	0	0	0	0	0	0	0	major histocompatibility complex, class II, DQ alpha 1	CD|CELIAC1|DQ-A1|FLJ27088|FLJ27328|GSE|HLA-DQA|MGC149527	Gluten-sensitive enteropathy (celiac disease)|MHC HLA-DQ alpha|MHC class II HLA-D alpha glycoprotein|MHC class II HLA-DQ-alpha-1|MHC class II antigen|MHC class II surface glycoprotein|OTTHUMP00000029141|OTTHUMP00000176885|OTTHUMP00000178551|OTTHUMP00000178552|leucocyte antigen DQA1|leukocyte antigen alpha chain	6	6p21.3	12944708,	1	2	0.0040		0	0	0	0.6000000000000001
CYP1B1	Parkinson	ENSG00000138061	1545	0	1	1	0	0	0	0	0	0	0	1	cytochrome P450, family 1, subfamily B, polypeptide 1	CP1B|GLC3A|P4501B1	aryl hydrocarbon hydroxylase|cytochrome P450, subfamily I (dioxin-inducible), polypeptide 1 (glaucoma 3, primary infantile)|flavoprotein-linked monooxygenase|microsomal monooxygenase|xenobiotic monooxygenase	2	2p21	17449559,	1	3	0.0040		1	0	0	0.6000000000000001
RAC2	Parkinson	ENSG00000128340	5880	0	1	1	0	0	0	0	0	0	0	0	ras-related C3 botulinum toxin substrate 2 (rho family, small GTP binding protein Rac2)	EN-7|Gx|HSPC022	Ras-related C3 botulinum toxin substrate 3 (rho family, small GTP-binding protein Rac2)|ras-related C3 botulinum toxin substrate 2|rho family, small GTP binding protein Rac2|small G protein	22	22q13.1	18628988,	1	2	0.0040		0	0	0	0.6000000000000001
ATN1	Parkinson	ENSG00000111676	1822	0	1	1	0	0	0	0	0	0	0	0	atrophin 1	B37|D12S755E|DRPLA|HRS|NOD	atrophin-1	12	12p13.31	14756671,	1	2	0.0040		0	0	0	0.6000000000000001
INS	Parkinson	ENSG00000129965	3630	0	1	1	0	0	0	0	0	0	0	0	insulin	ILPR|IRDN	OTTHUMP00000011161|OTTHUMP00000011162|OTTHUMP00000196038|proinsulin	11	11p15.5	18085551,	1	2	0.0040		0	0	0	0.6000000000000001
PPP2R2B	Parkinson	ENSG00000156475	5521	0	0	1	0	0	0	0	0	0	0	0	protein phosphatase 2 (formerly 2A), regulatory subunit B, beta isoform	B55-BETA|FLJ95686|MGC24888|PP2A-B55BETA|PP2A-PR55B|PP2AB-BETA|PP2APR55-BETA|PR2AB-BETA|PR2AB55-BETA|PR2APR55-BETA|PR52B|PR55-BETA|SCA12	PP2A, subunit B, B-beta isoform|PP2A, subunit B, R2-beta isoform|beta isoform of regulatory subunit B55, protein phosphatase 2|protein phosphatase 2 (formerly 2A), regulatory subunit B (PR 52), beta isoform|serine/threonine protein phosphatase 2A, 55 kDa regulatory subunit B, beta isoform|serine/threonine protein phosphatase 2A, neuronal isoform	5	5q31-q32	18484086,	1	1	0.0040		0	0	0	0.6000000000000001
MCPH1	Parkinson	ENSG00000147316	79648	0	0	1	0	0	0	0	0	0	0	0	microcephalin 1	BRIT1|FLJ12847|MCT	BRCT-repeat inhibitor of TERT expression 1|microcephalin|microcephaly, primary autosomal recessive 1	8	8p23.1	19475667,	1	1	0.0040		0	0	0	0.6000000000000001
OPRM1	Parkinson	ENSG00000112038	4988	0	1	1	0	0	0	0	0	0	0	0	opioid receptor, mu 1	KIAA0403|LMOR|MOR|MOR1|OPRM	mu opiate receptor	6	6q24-q25	16435402,	1	2	0.0040		0	0	0	0.6000000000000001
HIST1H1C	Parkinson	ENSG00000187837	3006	0	1	1	0	0	0	0	0	0	0	0	histone cluster 1, H1c	H1.2|H1F2|MGC3992	H1 histone family, member 2|OTTHUMP00000017749|histone 1, H1c|histone H1d	6	6p21.3	18568448,	1	2	0.0040		0	0	0	0.6000000000000001
DECR1	Parkinson	ENSG00000104325	1666	0	1	1	0	0	0	0	0	0	0	0	2,4-dienoyl CoA reductase 1, mitochondrial	DECR|NADPH|SDR18C1	2,4-dienoyl CoA reductase 1|4-enoyl-CoA reductase|short chain dehydrogenase/reductase family 18C, member 1	8	8q21.3	18568448,	1	2	0.0040		0	0	0	0.6000000000000001
MTRR	Parkinson	ENSG00000124275	4552	0	0	1	0	0	0	0	0	0	0	0	5-methyltetrahydrofolate-homocysteine methyltransferase reductase	MGC129643|MSR|cblE	[methionine synthase]-cobalamin methyltransferase (cob(II)alamin reducing)|methionine synthase reductase	5	5p15.3-p15.2	19452554,	1	1	0.0040		0	0	0	0.6000000000000001
PPP3CA	Parkinson	ENSG00000138814	5530	0	1	1	0	0	0	0	0	0	0	0	protein phosphatase 3 (formerly 2B), catalytic subunit, alpha isoform	CALN|CALNA|CALNA1|CCN1|CNA1|PPP2B	calcineurin A alpha|protein phosphatase 3, catalytic subunit, alpha isoform|serine/threonine-protein phosphatase 2B catalytic subunit alpha isoform	4	4q21-q24	18628988,	1	2	0.0040		0	0	0	0.6000000000000001
IL4	Parkinson	ENSG00000113520	3565	0	1	1	0	0	0	0	0	0	0	0	interleukin 4	BCGF-1|BCGF1|BSF1|IL-4|MGC79402	B cell growth factor 1|B_cell stimulatory factor 1|lymphocyte stimulatory factor 1	5	5q31.1	18568448,	1	2	0.0040		0	0	0	0.6000000000000001
NTNG1	Parkinson	ENSG00000162631	22854	0	1	1	0	0	0	0	0	0	0	0	netrin G1	KIAA0976|Lmnt1	Netrin-G1|OTTHUMP00000012710|YLSR571|axon guidance molecule|laminet 1|netrin G1f	1	1p13.3	18628988,	1	2	0.0040		0	0	0	0.6000000000000001
IGF2	Parkinson	ENSG00000167244	3481	0	1	1	0	0	0	0	0	0	0	0	insulin-like growth factor 2 (somatomedin A)	C11orf43|FLJ22066|FLJ44734|INSIGF|pp9974	OTTHUMP00000011012|OTTHUMP00000011015|OTTHUMP00000011018|OTTHUMP00000011157|insulin-like growth factor 2|insulin-like growth factor II|insulin-like growth factor type 2|putative insulin-like growth factor II associated protein|somatomedin A	11	11p15.5	18085551,	1	2	0.0040		0	0	0	0.6000000000000001
LMX1A	Parkinson	ENSG00000162761	4009	0	1	1	0	0	0	0	0	0	0	0	LIM homeobox transcription factor 1, alpha	LMX-1|LMX1|LMX1.1|MGC87616	OTTHUMP00000032530|OTTHUMP00000032531|OTTHUMP00000032532	1	1q22-q23	19189040,	1	2	0.0040		0	0	0	0.6000000000000001
CNTF	Parkinson	ENSG00000186660	1270	0	1	1	0	0	0	0	0	1	0	0	ciliary neurotrophic factor	HCNTF	OTTHUMP00000174731	11	11q12.2	18603262,	1	3	0.0040		0	0	0	0.6000000000000001
CP	Parkinson	ENSG00000047457	1356	0	1	1	0	0	0	1	1	1	0	1	ceruloplasmin (ferroxidase)	CP-2	ceruloplasmin	3	3q23-q25	15557511,	1	6	0.0040		2	0	0	0.6000000000000001
IL2	Parkinson	ENSG00000109471	3558	0	1	1	0	0	0	0	0	0	0	1	interleukin 2	IL-2|TCGF|lymphokine	T cell growth factor|aldesleukin|interleukin-2|involved in regulation of T-cell clonal expansion	4	4q26-q27	15120188,	1	3	0.0040		1	0	0	0.6000000000000001
TGFB2	Parkinson	ENSG00000092969	7042	0	1	1	0	0	0	0	0	0	0	1	transforming growth factor, beta 2	MGC116892|TGF-beta2	OTTHUMP00000037528	1	1q41	17431704,	1	3	0.0040		1	0	0	0.6000000000000001
PDXK	Parkinson	ENSG00000160209	8566	0	0	1	0	0	0	0	0	0	0	0	pyridoxal (pyridoxine, vitamin B6) kinase	C21orf124|C21orf97|DKFZp566A071|FLJ31940|FLJ37311|MGC15873|MGC31754|MGC52346|PKH|PNK|PRED79	pyridoxal kinase|pyridoxamine kinase|pyridoxine kinase|vitamin B6 kinase	21	21q22.3	20035503,	1	1	0.0040		0	0	0	0.6000000000000001
LRRK1	Parkinson	ENSG00000154237	79705	0	1	1	0	0	0	0	0	1	0	1	leucine-rich repeat kinase 1	FLJ23119|FLJ27465|KIAA1790|RIPK6|Roco1	-	15	15q26.3	17324517,	1	4	0.0040		1	0	0	0.6000000000000001
ADORA2A	Parkinson	ENSG00000128271	135	0	1	1	0	1	0	0	0	1	0	0	adenosine A2a receptor	ADORA2|RDC8|hA2aR	adenosine A2 receptor|adenosine receptor subtype A2a	22	22q11.23	18759349,	1	4	0.0040		0	0	0	0.6000000000000001
GLUD2	Parkinson	ENSG00000182890	2747	0	0	1	0	0	0	0	0	0	0	0	glutamate dehydrogenase 2	GDH2|GLUDP1	glutamate dehydrogenase pseudogene 1	X	Xq24-q25	19826450,	1	1	0.0040		0	0	0	0.6000000000000001
CCL5	Parkinson	ENSG00000161570	6352	0	1	1	0	0	0	0	0	0	0	1	chemokine (C-C motif) ligand 5	D17S136E|MGC17164|RANTES|SCYA5|SISd|TCP228	SIS-delta|T-cell specific RANTES protein|T-cell specific protein p288|beta-chemokine RANTES|regulated upon activation, normally T-expressed, and presumably secreted|small inducible cytokine A5|small inducible cytokine A5 (RANTES)|small inducible cytokine subfamily A (Cys-Cys), member 5	17	17q11.2-q12	15488313,	1	3	0.0040		1	0	0	0.6000000000000001
ARNT	Parkinson	ENSG00000143437	405	0	1	1	0	0	0	0	0	0	0	0	aryl hydrocarbon receptor nuclear translocator	HIF-1beta|HIF1B|HIF1BETA|TANGO|bHLHe2	OTTHUMP00000032943|dioxin receptor, nuclear translocator|hypoxia-inducible factor 1, beta subunit	1	1q21	18568448,	1	2	0.0040		0	0	0	0.6000000000000001
PHACTR2	Parkinson	ENSG00000112419	9749	0	1	1	0	0	0	0	0	0	0	0	phosphatase and actin regulator 2	C6orf56|DKFZp686F18175|KIAA0680|MGC176642	OTTHUMP00000040170	6	6q24.2	19429005,	1	2	0.0040		0	0	0	0.6000000000000001
ADRA1A	Parkinson	ENSG00000120907	148	0	1	1	0	0	0	0	0	0	0	1	adrenergic, alpha-1A-, receptor	ADRA1C|ADRA1L1|ALPHA1AAR	G protein coupled receptor|OTTHUMP00000125313|adrenergic, alpha -1A-, receptor|adrenergic, alpha-1A-, receptor variant 1|adrenergic, alpha-1A-, receptor variant 3|adrenergic, alpha-1A-, receptor variant 5|adrenergic, alpha-1A-, receptor variant 8|adrenergic, alpha-1C-, receptor|alpha-1A-adrenergic receptor	8	8p21-p11.2	16823803,	1	3	0.0040		1	0	0	0.6000000000000001
HDAC6	Parkinson	ENSG00000094631	10013	0	1	1	0	0	0	0	0	0	0	0	histone deacetylase 6	FLJ16239|HD6|JM21	OTTHUMP00000032398	X	Xp11.23	18568448,	1	2	0.0040		0	0	0	0.6000000000000001
HP	Parkinson	ENSG00000197711	3240	0	1	1	0	0	0	0	0	0	0	0	haptoglobin	BP|HP2-ALPHA-2|HPA1S|MGC111141	binding peptide|haptoglobin alpha(1S)-beta|haptoglobin alpha(2FS)-beta|haptoglobin, alpha polypeptide|haptoglobin, beta polypeptide	16	16q22.1	17918239,	1	2	0.0040		0	0	0	0.6000000000000001
GAA	Parkinson	ENSG00000171298	2548	0	0	1	0	0	0	0	0	0	0	0	glucosidase, alpha; acid	LYAG	acid alpha-glucosidase|acid maltase|lysosomal alpha-glucosidase	17	17q25.2-q25.3	18757064,	1	1	0.0040		0	0	0	0.6000000000000001
HRH1	Parkinson	ENSG00000196639	3269	0	1	1	0	0	0	0	0	0	0	0	histamine receptor H1	H1-R|hisH1	OTTHUMP00000160133|histamine H(1) receptor|histamine receptor, subclass H1	3	3p25	18366640,	1	2	0.0040		0	0	0	0.6000000000000001
GSTA4	Parkinson	ENSG00000170899	2941	0	1	1	0	0	0	0	0	0	0	1	glutathione S-transferase alpha 4	DKFZp686D21185|GSTA4-4|GTA4	GST class-alpha|OTTHUMP00000016624|OTTHUMP00000016625|S-(hydroxyalkyl)glutathione lyase A4|glutathione S-alkyltransferase A4|glutathione S-aralkyltransferase A4|glutathione S-aryltransferase A4|glutathione S-transferase A4|glutathione transferase A4-4	6	6p12.1	16054170,	1	3	0.0040		1	0	0	0.6000000000000001
BAD	Parkinson	ENSG00000002330	572	0	1	1	0	0	0	0	0	0	0	0	BCL2-associated agonist of cell death	BBC2|BCL2L8	BCL-X/BCL-2 binding protein|BCL2-antagonist of cell death protein|BCL2-binding component 6|BCL2-binding protein	11	11q13.1	18568448,	1	2	0.0040		0	0	0	0.6000000000000001
ABP1	Parkinson	ENSG00000002726	26	0	1	1	0	0	0	0	0	0	0	0	amiloride binding protein 1 (amine oxidase (copper-containing))	ABP|AOC1|DAO|DAO1|KAO	amiloride binding protein 1|amiloride-binding protein|amiloride-binding protein-1|amiloride-sensitive amine oxidase|diamine oxidase|histaminase|kidney amine oxidase	7	7q34-q36	17985251,	1	2	0.0040		0	0	0	0.6000000000000001
BAX	Parkinson	ENSG00000087088	581	0	1	1	0	1	0	0	0	0	0	0	BCL2-associated X protein	BCL2L4	apoptosis regulator BAX	19	19q13.3-q13.4	18568448,	1	3	0.0040		0	0	0	0.6000000000000001
CBS	Parkinson	ENSG00000160200	875	0	1	1	0	0	0	0	0	0	0	0	cystathionine-beta-synthase	HIP4	OTTHUMP00000109416|OTTHUMP00000109418|beta-thionase|cystathionine beta-synthase|methylcysteine synthase|serine sulfhydrase	21	21q22.3	19452554,	1	2	0.0040		0	0	0	0.6000000000000001
IFNG	Parkinson	ENSG00000111537	3458	0	1	1	0	0	0	0	0	0	0	0	interferon, gamma	IFG|IFI	-	12	12q14	18568448,	1	2	0.0040		0	0	0	0.6000000000000001
DCTN1	Parkinson	ENSG00000204843	1639	0	0	1	0	0	0	0	0	0	0	0	dynactin 1 (p150, glued homolog, Drosophila)	DAP-150|DP-150|HMN7B|P135	150 kDa dynein-associated polypeptide|dynactin 1|p150, Glued homolog|p150-glued	2	2p13	19506225,	1	1	0.0040		0	0	0	0.6000000000000001
VEGFA	Parkinson	ENSG00000112715	7422	0	1	1	0	0	0	0	0	0	0	0	vascular endothelial growth factor A	MGC70609|MVCD1|VEGF|VEGF-A|VPF	vascular endothelial growth factor isoform VEGF165|vascular permeability factor	6	6p12	18359110,	1	2	0.0040		0	0	0	0.6000000000000001
CCR2	Parkinson		729230	0	1	1	0	0	0	0	0	1	0	1	chemokine (C-C motif) receptor 2	CC-CKR-2|CCR2A|CCR2B|CD192|CKR2|CKR2A|CKR2B|CMKBR2|FLJ78302|MCP-1-R|MGC103828|MGC111760|MGC168006	MCP-1 receptor|monocyte chemoattractant protein 1 receptor|monocyte chemotactic protein 1 receptor	3	3p21.31	15488313,	1	4	0.0040		1	0	0	0.6000000000000001
EPHB1	Parkinson	ENSG00000154928	2047	0	1	1	0	0	0	0	0	0	0	0	EPH receptor B1	ELK|EPHT2|FLJ37986|Hek6|NET	eph tyrosine kinase 2|ephrin receptor EphB1|soluble EPHB1 variant 1	3	3q21-q23	18628988,	1	2	0.0040		0	0	0	0.6000000000000001
EPHB2	Parkinson	ENSG00000133216	2048	0	1	1	0	0	0	0	0	0	0	0	EPH receptor B2	CAPB|DRT|EPHT3|ERK|Hek5|MGC87492|PCBC|Tyro5	OTTHUMP00000002914|OTTHUMP00000002916|developmentally-regulated eph-related tyrosine kinase|elk-related tyrosine kinase|eph tyrosine kinase 3|ephrin receptor EphB2	1	1p36.1-p35	18628988,	1	2	0.0040		0	0	0	0.6000000000000001
HS1BP3	Parkinson	ENSG00000118960	64342	0	1	1	0	0	0	0	0	1	0	0	HCLS1 binding protein 3	ETM2|FLJ14249|HS1-BP3	HS1-binding protein 3	2	2p24.1	19524641,	1	3	0.0040		0	0	0	0.6000000000000001
EPHA4	Parkinson	ENSG00000116106	2043	0	1	1	0	0	0	0	0	0	0	0	EPH receptor A4	HEK8|SEK|TYRO1	OTTHUMP00000164185|TYRO1 protein tyrosine kinase|ephrin receptor EphA4|ephrin type-A receptor 4|receptor protein-tyrosine kinase HEK8|tyrosine-protein kinase receptor SEK	2	2q36.1	18628988,	1	2	0.0040		0	0	0	0.6000000000000001
GRK5	Parkinson	ENSG00000198873	2869	0	1	1	0	0	0	0	0	1	0	1	G protein-coupled receptor kinase 5	GPRK5	-	10	10q24-qter	16957079,	1	4	0.0040		1	0	0	0.6000000000000001
ATXN8OS	Parkinson		6315	0	1	1	0	0	0	0	0	0	0	0	ATXN8 opposite strand (non-protein coding)	KLHL1AS|NCRNA00003|SCA8	-	13	13q21	12545428,	1	2	0.0040		0	0	0	0.6000000000000001
PPARG	Parkinson	ENSG00000132170	5468	0	1	1	0	0	0	0	0	0	0	0	peroxisome proliferator-activated receptor gamma	CIMT1|NR1C3|PPARG1|PPARG2|PPARgamma	OTTHUMP00000185030|OTTHUMP00000185033|OTTHUMP00000185037|PPAR gamma|nuclear receptor subfamily 1 group C member 3|peroxisome proliferative activated receptor gamma|peroxisome proliferator-activated receptor gamma 1	3	3p25	16401314,	1	2	0.0040		0	0	0	0.6000000000000001
CDCP2	Parkinson	ENSG00000157211	200008	0	1	1	0	0	0	0	0	0	0	1	CUB domain containing protein 2	-	OTTHUMP00000009800	1	1p32.3	17388942,	1	3	0.0040		1	0	0	0.6000000000000001
GOLM1	Parkinson	ENSG00000135052	51280	0	1	1	0	0	0	0	0	0	0	0	golgi membrane protein 1	C9orf155|FLJ22634|FLJ23608|GOLPH2|GP73|PSEC0257|bA379P1.3	OTTHUMP00000021587|golgi membrane protein GP73|golgi phosphoprotein 2|golgi protein, 73-kD	9	9q21.33	19204163,	1	2	0.0040		0	0	0	0.6000000000000001
XBP1	Parkinson	ENSG00000100219	7494	0	0	1	0	0	0	0	0	0	0	0	X-box binding protein 1	TREB5|XBP2	OTTHUMP00000028682	22	22q12.1|22q12	19154631,	1	1	0.0040		0	0	0	0.6000000000000001
KLC1	Parkinson	ENSG00000126214	3831	0	0	1	0	0	0	0	0	0	0	0	kinesin light chain 1	KLC|KNS2|KNS2A|MGC15245	kinesin 2 60/70kDa|medulloblastoma antigen MU-MB-2.50	14	14q32.3	19911314,	1	1	0.0040		0	0	0	0.6000000000000001
THAP1	Parkinson	ENSG00000131931	55145	0	0	1	0	0	0	0	0	1	0	0	THAP domain containing, apoptosis associated protein 1	DYT6|FLJ10477|MGC33014	4833431A01Rik|THAP domain protein 1|nuclear proapoptotic factor	8	8p11.21	20083799,	1	2	0.0040		0	0	0	0.6000000000000001
ETV6	Parkinson	ENSG00000139083	2120	0	0	1	0	0	0	0	0	0	0	0	ets variant 6	TEL|TEL/ABL	TEL1 oncogene|ets variant gene 6 (TEL oncogene)	12	12p13	19475667,	1	1	0.0040		0	0	0	0.6000000000000001
FYN	Parkinson	ENSG00000010810	2534	0	1	1	0	0	0	0	0	0	0	0	FYN oncogene related to SRC, FGR, YES	MGC45350|SLK|SYN	OKT3-induced calcium influx regulator|OTTHUMP00000017914|OTTHUMP00000017915|OTTHUMP00000017917|c-syn protooncogene|protein-tyrosine kinase fyn|proto-oncogene tyrosine-protein kinase fyn|src-like kinase|src/yes-related novel|tyrosine kinase p59fyn(T)	6	6q21	18628988,	1	2	0.0040		0	0	0	0.6000000000000001
APBB1	Parkinson	ENSG00000166313	322	0	0	1	0	0	0	0	0	1	0	0	amyloid beta (A4) precursor protein-binding, family B, member 1 (Fe65)	FE65|MGC:9072|RIR	adaptor protein FE65a2|amyloid beta A4 precursor protein-binding, family B, member 1|stat-like protein	11	11p15	18777128,	1	2	0.0040		0	0	0	0.6000000000000001
PLXNA2	Parkinson	ENSG00000076356	5362	0	1	1	0	0	0	0	0	0	0	0	plexin A2	FLJ11751|FLJ30634|KIAA0463|OCT|PLXN2	OTTHUMP00000034732|OTTHUMP00000063730|plexin 2|plexin-A2|semaphorin receptor OCT|transmembrane protein OCT	1	1q32.2	18628988,	1	2	0.0040		0	0	0	0.6000000000000001
MMP1	Parkinson	ENSG00000196611	4312	0	1	1	0	0	0	0	0	1	0	1	matrix metallopeptidase 1 (interstitial collagenase)	CLG|CLGN	fibroblast collagenase|matrix metalloprotease 1|matrix metalloproteinase 1	11	11q22.3	15337261,	1	4	0.0040		1	0	0	0.6000000000000001
GATA2	Parkinson	ENSG00000179348	2624	0	0	1	0	0	0	0	0	0	0	0	GATA binding protein 2	FLJ45948|MGC2306|NFE1B	GATA-binding protein 2|endothelial transcription factor GATA-2	3	3q21.3	19864173,	1	1	0.0040		0	0	0	0.6000000000000001
PLXNC1	Parkinson	ENSG00000136040	10154	0	1	1	0	0	0	0	0	0	0	0	plexin C1	CD232|PLXN-C1|VESPR	plexin (semaphorin receptor)|receptor for virally-encoded semaphorin	12	12q23.3	18628988,	1	2	0.0040		0	0	0	0.6000000000000001
ITGB2	Parkinson	ENSG00000160255	3689	0	1	1	0	0	0	0	0	0	0	0	integrin, beta 2 (complement component 3 receptor 3 and 4 subunit)	CD18|LAD|LCAMB|LFA-1|MAC-1|MF17|MFI7	OTTHUMP00000115278|OTTHUMP00000115279|OTTHUMP00000115281|OTTHUMP00000115282|cell surface adhesion glycoprotein LFA-1/CR3/P150,959 beta subunit precursor)|complement receptor C3 beta-subunit|integrin beta chain, beta 2|integrin, beta 2|leukocyte cell adhesion molecule CD18|leukocyte-associated antigens CD18/11A, CD18/11B, CD18/11C	21	21q22.3	18568448,	1	2	0.0040		0	0	0	0.6000000000000001
BCHE	Parkinson	ENSG00000114200	590	0	1	1	0	0	0	0	0	0	0	0	butyrylcholinesterase	CHE1|E1	-	3	3q26.1-q26.2	19006190,	1	2	0.0040		0	0	0	0.6000000000000001
CYP19A1	Parkinson	ENSG00000137869	1588	0	1	1	0	0	0	0	0	0	0	0	cytochrome P450, family 19, subfamily A, polypeptide 1	ARO|ARO1|CPV1|CYAR|CYP19|MGC104309|P-450AROM	OTTHUMP00000162543|aromatase|cytochrome P450, family 19|cytochrome P450, subfamily XIX (aromatization of androgens)|estrogen synthetase|flavoprotein-linked monooxygenase|microsomal monooxygenase	15	15q21.1	18568448,	1	2	0.0040		0	0	0	0.6000000000000001
HTT	Parkinson	ENSG00000197386	3064	0	1	1	0	0	0	0	0	0	0	0	huntingtin	HD|IT15	-	4	4p16.3	18649400,	1	2	0.0040		0	0	0	0.6000000000000001
NEFM	Parkinson	ENSG00000104722	4741	0	1	1	0	0	0	1	0	0	0	1	neurofilament, medium polypeptide	NEF3|NF-M|NFM	neurofilament triplet M protein|neurofilament, medium polypeptide 150kDa|neurofilament-3 (150 kD medium)	8	8p21	14583397,	1	4	0.0040		0	0	0	0.6000000000000001
ATXN1	Parkinson	ENSG00000124788	6310	0	1	1	0	0	0	0	0	0	0	1	ataxin 1	ATX1|D6S504E|SCA1	OTTHUMP00000016065|OTTHUMP00000039306	6	6p23	14756671,	1	3	0.0040		2	0	0	0.6000000000000001
MTL1	Parkinson		4529	0	0	1	0	0	0	0	0	0	0	0	metallothionein-like 1 pseudogene	-	-	1	1p	17619138,	1	1	0.0040		0	0	0	0.6000000000000001
ATXN8	Parkinson		724066	0	0	1	0	0	0	0	0	0	0	0	ataxin 8	-	-	13	13q21	19229559,	1	1	0.0040		0	0	0	0.6000000000000001
SLC18A2	Parkinson	ENSG00000165646	6571	0	1	1	0	0	0	0	0	1	0	1	solute carrier family 18 (vesicular monoamine), member 2	MGC120477|MGC120478|MGC26538|SVAT|SVMT|VAT2|VMAT2	OTTHUMP00000020576|vesicle monoamine transporter type 2	10	10q25	15850588,	1	4	0.0040		0	1	1	0.6000000000000001
PTGS2	Parkinson	ENSG00000073756	5743	0	1	1	0	0	0	0	0	0	0	1	prostaglandin-endoperoxide synthase 2 (prostaglandin G/H synthase and cyclooxygenase)	COX-2|COX2|GRIPGHS|PGG/HS|PGHS-2|PHS-2|hCox-2	OTTHUMP00000033524|cyclooxygenase 2b|prostaglandin G/H synthase and cyclooxygenase|prostaglandin-endoperoxide synthase 2	1	1q25.2-q25.3	17171651,	1	3	0.0040		1	0	0	0.6000000000000001
KIAA1267	Parkinson	ENSG00000120071	284058	0	1	1	0	0	0	0	0	0	0	0	KIAA1267	DKFZp686P06109|DKFZp727C091|MGC102843	hypothetical protein LOC284058	17	17q21.31	18509094,	1	2	0.0040		0	0	0	0.6000000000000001
PHOX2B	Parkinson	ENSG00000109132	8929	0	1	1	0	0	0	0	0	0	0	1	paired-like homeobox 2b	NBPhox|PMX2B	PHOX2B homeodomain protein|neuroblastoma paired-type homeobox protein|paired mesoderm homeobox 2b	4	4p12	16021468,	1	3	0.0040		1	0	0	0.6000000000000001
CTNNA3	Parkinson	ENSG00000183230	29119	0	1	1	0	0	0	0	0	0	0	0	catenin (cadherin-associated protein), alpha 3	MGC26194|MGC75041|VR22	OTTHUMP00000019684|alpha-T-catenin|alpha-catenin-like protein|catenin, alpha 3	10	10q22.2	17209133,	1	2	0.0040		0	0	0	0.6000000000000001
TRAPPC4	Parkinson	ENSG00000196655	51399	0	0	1	0	0	0	0	0	0	0	0	trafficking protein particle complex 4	CGI-104|HSPC172|PTD009|SBDN|SYNBINDIN|TRS23	TRS23 homolog|hematopoietic stem/progenitor cell protein 172	11	11q23.3	20035503,	1	1	0.0040		0	0	0	0.6000000000000001
GNAI3	Parkinson	ENSG00000065135	2773	0	1	1	0	0	0	0	0	0	0	0	guanine nucleotide binding protein (G protein), alpha inhibiting activity polypeptide 3	87U6|FLJ26559	OTTHUMP00000013368	1	1p13	18628988,	1	2	0.0040		0	0	0	0.6000000000000001
HSPA1A	Parkinson	ENSG00000204389	3303	0	1	1	0	0	0	1	0	1	0	1	heat shock 70kDa protein 1A	FLJ54303|FLJ54370|FLJ54392|FLJ54408|FLJ75127|HSP70-1|HSP70-1A|HSP70I|HSP72|HSPA1|HSPA1B	OTTHUMP00000029287|dnaK-type molecular chaperone HSP70-1|heat shock 70kD protein 1A|heat shock 70kDa protein 1B|heat shock-induced protein	6	6p21.3	14605873,	1	5	0.0040		1	0	0	0.6000000000000001
HSPA1B	Parkinson	ENSG00000204388	3304	0	1	1	0	0	0	0	0	0	0	1	heat shock 70kDa protein 1B	FLJ54328|HSP70-1B|HSP70-2|HSPA1A	OTTHUMP00000029288|heat shock 70kD protein 1B|heat shock 70kDa protein 1A	6	6p21.3	14605873,	1	3	0.0040		1	0	0	0.6000000000000001
MTIF3	Parkinson	ENSG00000122033	219402	0	1	1	0	0	0	0	0	0	0	0	mitochondrial translational initiation factor 3	IF-3mt|IF3(mt)	OTTHUMP00000018168|OTTHUMP00000018169	13	13q12.2	17267121,	1	2	0.0040		0	0	0	0.6000000000000001
HSPA1L	Parkinson	ENSG00000204390	3305	0	1	1	0	0	0	0	0	0	0	1	heat shock 70kDa protein 1-like	HSP70-1L|HSP70-HOM|HSP70T|hum70t	OTTHUMP00000029295|heat shock 10kDa protein 1-like|heat shock 70kD protein-like 1	6	6p21.3	14605873,	1	3	0.0040		1	0	0	0.6000000000000001
COX3	Parkinson		4514	0	0	1	0	0	0	0	0	0	0	0	mitochondrially encoded cytochrome c oxidase III	COIII|MTCO3	cytochrome c oxidase subunit III	MT	-	19758471,	1	1	0.0040		0	0	0	0.6000000000000001
TRNL1	Parkinson		4567	0	0	1	0	0	0	0	0	0	0	0	mitochondrially encoded tRNA leucine 1 (UUA/G)	MTTL1	-	MT	-	19758471,	1	1	0.0040		0	0	0	0.6000000000000001
MTHFD1	Parkinson	ENSG00000100714	4522	0	1	1	0	0	0	0	0	0	0	0	methylenetetrahydrofolate dehydrogenase (NADP+ dependent) 1, methenyltetrahydrofolate cyclohydrolase, formyltetrahydrofolate synthetase	MTHFC|MTHFD	5,10-methylenetetrahydrofolate dehydrogenase, 5,10-methylenetetrahydrofolate cyclohydrolase, 10-formyltetrahydrofolate synthetase|C1-THF synthase|NADP-dependent cyclohydrolase/formyltetrahydrofolate synthetase|cytoplasmic C-1-tetrahydrofolate synthase|methylenetetrahydrofolate dehydrogenase (NADP+ dependent), methenyltetrahydrofolate cyclohydrolase, formyltetrahydrofolate synthetase|methylenetetr…	14	14q24	17691219,	1	2	0.0040		0	0	0	0.6000000000000001
NOD2	Parkinson	ENSG00000167207	64127	0	1	1	0	0	0	0	0	0	0	0	nucleotide-binding oligomerization domain containing 2	ACUG|BLAU|CARD15|CD|CLR16.3|IBD1|NLRC2|NOD2B|PSORAS1	NLR family, CARD domain containing 2|NOD-like receptor C2|OTTHUMP00000164224|caspase recruitment domain family, member 15|caspase recruitment domain protein 15|inflammatory bowel disease protein 1|nucleotide-binding oligomerization domain 2|nucleotide-binding oligomerization domain, leucine rich repeat and CARD domain containing 2	16	16q21	17174426,	1	2	0.0040		0	0	0	0.6000000000000001
RNR1	Parkinson		4549	0	0	1	0	0	0	0	0	0	0	0	mitochondrially encoded 12S RNA	MTRNR1	-	MT	-	19758471,	1	1	0.0040		0	0	0	0.6000000000000001
SRGAP3	Parkinson	ENSG00000196220	9901	0	0	1	0	0	0	0	0	0	0	0	SLIT-ROBO Rho GTPase activating protein 3	ARHGAP14|KIAA0411|MEGAP|SRGAP2|WRP	SLIT-ROBO Rho GTPase activating protein 2|SLIT-ROBO Rho GTPase-activating protein 3|WAVE-associated Rac GTPase activating protein	3	3p25.3	20035503,	1	1	0.0040		0	0	0	0.6000000000000001
CAPN2	Parkinson	ENSG00000162909	824	0	1	1	0	0	0	0	0	1	0	0	calpain 2, (m/II) large subunit	CANP2|CANPL2|CANPml|FLJ39928|mCANP	M-calpain|OTTHUMP00000035497|calcium-activated neutral proteinase|calpain 2|calpain 2, large [catalytic] subunit|calpain 2, large subunit|calpain M-type|calpain, large polypeptide L2|millimolar-calpain	1	1q41-q42	18568448,	1	3	0.0040		0	0	0	0.6000000000000001
HTR2C	Parkinson	ENSG00000147246	3358	0	1	1	0	1	0	0	0	0	0	0	5-hydroxytryptamine (serotonin) receptor 2C	5-HT2C|5-HTR2C|HTR1C	OTTHUMP00000023868|OTTHUMP00000023869|serotonin 5-HT-2C receptor|serotonin receptor 2C	X	Xq24	18389501,	1	3	0.0040		0	0	0	0.6000000000000001
CHAT	Parkinson	ENSG00000070748	1103	0	1	1	0	0	0	0	0	0	0	0	choline acetyltransferase	CMS1A|CMS1A2	OTTHUMP00000019583|OTTHUMP00000019584|acetyl CoA:choline O-acetyltransferase	10	10q11.2	18603262,	1	2	0.0040		0	0	0	0.6000000000000001
RET	Parkinson	ENSG00000165731	5979	0	1	1	0	0	0	0	0	0	0	0	ret proto-oncogene	CDHF12|HSCR1|MEN2A|MEN2B|MTC1|PTC|RET-ELE1|RET51	RET transforming sequence|cadherin family member 12|hydroxyaryl-protein kinase|oncogene RET|receptor tyrosine kinase|ret proto-oncogene (multiple endocrine neoplasia and medullary thyroid carcinoma 1, Hirschsprung disease)	10	10q11.2	18436345,	1	2	0.0040		0	0	0	0.6000000000000001
DRD1	Parkinson	ENSG00000184845	1812	0	1	1	0	1	0	0	0	0	0	1	dopamine receptor D1	DADR|DRD1A	OTTHUMP00000161116	5	5q35.1	16816977,	1	4	0.0040		1	0	0	0.6000000000000001
MRAS	Parkinson	ENSG00000158186	22808	0	1	1	0	0	0	0	0	0	0	0	muscle RAS oncogene homolog	FLJ42964|M-RAs|R-RAS3|RRAS3	muscle and microspikes RAS	3	3q22.3	18628988,	1	2	0.0040		0	0	0	0.6000000000000001
TRNS2	Parkinson		4575	0	0	1	0	0	0	0	0	0	0	0	mitochondrially encoded tRNA serine 2 (AGU/C)	MTTS2	-	MT	-	19758471,	1	1	0.0040		0	0	0	0.6000000000000001
VDR	Parkinson	ENSG00000111424	7421	0	1	1	0	0	0	0	0	0	0	0	vitamin D (1,25- dihydroxyvitamin D3) receptor	NR1I1	vitamin D (1,25-dihydroxyvitamin D3) receptor	12	12q13.11	15953876,	1	2	0.0040		0	0	0	0.6000000000000001
TRNS1	Parkinson		4574	0	0	1	0	0	0	0	0	0	0	0	mitochondrially encoded tRNA serine 1 (UCN)	MTTS1	-	MT	-	19758471,	1	1	0.0040		0	0	0	0.6000000000000001
NEUROG2	Parkinson	ENSG00000178403	63973	0	0	1	0	0	0	0	0	0	0	0	neurogenin 2	Atoh4|MGC46562|Math4A|NGN2|bHLHa8|ngn-2	-	4	4q25	19879328,	1	1	0.0040		0	0	0	0.6000000000000001
HIVEP3	Parkinson	ENSG00000127124	59269	0	1	1	0	0	0	0	0	0	0	1	human immunodeficiency virus type I enhancer binding protein 3	FLJ16752|KBP-1|KBP1|KIAA1555|KRC|SHN3|Schnurri-3|ZAS3|ZNF40C	OTTHUMP00000007074|human immunodeficiency virus type I enhancer-binding protein 3|kappabinding protein-1	1	1p34	17388942,	1	3	0.0040		1	0	0	0.6000000000000001
NBN	Parkinson	ENSG00000104320	4683	0	1	1	0	0	0	0	0	0	0	0	nibrin	AT-V1|AT-V2|ATV|FLJ10155|MGC87362|NBS|NBS1|P95	Nijmegen breakage syndrome 1 (nibrin)|cell cycle regulatory protein p95|p95 protein of the MRE11/RAD50 complex	8	8q21	18568448,	1	2	0.0040		0	0	0	0.6000000000000001
CDC42	Parkinson	ENSG00000070831	998	0	1	1	0	0	0	0	0	0	0	0	cell division cycle 42 (GTP binding protein, 25kDa)	CDC42Hs|G25K	GTP-binding protein, 25kD|OTTHUMP00000002834|OTTHUMP00000002926|cell division cycle 42|cell division cycle 42 (GTP binding protein, 25kD)|cell division cycle 42 (GTP-binding protein, 25kD)|dJ224A6.1.1 (cell division cycle 42 (GTP-binding protein, 25kD))|dJ224A6.1.2 (cell division cycle 42 (GTP-binding protein, 25kD))|growth-regulating protein|small GTP binding protein CDC42	1	1p36.1	18628988,	1	2	0.0040		0	0	0	0.6000000000000001
TRPM7	Parkinson	ENSG00000092439	54822	1	1	1	0	0	0	0	0	0	0	0	transient receptor potential cation channel, subfamily M, member 7	CHAK|CHAK1|FLJ20117|FLJ25718|LTRPC7|TRP-PLIK	LTRPC ion channel family member 7	15	15q21	19405049,	1	3	0.0040		0	0	0	0.6000000000000001
OTX2	Parkinson	ENSG00000165588	5015	0	1	1	0	0	0	0	0	0	0	0	orthodenticle homeobox 2	MCOPS5|MGC45000	OTTHUMP00000064776|homeobox protein OTX2|orthodenticle homolog 2	14	14q21-q22	17905480,	1	2	0.0040		0	0	0	0.6000000000000001
RRAS2	Parkinson	ENSG00000133818	22800	0	1	1	0	0	0	0	0	0	0	0	related RAS viral (r-ras) oncogene homolog 2	TC21	oncogene TC21	11	11p15.2	18628988,	1	2	0.0040		0	0	0	0.6000000000000001
DCC	Parkinson	ENSG00000187323	1630	0	1	1	0	0	0	0	0	0	0	0	deleted in colorectal carcinoma	CRC18|CRCR1|IGDCC1	deleted in colorectal cancer protein|immunoglobulin superfamily, DCC subclass, member 1	18	18q21.3	18628988,	1	2	0.0040		0	0	0	0.6000000000000001
HCRT	Parkinson	ENSG00000161610	3060	0	1	1	0	0	0	1	0	1	0	0	hypocretin (orexin) neuropeptide precursor	NRCLP1|OX|PPOX	orexin	17	17q21	16124668,	1	4	0.0040		0	0	0	0.6000000000000001
HSPA5	Parkinson	ENSG00000044574	3309	0	1	1	0	0	0	0	0	0	0	0	heat shock 70kDa protein 5 (glucose-regulated protein, 78kDa)	BIP|FLJ26106|GRP78|MIF2	Heat-shock 70kD protein-5 (glucose-regulated protein, 78kD)|OTTHUMP00000022124|heat shock 70kD protein 5 (glucose-regulated protein, 78kD)|heat shock 70kDa protein 5	9	9q33-q34.1	18343577,	1	2	0.0040		0	0	0	0.6000000000000001
ND6	Parkinson		4541	0	0	1	0	0	0	0	0	0	0	0	mitochondrially encoded NADH dehydrogenase 6	MTND6	NADH dehydrogenase subunit 6	MT	-	19758471,	1	1	0.0040		0	0	0	0.6000000000000001
HSPA9	Parkinson	ENSG00000113013	3313	0	1	1	0	0	0	0	0	0	0	0	heat shock 70kDa protein 9 (mortalin)	CSA|GRP75|HSPA9B|MGC4500|MOT|MOT2|MTHSP75|PBP74|mot-2	75 kDa glucose regulated protein|heat shock 70kD protein 9|heat shock 70kD protein 9B|heat shock 70kDa protein 9|heat shock 70kDa protein 9B (mortalin-2)|mortalin, perinuclear|mortalin-2|p66-mortalin|peptide-binding protein 74|stress-70 protein, mitochondrial	5	5q31.1	19657588,	1	2	0.0040		0	0	0	0.6000000000000001
SNCB	Parkinson	ENSG00000074317	6620	0	1	1	1	0	0	0	1	1	0	1	synuclein, beta	-	beta-synuclein	5	5q35	17556099,	1	6	0.0040		1	0	0	0.6000000000000001
SHH	Parkinson	ENSG00000164690	6469	0	1	1	0	0	0	0	0	0	0	1	sonic hedgehog homolog (Drosophila)	HHG1|HLP3|HPE3|MCOPCB5|SMMCI|TPT|TPTPS	sonic hedgehog	7	7q36	15249145,	1	3	0.0040		1	0	0	0.6000000000000001
GAB2	Parkinson	ENSG00000033327	9846	0	1	1	0	0	0	0	0	0	0	0	GRB2-associated binding protein 2	KIAA0571	Grb2-associated binder 2	11	11q14.1	19204163,	1	2	0.0040		0	0	0	0.6000000000000001
HTRA1	Parkinson	ENSG00000166033	5654	0	0	1	0	0	0	0	0	0	0	0	HtrA serine peptidase 1	ARMD7|HtrA|L56|ORF480|PRSS11	IGFBP5-protease|OTTHUMP00000063514|protease, serine, 11 (IGF binding)	10	10q26.3	15917099,	1	1	0.0040		0	0	0	0.6000000000000001
CHRNA4	Parkinson	ENSG00000101204	1137	0	1	1	0	0	0	0	0	0	0	1	cholinergic receptor, nicotinic, alpha 4	BFNC|EBN|EBN1|FLJ95812|NACHR|NACHRA4|NACRA4	cholinergic receptor, nicotinic, alpha 4 subunit|cholinergic receptor, nicotinic, alpha polypeptide 4|neuronal nicotinic acetylcholine receptor alpha-4 subunit	20	20q13.2-q13.3	16456787,	1	3	0.0040		1	0	0	0.6000000000000001
EFNA5	Parkinson	ENSG00000184349	1946	0	1	1	0	0	0	0	0	0	0	0	ephrin-A5	AF1|EFL5|EPLG7|GLC1M|LERK7|RAGS	eph-related receptor tyrosine kinase ligand 7	5	5q21	18628988,	1	2	0.0040		0	0	0	0.6000000000000001
FCER2	Parkinson	ENSG00000104921	2208	0	1	1	0	0	0	0	0	0	0	0	Fc fragment of IgE, low affinity II, receptor for (CD23)	CD23|CD23A|CLEC4J|FCE2|IGEBF	C-type lectin domain family 4, member J|CD23 antigen|Fc fragment of IgE, low affinity II, receptor for (CD23A)	19	19p13.3	18568448,	1	2	0.0040		0	0	0	0.6000000000000001
POMC	Parkinson	ENSG00000115138	5443	0	1	1	0	0	0	0	0	0	0	1	proopiomelanocortin	ACTH|CLIP|LPH|MSH|NPP|POC	OTTHUMP00000119991|adrenocorticotropic hormone|adrenocorticotropin|alpha-MSH|alpha-melanocyte-stimulating hormone|beta-LPH|beta-MSH|beta-endorphin|beta-melanocyte-stimulating hormone|corticotropin-like intermediary peptide|gamma-LPH|gamma-MSH|lipotropin beta|lipotropin gamma|melanotropin alpha|melanotropin beta|melanotropin gamma|met-enkephalin|pro-ACTH-endorphin|proopiomelanocortin preproprotein	2	2p23.3	16876316,	1	3	0.0040		1	0	0	0.6000000000000001
EN1	Parkinson	ENSG00000163064	2019	0	1	1	0	0	0	0	0	0	0	0	engrailed homeobox 1	-	OTTHUMP00000162091|engrailed homolog 1	2	2q13-q21	19345444,	1	2	0.0040		0	0	0	0.6000000000000001
EN2	Parkinson	ENSG00000164778	2020	0	1	1	0	0	0	0	0	0	0	0	engrailed homeobox 2	-	engrailed homolog 2|engrailed-2	7	7q36	19270442,	1	2	0.0040		0	0	0	0.6000000000000001
CRYZ	Parkinson	ENSG00000116791	1429	0	1	1	0	0	0	0	0	1	0	1	crystallin, zeta (quinone reductase)	DKFZp779E0834|FLJ41475	NADPH:quinone reductase|OTTHUMP00000011194|crystallin, zeta|quinone oxidoreductase	1	1p31-p22	11295131,	1	4	0.0040		1	0	0	0.6000000000000001
HOMER1	Parkinson	ENSG00000152413	9456	0	0	1	0	0	0	0	0	0	0	0	homer homolog 1 (Drosophila)	HOMER|HOMER1A|HOMER1B|HOMER1C|SYN47|Ves-1	OTTHUMP00000165782|homer 1|homer, neuronal immediate early gene, 1	5	5q14.2	19648775,	1	1	0.0040		0	0	0	0.6000000000000001
TRNR	Parkinson		4573	0	0	1	0	0	0	0	0	0	0	0	mitochondrially encoded tRNA arginine	MTTR	-	MT	-	19758471,	1	1	0.0040		0	0	0	0.6000000000000001
TRNP	Parkinson		4571	0	0	1	0	0	0	0	0	0	0	0	mitochondrially encoded tRNA proline	MTTP	-	MT	-	19758471,	1	1	0.0040		0	0	0	0.6000000000000001
TRNV	Parkinson		4577	0	0	1	0	0	0	0	0	0	0	0	mitochondrially encoded tRNA valine	MTTV	-	MT	-	19758471,	1	1	0.0040		0	0	0	0.6000000000000001
TRNW	Parkinson		4578	0	0	1	0	0	0	0	0	0	0	0	mitochondrially encoded tRNA tryptophan	MTTW	-	MT	-	19758471,	1	1	0.0040		0	0	0	0.6000000000000001
TRNY	Parkinson		4579	0	0	1	0	0	0	0	0	0	0	0	mitochondrially encoded tRNA tyrosine	MTTY	-	MT	-	19758471,	1	1	0.0040		0	0	0	0.6000000000000001
SLC25A4	Parkinson	ENSG00000151729	291	0	1	1	0	0	0	0	0	0	0	1	solute carrier family 25 (mitochondrial carrier; adenine nucleotide translocator), member 4	AAC1|ANT|ANT1|PEO2|PEO3|T1	adenine nucleotide translocator 1 (skeletal muscle)	4	4q35	17420318,	1	3	0.0040		1	0	0	0.6000000000000001
SLIT3	Parkinson	ENSG00000184347	6586	0	1	1	0	0	0	0	0	0	0	0	slit homolog 3 (Drosophila)	FLJ10764|MEGF5|SLIL2|SLIT1|Slit-3|slit2	slit homolog 3	5	5q35	18628988,	1	2	0.0040		0	0	0	0.6000000000000001
CHP	Parkinson	ENSG00000187446	11261	0	1	1	0	0	0	0	0	0	0	0	-	SLC9A1BP	SLC9A1 binding protein|calcineurin B homolog|calcineurin homologous protein	15	15q13.3	18628988,	1	2	0.0040		0	0	0	0.6000000000000001
TRNF	Parkinson		4558	0	0	1	0	0	0	0	0	0	0	0	mitochondrially encoded tRNA phenylalanine	-	-	MT	-	19758471,	1	1	0.0040		0	0	0	0.6000000000000001
TRNA	Parkinson		4553	0	0	1	0	0	0	0	0	0	0	0	mitochondrially encoded tRNA alanine	MTTA	-	MT	-	19758471,	1	1	0.0040		0	0	0	0.6000000000000001
TRNC	Parkinson		4511	0	0	1	0	0	0	0	0	0	0	0	mitochondrially encoded tRNA cysteine	MTTC	-	MT	-	19758471,	1	1	0.0040		0	0	0	0.6000000000000001
TRNM	Parkinson		4569	0	0	1	0	0	0	0	0	0	0	0	mitochondrially encoded tRNA methionine	MTTM	-	MT	-	19758471,	1	1	0.0040		0	0	0	0.6000000000000001
TRNN	Parkinson		4570	0	0	1	0	0	0	0	0	0	0	0	mitochondrially encoded tRNA asparagine	MTTN	-	MT	-	19758471,	1	1	0.0040		0	0	0	0.6000000000000001
TRNH	Parkinson		4564	0	0	1	0	0	0	0	0	0	0	0	mitochondrially encoded tRNA histidine	MTTH	-	MT	-	19758471,	1	1	0.0040		0	0	0	0.6000000000000001
WFS1	Parkinson	ENSG00000109501	7466	0	1	1	0	0	0	0	0	0	0	1	Wolfram syndrome 1 (wolframin)	FLJ51211|WFRS|WFS|WOLFRAMIN	OTTHUMP00000115499|wolframin	4	4p16	16876316,	1	3	0.0040		1	0	0	0.6000000000000001
UBQLN1	Parkinson	ENSG00000135018	29979	0	1	1	0	0	0	0	0	1	0	0	ubiquilin 1	DA41|DSK2|FLJ90054|PLIC-1|UBQN|XDRP1	OTTHUMP00000021544|OTTHUMP00000021545	9	9q22|9q21.2-q21.3	17709205,	1	3	0.0040		0	0	0	0.6000000000000001
TFB2M	Parkinson	ENSG00000162851	64216	0	1	1	0	0	0	0	0	0	0	0	transcription factor B2, mitochondrial	FLJ22661|FLJ23182|Hkp1	OTTHUMP00000037974	1	1q44	18980857,	1	2	0.0040		0	0	0	0.6000000000000001
TFB1M	Parkinson	ENSG00000029639	51106	0	1	1	0	0	0	0	0	0	0	0	transcription factor B1, mitochondrial	CGI-75|CGI75|mtTFB|mtTFB1	OTTHUMP00000017473|S-adenosylmethionine-6-N', N'-adenosyl(rRNA) dimethyltransferase 1|homolog of yeast mitochondrial transcription factor B|mitochondrial 12S rRNA dimethylase 1	6	6q25.1-q25.3	18980857,	1	2	0.0040		0	0	0	0.6000000000000001
CNR1	Parkinson	ENSG00000118432	1268	0	1	1	0	0	0	0	0	1	0	1	cannabinoid receptor 1 (brain)	CANN6|CB-R|CB1|CB1A|CB1K5|CB1R|CNR	OTTHUMP00000016838|OTTHUMP00000016839|OTTHUMP00000016840|cannabinoid receptor 1|central cannabinoid receptor	6	6q14-q15	15668727,	1	4	0.0040		1	0	0	0.6000000000000001
AKT1	Parkinson	ENSG00000142208	207	0	1	1	0	0	0	0	0	0	0	0	v-akt murine thymoma viral oncogene homolog 1	AKT|MGC99656|PKB|PKB-ALPHA|PRKBA|RAC|RAC-ALPHA	AKT1 kinase|RAC-alpha serine/threonine-protein kinase|protein kinase B|rac protein kinase alpha	14	14q32.32|14q32.32	18395980,	1	2	0.0040		0	0	0	0.6000000000000001
PAK7	Parkinson	ENSG00000101349	57144	0	0	1	0	0	0	0	0	0	0	0	p21 protein (Cdc42/Rac)-activated kinase 7	KIAA1264|MGC26232|PAK5	OTTHUMP00000030258|OTTHUMP00000030259|OTTHUMP00000030260|p21(CDKN1A)-activated kinase 7|p21-activated kinase 7|p21CDKN1A-activated kinase 7|protein kinase PAK5|serine/threonine-protein kinase PAK7	20	20p12	18628988,	1	1	0.0040		0	0	0	0.6000000000000001
PAK4	Parkinson	ENSG00000130669	10298	0	1	1	0	0	0	0	0	0	0	0	p21 protein (Cdc42/Rac)-activated kinase 4	-	p21(CDKN1A)-activated kinase 4|p21-activated kinase 4|protein kinase related to S. cerevisiae STE20, effector for Cdc42Hs	19	19q13.2	18628988,	1	2	0.0040		0	0	0	0.6000000000000001
PPP1R14C	Parkinson	ENSG00000198729	81706	0	0	1	0	0	0	0	0	0	0	0	protein phosphatase 1, regulatory (inhibitor) subunit 14C	CPI17-like|KEPI|NY-BR-81	OTTHUMP00000017412|PKC-potentiated PP1 inhibitory protein|kinase C-enhanced PP1 inhibitor|serologically defined breast cancer antigen NY-BR-81	6	6q24.3-q25.3	19475667,	1	1	0.0040		0	0	0	0.6000000000000001
LTA	Parkinson	ENSG00000204496	4049	0	1	1	0	0	0	0	0	0	0	0	lymphotoxin alpha (TNF superfamily, member 1)	LT|TNFB|TNFSF1	OTTHUMP00000029184|OTTHUMP00000037612|OTTHUMP00000037613|OTTHUMP00000165897|lymphotoxin alpha|tumor necrosis factor beta	6	6p21.3	16132956,	1	2	0.0040		0	0	0	0.6000000000000001
TNFRSF1A	Parkinson	ENSG00000067182	7132	0	1	1	0	0	0	0	0	0	0	1	tumor necrosis factor receptor superfamily, member 1A	CD120a|FPF|MGC19588|TBP1|TNF-R|TNF-R-I|TNF-R55|TNFAR|TNFR1|TNFR55|TNFR60|p55|p55-R|p60	tumor necrosis factor binding protein 1|tumor necrosis factor receptor 1|tumor necrosis factor receptor type 1|tumor necrosis factor-alpha receptor	12	12p13.2	11072751,	1	3	0.0040		1	0	0	0.6000000000000001
MYOC	Parkinson	ENSG00000034971	4653	0	0	1	0	0	0	0	0	0	0	0	myocilin, trabecular meshwork inducible glucocorticoid response	GLC1A|GPOA|JOAG|JOAG1|TIGR|myocilin	OTTHUMP00000032681|mutated trabecular meshwork-induced glucocorticoid response protein|myocilin	1	1q23-q24	17562996,	1	1	0.0040		0	0	0	0.6000000000000001
CR2	Parkinson	ENSG00000117322	1380	0	1	1	0	0	0	0	0	0	0	0	complement component (3d/Epstein Barr virus) receptor 2	C3DR|CD21|SLEB9	OTTHUMP00000034421|OTTHUMP00000034447	1	1q32	18568448,	1	2	0.0040		0	0	0	0.6000000000000001
ND4L	Parkinson		4539	0	0	1	0	0	0	0	0	0	0	0	mitochondrially encoded NADH 4L	MTND4L	NADH dehydrogenase subunit 4L	MT	-	19758471,	1	1	0.0040		0	0	0	0.6000000000000001
RNF41	Parkinson	ENSG00000181852	10193	0	0	1	0	0	0	0	0	0	0	0	ring finger protein 41	MGC45228|NRDP1|SBBI03	neuregulin receptor degradation protein-1	12	12q13.2	19800834,	1	1	0.0040		0	0	0	0.6000000000000001
OGG1	Parkinson	ENSG00000114026	4968	0	1	1	0	0	0	0	0	0	0	0	8-oxoguanine DNA glycosylase	HMMH|HOGG1|MUTM|OGH1	8-hydroxyguanine DNA glycosylase|8-oxoguanine DNA-glycosylase 1|AP lyase|DNA-apurinic or apyrimidinic site lyase|OTTHUMP00000122619	3	3p26.2		0	2	0.0040		0	0	0	0.4
NFE2L2	Parkinson	ENSG00000116044	4780	0	1	1	0	0	0	0	0	0	0	0	nuclear factor (erythroid-derived 2)-like 2	NRF2	NF-E2-related factor 2|OTTHUMP00000164988|nuclear factor erythroid 2-like 2	2	2q31		0	2	0.0040		0	0	0	0.4
GRIN1	Parkinson	ENSG00000176884	2902	0	0	1	0	0	0	0	0	1	0	0	glutamate receptor, ionotropic, N-methyl D-aspartate 1	NMDA1|NMDAR1|NR1	N-methyl-D-aspartate receptor channel, subunit zeta-1|NMDA receptor 1|OTTHUMP00000022678|glutamate [NMDA] receptor subunit zeta 1	9	9q34.3		0	2	0.0040		0	0	0	0.4
GFRA2	Parkinson	ENSG00000168546	2675	0	0	1	0	0	0	0	0	0	0	0	GDNF family receptor alpha 2	GDNFRB|NRTNR-ALPHA|NTNRA|RETL2|TRNR2	GFR-alpha 2|PI-linked cell-surface accessory protein|RET ligand 2|TGF-beta related neurotrophic factor receptor 2|TRN receptor, GPI-anchored|glial cell line derived neurotrophic factor receptor, beta|glial cell line-derived neurotrophic factor family receptor alpha2b|neurturin receptor alpha	8	8p21.3		0	1	0.0040		0	0	0	0.4
KEAP1	Parkinson	ENSG00000079999	9817	0	1	1	0	0	0	0	0	1	0	0	kelch-like ECH-associated protein 1	INrf2|KIAA0132|KLHL19|MGC10630|MGC1114|MGC20887|MGC4407|MGC9454	cytosolic inhibitor of Nrf2	19	19p13.2		0	3	0.0040		0	0	0	0.4
LINGO2	Parkinson	ENSG00000174482	158038	0	0	1	0	0	0	0	0	0	0	0	leucine rich repeat and Ig domain containing 2	FLJ31810|LERN3|LRRN6C	OTTHUMP00000021174|leucine rich repeat neuronal 6C	9	9p21.2-p21.1		0	1	0.0040		0	0	0	0.4
SIAH1	Parkinson	ENSG00000196470	6477	0	1	1	0	0	0	0	1	1	0	1	seven in absentia homolog 1 (Drosophila)	FLJ08065|HUMSIAH|Siah-1|Siah-1a|hSIAH1	seven in absentia homolog 1|sonic hedgehog homolog	16	16q12	16752048,	1	5	0.0010		1	0	0	0.30000000000000004
SLITRK1	Parkinson	ENSG00000178235	114798	0	0	1	0	0	0	0	0	0	0	0	SLIT and NTRK-like family, member 1	FLJ54428|KIAA0918|KIAA1910|LRRC12|RP11-395N17.1	OTTHUMP00000018546|leucine rich repeat containing 12|slit and trk like 1 protein|slit and trk like gene 1	13	13q31.1	17083340,	1	1	0.0010		0	0	0	0.30000000000000004
UGT1A@	Parkinson		7361	0	0	1	0	0	0	0	0	0	0	0	UDP glucuronosyltransferase 1 family, polypeptide A cluster	GNT1|UGT|UGT1|UGT1A	-	2	2q37	12439739,	1	1	0.0010		0	0	0	0.30000000000000004
ADRA2A	Parkinson	ENSG00000150594	150	0	1	1	0	0	0	0	0	0	0	1	adrenergic, alpha-2A-, receptor	ADRA2|ADRA2R|ADRAR|ALPHA2AAR|ZNF32	OTTHUMP00000058849|alpha-2-adrenergic receptor, platelet type|alpha-2A adrenoceptor|alpha-2A-adrenergic receptor|alpha-2AAR subtype C10	10	10q24-q26	16823803,15719154,	2	3	0.0080		1	0	1	0.20000000000000007
PACRG	Parkinson	ENSG00000112530	135138	0	1	1	0	0	0	0	1	1	0	1	PARK2 co-regulated	FLJ32724|GLUP|HAK005771|PARK2CRG|RP3-495O10.2	OTTHUMP00000017729|OTTHUMP00000017730|molecular chaperone/chaperonin-binding protein|parkin co-regulated gene protein	6	6q26	19196541,14737177,	2	5	0.0080		0	0	1	0.20000000000000007
A2M	Parkinson	ENSG00000175899	2	0	1	1	0	0	0	0	0	0	0	1	alpha-2-macroglobulin	CPAMD5|DKFZp779B086|FWP007|S863-7	-	12	12p13.3-p12.3	16456795,12123860,	2	3	0.0080	n p=0.008	1	1	2	0.20000000000000007
STH	Parkinson		246744	0	1	1	0	0	0	0	0	0	0	1	saitohin	MAPTIT|MGC163191|MGC163193	microtubule-associated protein tau (MAPT) intronic transcript	17	17q21.1	18509094,16909000,	2	3	0.0080		0	0	1	0.20000000000000007
NOS3	Parkinson	ENSG00000164867	4846	0	1	1	0	0	0	0	0	0	0	1	nitric oxide synthase 3 (endothelial cell)	ECNOS|eNOS	nitric oxide synthase 3	7	7q36	18663495,17174475,	2	3	0.0080		0	0	1	0.20000000000000007
EPHX1	Parkinson	ENSG00000143819	2052	0	1	1	0	0	0	0	0	1	0	1	epoxide hydrolase 1, microsomal (xenobiotic)	EPHX|EPOX|MEH	OTTHUMP00000035867|epoxide hydratase|epoxide hydrolase 1	1	1q42.1	17449559,11692079,	2	4	0.0080		1	0	1	0.20000000000000007
LDHB	Parkinson	ENSG00000111716	3945	0	1	0	0	0	0	0	0	0	0	0	lactate dehydrogenase B	LDH-H|TRG-5	L-lactate dehydrogenase B|OTTHUMP00000165228|OTTHUMP00000165229	12	12p12.2-p12.1		0	1			0	0	0	0.0
HRAS	Parkinson	ENSG00000174775	3265	0	1	0	0	0	0	0	0	0	0	0	v-Ha-ras Harvey rat sarcoma viral oncogene homolog	C-BAS/HAS|C-H-RAS|C-HA-RAS1|CTLO|H-RASIDX|HAMSV|HRAS1|K-RAS|N-RAS|RASH1	GTP- and GDP-binding peptide B|GTPase HRas|Ha-Ras1 proto-oncoprotein|OTTHUMP00000162769|OTTHUMP00000166053|OTTHUMP00000166055|Ras family small GTP binding protein H-Ras|c-has/bas p21 protein|c-ras-Ki-2 activated oncogene|p19 H-RasIDX protein|transformation gene: oncogene HAMSV|transforming protein p21	11	11p15.5		0	1			0	0	0	0.0
OGDH	Parkinson	ENSG00000105953	4967	0	1	0	0	0	0	0	0	0	0	0	oxoglutarate (alpha-ketoglutarate) dehydrogenase (lipoamide)	AKGDH|E1k|OGDC	2-oxoglutarate dehydrogenase|H_DJ0691F11_gi16307008.sp_cds.1|oxoglutarate decarboxylase'|oxoglutarate dehydrogenase (lipoamide)|oxoglutarate dehydrogenase (succinyl-transferring)	7	7p14-p13		0	1			0	0	0	0.0
SNORA63	Parkinson		6043	0	0	0	0	0	0	0	0	1	0	0	small nucleolar RNA, H/ACA box 63	E3|E3-2|RNE3|RNU107	-	3	3q27		0	1			0	0	0	0.0
BTK	Parkinson	ENSG00000010671	695	0	1	0	0	0	0	0	0	0	0	0	Bruton agammaglobulinemia tyrosine kinase	AGMX1|AT|ATK|BPK|IMD1|MGC126261|MGC126262|PSCTK1|XLA	B-cell progenitor kinase|OTTHUMP00000023676|OTTHUMP00000063593|dominant-negative kinase-deficient Brutons tyrosine kinase|tyrosine-protein kinase BTK	X	Xq21.33-q22		0	1			0	0	0	0.0
AGTR1	Parkinson	ENSG00000144891	185	0	1	0	0	0	0	0	0	0	0	0	angiotensin II receptor, type 1	AG2S|AGTR1A|AGTR1B|AT1|AT1B|AT1R|AT2R1|AT2R1A|AT2R1B|HAT1R	angiotensin receptor 1|angiotensin receptor 1B|type-1B angiotensin II receptor	3	3q21-q25		0	1			0	0	0	0.0
SH3YL1	Parkinson	ENSG00000035115	26751	0	0	0	0	0	0	0	0	1	0	0	SH3 domain containing, Ysc84-like 1 (S. cerevisiae)	DKFZp586F1318|FLJ39121|RAY	SH3 domain containing, Ysc84-like 1	2	2p25.3		0	1			0	0	0	0.0
APP	Parkinson	ENSG00000142192	351	0	1	0	0	0	0	0	0	0	0	0	amyloid beta (A4) precursor protein	AAA|ABETA|ABPP|AD1|APPI|CTFgamma|CVAP|PN2	amyloid beta A4 protein|beta-amyloid peptide|cerebral vascular amyloid peptide|peptidase nexin-II|protease nexin-II	21	21q21.2|21q21.3		0	1			0	0	0	0.0
ISG15	Parkinson	ENSG00000187608	9636	0	1	0	0	0	0	0	0	0	0	0	ISG15 ubiquitin-like modifier	G1P2|IFI15|UCRP	OTTHUMP00000038464|interferon, alpha-inducible protein (clone IFI-15K)|interferon-induced 17-kDa/15-kDa protein|interferon-stimulated protein, 15 kDa|ubiquitin cross-reactive protein	1	1p36.33		0	1			0	0	0	0.0
PIK3CA	Parkinson	ENSG00000121879	5290	0	1	0	0	0	0	0	0	0	0	0	phosphoinositide-3-kinase, catalytic, alpha polypeptide	MGC142161|MGC142163|PI3K|p110-alpha	PI3-kinase p110 subunit alpha|PtdIns-3-kinase p110|phosphatidylinositol 3-kinase, catalytic, 110-KD, alpha|phosphatidylinositol 3-kinase, catalytic, alpha polypeptide|phosphatidylinositol-4,5-bisphosphate 3-kinase catalytic subunit, alpha isoform	3	3q26.3		0	1			0	0	0	0.0
ROS1	Parkinson	ENSG00000047936	6098	0	0	0	0	0	0	0	0	1	0	0	c-ros oncogene 1 , receptor tyrosine kinase	MCF3|ROS|c-ros-1	OTTHUMP00000017814|OTTHUMP00000040389|proto-oncogene c-ros-1 protein|proto-oncogene tyrosine-protein kinase ROS|transmembrane tyrosine-specific protein kinase|v-ros UR2 sarcoma virus oncogene homolog 1|v-ros avian UR2 sarcoma virus oncogene homolog 1	6	6q22		0	1			0	0	0	0.0
CUL1	Parkinson	ENSG00000055130	8454	0	1	0	0	0	0	0	0	0	0	0	cullin 1	MGC149834|MGC149835	-	7	7q36.1		0	1			0	0	0	0.0
PIK3CG	Parkinson	ENSG00000105851	5294	0	1	0	0	0	0	0	0	0	0	0	phosphoinositide-3-kinase, catalytic, gamma polypeptide	PI3CG|PI3K|PI3Kgamma|PIK3	1-phosphatidylinositol 3-kinase|PI3-kinase|PTDINS-3-kinase|p110-gamma|phosphatidylinositol 3 kinase gamma, p110 gamma|phosphatidylinositol 3-kinase catalytic 110-kD gamma|phosphatidylinositol 3-kinase, catalytic, gamma polypeptide|phosphoinositide-3-kinase gamma catalytic subunit	7	7q22.3		0	1			0	0	0	0.0
BSG	Parkinson	ENSG00000172270	682	0	1	0	0	0	0	0	0	0	0	0	basigin (Ok blood group)	5F7|CD147|EMMPRIN|M6|OK|TCSF	CD147 antigen|M6 leukocyte activation antigen|OK blood group antigen|basigin|collagenase stimulatory factor|extracellular matrix metalloproteinase inducer	19	19p13.3		0	1			0	0	0	0.0
C4A	Parkinson	ENSG00000204319	720	0	0	0	0	0	0	0	0	1	0	0	complement component 4A (Rodgers blood group)	C4|C4A2|C4A3|C4A4|C4A6|C4S|CO4|CPAMD2|MGC164979|RG	C4A anaphylatoxin|OTTHUMP00000029266|Rodgers form of C4|acidic C4|complement component 4A	6	6p21.3		0	1			0	0	0	0.0
C4B	Parkinson	ENSG00000204342	721	0	0	0	0	0	0	0	0	1	0	0	complement component 4B (Chido blood group)	C4B1|C4B12|C4B2|C4B3|C4B5|C4F|CH|CO4|CPAMD3|FLJ60561|MGC164979	Chido form of C4|OTTHUMP00000029269|basic C4|complement C4B1a|complement component 4B	6	6p21.3		0	1			0	0	0	0.0
DFN8	Parkinson		1684	0	0	0	0	0	0	0	0	1	0	0	deafness, X-linked 8	-	-	-	-		0	1			0	0	0	0.0
UBE2J1	Parkinson	ENSG00000198833	51465	0	1	0	0	0	0	0	0	0	0	0	ubiquitin-conjugating enzyme E2, J1 (UBC6 homolog, yeast)	CGI-76|HSPC153|HSPC205|HSU93243|MGC12555|NCUBE1|Ubc6p	OTTHUMP00000016852|non-canonical ubquitin conjugating enzyme 1|ubiquitin-conjugating enzyme E2, J1	6	6q15		0	1			0	0	0	0.0
MYH7	Parkinson	ENSG00000092054	4625	0	1	0	0	0	0	0	0	0	0	0	myosin, heavy chain 7, cardiac muscle, beta	CMD1S|CMH1|DKFZp451F047|MGC138376|MGC138378|MPD1|MYHCB|SPMD|SPMM	OTTHUMP00000027949|beta-myosin heavy chain|myhc-slow|myopathy, distal 1|myosin heavy chain (AA 1-96)|myosin, heavy polypeptide 7, cardiac muscle, beta|rhabdomyosarcoma antigen MU-RMS-40.7A	14	14q12		0	1			0	0	0	0.0
UBE2J2	Parkinson	ENSG00000160087	118424	0	1	0	0	0	0	0	0	0	0	0	ubiquitin-conjugating enzyme E2, J2 (UBC6 homolog, yeast)	NCUBE2|PRO2121	OTTHUMP00000001907|OTTHUMP00000002078|ubiquitin conjugating enzyme 6|ubiquitin conjugating enzyme E2, J2|yeast UBC6 homolog	1	1p36.33		0	1			0	0	0	0.0
EBPL	Parkinson	ENSG00000123179	84650	0	0	0	0	0	0	0	0	1	0	0	emopamil binding protein-like	EBRP	emopamil binding related protein, delta8-delta7 sterol isomerase|emopamil binding related protein, delta8-delta7 sterol isomerase related protein	13	13q12-q13		0	1			0	0	0	0.0
MAPK1	Parkinson	ENSG00000100030	5594	0	1	0	0	0	0	0	0	1	0	0	mitogen-activated protein kinase 1	ERK|ERK2|ERT1|MAPK2|P42MAPK|PRKM1|PRKM2|p38|p40|p41|p41mapk	OTTHUMP00000174492|extracellular signal-regulated kinase 2|extracellular signal-regulated kinase-2|mitogen-activated protein kinase 2|protein tyrosine kinase ERK2	22	22q11.2|22q11.21		0	2			0	0	0	0.0
SSTR2	Parkinson	ENSG00000180616	6752	0	0	0	0	0	0	0	0	1	0	0	somatostatin receptor 2	-	-	17	17q24		0	1			0	0	0	0.0
GLUL	Parkinson	ENSG00000135821	2752	0	1	0	0	0	0	0	0	0	0	0	glutamate-ammonia ligase (glutamine synthetase)	GLNS|GS|PIG43|PIG59	OTTHUMP00000035524|OTTHUMP00000035525|cell proliferation-inducing protein 59|glutamate-ammonia ligase (glutamine synthase)|glutamine synthetase|proliferation-inducing protein 43	1	1q31		0	1			0	0	0	0.0
SERPINF1	Parkinson	ENSG00000132386	5176	0	1	0	0	0	0	0	0	0	0	0	serpin peptidase inhibitor, clade F (alpha-2 antiplasmin, pigment epithelium derived factor), member 1	EPC-1|PEDF|PIG35	pigment epithelium-derived factor|proliferation-inducing protein 35|serine (or cysteine) proteinase inhibitor, clade F (alpha-2 antiplasmin, pigment epithelium derived factor), member 1	17	17p13.1		0	1			0	0	0	0.0
F5	Parkinson	ENSG00000198734	2153	0	1	0	0	0	0	0	0	0	0	0	coagulation factor V (proaccelerin, labile factor)	FVL|PCCF	OTTHUMP00000032547|activated protein c cofactor|coagulation factor V|coagulation factor V jinjiang A2 domain|factor V Leiden	1	1q23		0	1			0	0	0	0.0
TMPRSS11E	Parkinson	ENSG00000087128	28983	0	1	0	0	0	0	0	0	0	0	0	transmembrane protease, serine 11E	DESC1|FLJ94490|MGC141972|MGC141974	-	4	4q13.2		0	1			0	0	0	0.0
JUN	Parkinson	ENSG00000177606	3725	0	1	0	0	0	0	0	0	0	0	0	jun oncogene	AP-1|AP1|c-Jun	Jun activation domain binding protein|OTTHUMP00000010036|activator protein 1|enhancer-binding protein AP1|v-jun avian sarcoma virus 17 oncogene homolog|v-jun sarcoma virus 17 oncogene homolog	1	1p32-p31		0	1			0	0	0	0.0
MAPK3	Parkinson	ENSG00000102882	5595	0	1	0	0	0	0	0	0	0	0	0	mitogen-activated protein kinase 3	ERK1|HS44KDAP|HUMKER1A|MGC20180|P44ERK1|P44MAPK|PRKM3	OTTHUMP00000174538|OTTHUMP00000174540|extracellular signal-regulated kinase 1|extracellular signal-related kinase 1	16	16p11.2		0	1			0	0	0	0.0
ZNF384	Parkinson	ENSG00000126746	171017	0	0	0	0	0	0	0	0	1	0	0	zinc finger protein 384	CAGH1|CAGH1A|CIZ|ERDA2|FLJ59043|NMP4|NP|TNRC1	Cas-interacting zinc finger protein|expanded repeat domain, CAG/CTG 2|nuclear matrix transcription factor 4|trinucleotide repeat containing 1	12	12p12		0	1			0	0	0	0.0
MAPK9	Parkinson	ENSG00000050748	5601	0	1	0	0	0	0	0	0	0	0	0	mitogen-activated protein kinase 9	JNK-55|JNK2|JNK2A|JNK2ALPHA|JNK2B|JNK2BETA|PRKM9|SAPK|p54a|p54aSAPK	Jun kinase|MAP kinase 9|c-Jun N-terminal kinase 2|c-Jun kinase 2|mitogen-activated protein kinase 9 isoform JNK2 alpha2|stress-activated protein kinase JNK2	5	5q35		0	1			0	0	0	0.0
MAPK8	Parkinson	ENSG00000107643	5599	0	1	0	0	1	0	0	0	0	0	0	mitogen-activated protein kinase 8	JNK|JNK1|JNK1A2|JNK21B1/2|PRKM8|SAPK1	JNK1 alpha protein kinase|JNK1 beta protein kinase|JUN N-terminal kinase|OTTHUMP00000019552|OTTHUMP00000019555|OTTHUMP00000019556|OTTHUMP00000019558|c-Jun N-terminal kinase 1|mitogen-activated protein kinase 8 isoform JNK1 alpha1|mitogen-activated protein kinase 8 isoform JNK1 beta2|protein kinase JNK1|stress-activated protein kinase JNK1	10	10q11.22		0	2			0	0	0	0.0
EIF2AK2	Parkinson	ENSG00000055332	5610	0	1	0	0	0	0	0	0	0	0	0	eukaryotic translation initiation factor 2-alpha kinase 2	EIF2AK1|MGC126524|PKR|PRKR	OTTHUMP00000126954|double stranded RNA activated protein kinase|interferon-inducible elF2alpha kinase|protein kinase, interferon-inducible double stranded RNA dependent	2	2p22-p21		0	1			0	0	0	0.0
GC	Parkinson	ENSG00000145321	2638	0	0	0	0	0	0	0	0	0	0	1	group-specific component (vitamin D binding protein)	DBP|DBP/GC|VDBG|VDBP	vitamin D binding protein|vitamin D-binding alpha-globulin|vitamin D-binding protein|vitamin D-binding protein/group specific component	4	4q12-q13		0	1			1	0	0	0.0
SCN1A	Parkinson	ENSG00000144285	6323	0	0	0	0	0	0	0	0	1	0	0	sodium channel, voltage-gated, type I, alpha subunit	FEB3|GEFSP2|HBSCI|NAC1|Nav1.1|SCN1|SMEI	sodium channel protein, brain I alpha subunit|sodium channel, voltage-gated, type I, alpha|sodium channel, voltage-gated, type I, alpha polypeptide	2	2q24.3		0	1			0	0	0	0.0
CRTC1	Parkinson	ENSG00000105662	23373	0	0	0	0	0	0	0	0	1	0	0	CREB regulated transcription coactivator 1	FLJ14027|KIAA0616|MECT1|TORC1|WAMTP1	mucoepidermoid carcinoma translocated 1|transducer of regulated cAMP response element-binding protein (CREB) 1	19	19p13.11		0	1			0	0	0	0.0
NFKBIA	Parkinson	ENSG00000100906	4792	0	1	0	0	0	0	0	0	0	0	0	nuclear factor of kappa light polypeptide gene enhancer in B-cells inhibitor, alpha	IKBA|MAD-3|NFKBI	IkappaBalpha|nuclear factor of kappa light chain gene enhancer in B-cells	14	14q13		0	1			0	0	0	0.0
BCL2L2	Parkinson	ENSG00000129473	599	0	1	0	0	0	0	0	0	0	0	0	BCL2-like 2	BCL-W|BCLW|KIAA0271	BCL2-like 2 protein|apoptosis regulator BCL-W	14	14q11.2-q12		0	1			0	0	0	0.0
GAST	Parkinson	ENSG00000184502	2520	0	1	0	0	0	0	0	0	0	0	0	gastrin	GAS	-	17	17q21		0	1			0	0	0	0.0
BCL2L1	Parkinson	ENSG00000171552	598	0	1	0	0	0	0	0	0	0	0	0	BCL2-like 1	BCL-XL/S|BCL2L|BCLX|Bcl-X|DKFZp781P2092|bcl-xL|bcl-xS	OTTHUMP00000030550|OTTHUMP00000030551|OTTHUMP00000030553	20	20q11.21		0	1			0	0	0	0.0
SLC29A1	Parkinson	ENSG00000112759	2030	0	1	0	0	0	0	0	0	0	0	0	solute carrier family 29 (nucleoside transporters), member 1	ENT1|MGC1465|MGC3778	OTTHUMP00000016506|OTTHUMP00000016507|OTTHUMP00000016508|OTTHUMP00000016509|OTTHUMP00000016510|OTTHUMP00000016511|OTTHUMP00000016512|equilibrative nitrobenzylmercaptopurine riboside (NBMPR)-sensitive nucleoside transporter|equilibrative nucleoside transporter 1|nucleoside transporter, es-type|solute carrier family 29, member 1	6	6p21.2-p21.1		0	1			0	0	0	0.0
ARX	Parkinson	ENSG00000004848	170302	0	1	0	0	0	0	0	0	0	0	0	aristaless related homeobox	ISSX|MRX29|MRX32|MRX33|MRX36|MRX38|MRX43|MRX54|MRX76|MRX87|MRXS1|PRTS	OTTHUMP00000023088|aristaless-related homeobox, X-linked	X	Xp21		0	1			0	0	0	0.0
ARIH1	Parkinson	ENSG00000166233	25820	0	0	0	0	0	0	0	0	1	0	0	ariadne homolog, ubiquitin-conjugating enzyme E2 binding protein, 1 (Drosophila)	ARI|DKFZp686O13120|FLJ20329|FLJ93118|HARI|HHARI|UBCH7BP	ariadne ubiquitin-conjugating enzyme E2 binding protein homolog 1|ariadne, Drosophila, homolog of	15	15q24		0	1			0	0	0	0.0
ARG1	Parkinson	ENSG00000118520	383	0	1	0	0	0	0	0	0	0	0	0	arginase, liver	-	OTTHUMP00000017209|arginase 1|liver-type arginase|type I arginase	6	6q23		0	1			0	0	0	0.0
SLC29A2	Parkinson	ENSG00000174669	3177	0	1	0	0	0	0	0	0	0	0	0	solute carrier family 29 (nucleoside transporters), member 2	DER12|ENT2|HNP36	equilibrative nucleoside transporter 2|hydrophobic nucleolar protein, 36kD	11	11q13		0	1			0	0	0	0.0
RAC1	Parkinson	ENSG00000136238	5879	0	1	0	0	0	0	0	0	0	0	0	ras-related C3 botulinum toxin substrate 1 (rho family, small GTP binding protein Rac1)	MGC111543|MIG5|TC-25|p21-Rac1	migration-inducing gene 5|ras-related C3 botulinum toxin substrate 1|rho family, small GTP binding protein Rac1	7	7p22		0	1			0	0	0	0.0
SPP1	Parkinson	ENSG00000118785	6696	0	1	0	0	0	0	0	0	0	0	0	secreted phosphoprotein 1	BNSP|BSPI|ETA-1|MGC110940|OPN	SPP1/CALPHA1 fusion|bone sialoprotein I|early T-lymphocyte activation 1|osteopontin|osteopontin/immunoglobulin alpha 1 heavy chain constant region fusion protein|secreted phosphoprotein 1 (osteopontin, bone sialoprotein I, early T-lymphocyte activation 1)|secreted phosphoprotein-1 (osteopontin, bone sialoprotein)	4	4q21-q25		0	1			0	0	0	0.0
ERDA1	Parkinson		9030	0	0	0	0	0	0	0	0	1	0	0	expanded repeat domain, CAG/CTG 1	-	-	17	17q21.3		0	1			0	0	0	0.0
NTF4	Parkinson	ENSG00000167744	4909	0	1	0	0	0	0	0	0	0	0	0	neurotrophin 4	NT-4/5|NT4|NT5|NTF5	neurotrophic factor 4|neurotrophic factor 5|neurotrophin 5|neurotrophin 5 (neurotrophin 4/5)	19	19q13.3		0	1			0	0	0	0.0
NTF3	Parkinson	ENSG00000185652	4908	0	1	0	0	0	0	0	0	1	0	0	neurotrophin 3	HDNF|MGC129711|NGF-2|NGF2|NT3	-	12	12p13		0	2			0	0	0	0.0
ESRRB	Parkinson	ENSG00000119715	2103	0	1	0	0	0	0	0	0	0	0	0	estrogen-related receptor beta	DFNB35|ERR2|ERRb|ESRL2|NR3B2	ERRbeta-2|estrogen receptor-like 2|nuclear receptor ERRB2|orphan nuclear receptor|steroid hormone receptor ERR2	14	14q24.3		0	1			0	0	0	0.0
UBE2L6	Parkinson	ENSG00000156587	9246	0	1	0	0	0	0	0	0	1	0	0	ubiquitin-conjugating enzyme E2L 6	MGC40331|RIG-B|UBCH8	retinoic acid induced gene B protein|ubiquitin carrier protein|ubiquitin-protein ligase	11	11q12		0	2			0	0	0	0.0
VDAC2	Parkinson	ENSG00000165637	7417	0	1	0	0	0	0	0	0	0	0	0	voltage-dependent anion channel 2	FLJ23841	OTTHUMP00000019876	10	10q22		0	1			0	0	0	0.0
UBE2L3	Parkinson	ENSG00000185651	7332	0	1	0	0	0	0	0	0	1	0	0	ubiquitin-conjugating enzyme E2L 3	E2-F1|L-UBC|UBCH7|UbcM4	ubiquitin carrier protein|ubiquitin-conjugating enzyme UBCH7|ubiquitin-protein ligase	22	22q11.21		0	2			0	0	0	0.0
SERPINI1	Parkinson	ENSG00000163536	5274	0	0	0	0	0	0	0	0	1	0	0	serpin peptidase inhibitor, clade I (neuroserpin), member 1	DKFZp781N13156|PI12|neuroserpin	neuroserpin|serine (or cysteine) proteinase inhibitor, clade I (neuroserpin), member 1	3	3q26.1		0	1			0	0	0	0.0
GUCY2C	Parkinson	ENSG00000070019	2984	0	1	0	0	0	0	0	0	0	0	0	guanylate cyclase 2C (heat stable enterotoxin receptor)	GUC2C|STAR	guanylate cyclase 2C|guanylyl cyclase C	12	12p12		0	1			0	0	0	0.0
VDAC3	Parkinson	ENSG00000078668	7419	0	1	0	0	0	0	0	0	0	0	0	voltage-dependent anion channel 3	HD-VDAC3	-	8	8p11.2		0	1			0	0	0	0.0
VDAC1	Parkinson	ENSG00000213585	7416	0	1	0	0	0	0	0	0	0	0	0	voltage-dependent anion channel 1	MGC111064|PORIN|PORIN-31-HL	OTTHUMP00000165946|OTTHUMP00000165947	5	5q31		0	1			0	0	0	0.0
GH1	Parkinson	ENSG00000189162	2688	0	1	0	0	0	0	0	0	0	0	0	growth hormone 1	GH|GH-N|GHN|IGHD1B|hGH-N	pituitary growth hormone	17	17q24.2		0	1			0	0	0	0.0
RGS2	Parkinson	ENSG00000116741	5997	0	1	0	0	0	0	0	0	0	0	0	regulator of G-protein signaling 2, 24kDa	G0S8	G0 to G1 switch regulatory 8, 24kD|OTTHUMP00000033592|OTTHUMP00000060765|cell growth-inhibiting protein 31|regulator of G-protein signalling 2, 24kD|regulator of G-protein signalling 2, 24kDa	1	1q31		0	1			0	0	0	0.0
HPCA	Parkinson	ENSG00000121905	3208	0	1	0	0	0	0	0	0	0	0	0	hippocalcin	BDR2	OTTHUMP00000004138|neuron specific calcium-binding protein hippocalcin	1	1p35-p34.2		0	1			0	0	0	0.0
CDC42BPA	Parkinson	ENSG00000143776	8476	0	0	0	0	1	0	0	0	0	0	0	CDC42 binding protein kinase alpha (DMPK-like)	DKFZp686L1738|DKFZp686P1738|FLJ23347|KIAA0451|MRCK|MRCKA|PK428	CDC42 binidng protein kinase beta|CDC42-binding protein kinase alpha|CDC42-binding protein kinase alpha (DMPK-like)|OTTHUMP00000035727|OTTHUMP00000035728|myotonic dystrophy kinase-related CDC42-binding protein kinase alpha|ser-thr protein kinase PK428|ser-thr protein kinase related to the myotonic dystrophy protein kinase	1	1q42.11		0	1			0	0	0	0.0
RGS9	Parkinson	ENSG00000108370	8787	0	0	0	0	0	0	0	0	1	0	0	regulator of G-protein signaling 9	MGC111763|MGC26458|PERRS|RGS9L	regulator of G protein signalling 9|regulator of G protein signalling 9L|regulator of G-protein signaling 9L|regulator of G-protein signalling 9	17	17q23-q24		0	1			0	0	0	0.0
FGF8	Parkinson	ENSG00000107831	2253	0	1	0	0	0	0	0	0	0	0	0	fibroblast growth factor 8 (androgen-induced)	AIGF|HBGF-8|KAL6|MGC149376	OTTHUMP00000020348|OTTHUMP00000020349|OTTHUMP00000020350|OTTHUMP00000020351|androgen-induced growth factor|fibroblast growth factor 8	10	10q24		0	1			0	0	0	0.0
GFAP	Parkinson	ENSG00000131095	2670	0	1	0	0	0	0	0	0	0	0	0	glial fibrillary acidic protein	FLJ45472	-	17	17q21		0	1			0	0	0	0.0
CYP2J2	Parkinson	ENSG00000134716	1573	0	1	0	0	0	0	0	0	0	0	0	cytochrome P450, family 2, subfamily J, polypeptide 2	CPJ2	OTTHUMP00000010550|arachidonic acid epoxygenase|cytochrome P450, subfamily IIJ (arachidonic acid epoxygenase) polypeptide 2|flavoprotein-linked monooxygenase|microsomal monooxygenase	1	1p31.3-p31.2		0	1			0	0	0	0.0
CYP2C19	Parkinson	ENSG00000165841	1557	0	1	0	0	0	0	0	0	1	0	0	cytochrome P450, family 2, subfamily C, polypeptide 19	CPCJ|CYP2C|P450C2C|P450IIC19	OTTHUMP00000020132|OTTHUMP00000059588|S-mephenytoin 4-hydroxylase|cytochrome P-450 II C|cytochrome P450, subfamily IIC (mephenytoin 4-hydroxylase), polypeptide 19|flavoprotein-linked monooxygenase|mephenytoin 4'-hydroxylase|microsomal monooxygenase|xenobiotic monooxygenase	10	10q24.1-q24.3		0	2			0	0	0	0.0
CYP2C18	Parkinson	ENSG00000108242	1562	0	1	0	0	0	0	0	0	0	0	0	cytochrome P450, family 2, subfamily C, polypeptide 18	CPCI|CYP2C|CYP2C17|DKFZp686I24235|P450-6B/29C|P450IIC17	(S)-mephenytoin hydroxylase associated cytochrome P450|OTTHUMP00000020131|cytochrome P450 family 2 subfamily C polypeptide 18|cytochrome P450, subfamily IIC (mephenytoin 4-hydroxylase), polypeptide 17|cytochrome P450, subfamily IIC (mephenytoin 4-hydroxylase), polypeptide 18|flavoprotein-linked monooxygenase|microsomal monooxygenase|unspecific monooxygenase	10	10q24		0	1			0	0	0	0.0
UBE2G1	Parkinson	ENSG00000132388	7326	0	1	0	0	0	0	0	0	0	0	0	ubiquitin-conjugating enzyme E2G 1 (UBC7 homolog, yeast)	E217K|UBC7|UBE2G	ubiquitin carrier protein G1|ubiquitin-conjugating enzyme E2G 1|ubiquitin-conjugating enzyme E2G 1 (UBC7 homolog, C. elegans)|ubiquitin-conjugating enzyme E2G 1 (homologous to C. elegans UBC7)|ubiquitin-protein ligase G1	17	1q42|17p13.2		0	1			0	0	0	0.0
UBE2G2	Parkinson	ENSG00000184787	7327	0	1	0	0	0	0	0	0	0	0	0	ubiquitin-conjugating enzyme E2G 2 (UBC7 homolog, yeast)	UBC7	ubiquitin carrier protein G2|ubiquitin conjugating enzyme 7|ubiquitin conjugating enzyme G2|ubiquitin-conjugating enzyme E2G 2|ubiquitin-conjugating enzyme E2G 2 (homologous to yeast UBC7)|ubiquitin-protein ligase G2	21	21q22.3		0	1			0	0	0	0.0
DWS	Parkinson		1858	0	0	0	0	0	0	0	0	1	0	0	dandy-walker syndrome	-	-	-	-		0	1			0	0	0	0.0
CUZD1	Parkinson	ENSG00000138161	50624	0	0	0	0	0	0	0	0	1	0	0	CUB and zona pellucida-like domains 1	ERG-1|UO-44	OTTHUMP00000020674|estrogen regulated gene 1	10	10q26.13		0	1			0	0	0	0.0
TYR	Parkinson	ENSG00000077498	7299	0	1	0	0	0	0	0	0	0	0	0	tyrosinase (oculocutaneous albinism IA)	OCA1A|OCAIA|SHEP3	tyrosinase	11	11q14-q21		0	1			0	0	0	0.0
SERPINA4	Parkinson	ENSG00000100665	5267	0	0	0	0	0	0	0	0	1	0	0	serpin peptidase inhibitor, clade A (alpha-1 antiproteinase, antitrypsin), member 4	KAL|KLST|KST|PI4|kallistatin	protease inhibitor 4 (kallistatin)|serine (or cysteine) proteinase inhibitor, clade A (alpha-1 antiproteinase, antitrypsin), member 4	14	14q31-q32.1		0	1			0	0	0	0.0
SERPINA1	Parkinson	ENSG00000197249	5265	0	1	0	0	0	0	0	0	0	0	0	serpin peptidase inhibitor, clade A (alpha-1 antiproteinase, antitrypsin), member 1	A1A|A1AT|AAT|MGC23330|MGC9222|PI|PI1|PRO2275	protease inhibitor 1 (anti-elastase), alpha-1-antitrypsin|serine (or cysteine) proteinase inhibitor, clade A, member 1|serine proteinase inhibitor, clade A, member 1	14	14q32.1		0	1			0	0	0	0.0
CEACAM3	Parkinson	ENSG00000170956	1084	0	1	0	0	0	0	0	0	0	0	0	carcinoembryonic antigen-related cell adhesion molecule 3	CD66D|CEA|CGM1|MGC119875|W264|W282	CD66d antigen|carcinoembryonic antigen CGM1|carcinoembryonic antigen gene family member 1|nonspecific cross-reacting antigen	19	19q13.2		0	1			0	0	0	0.0
FGF1	Parkinson	ENSG00000113578	2246	0	1	0	0	0	0	0	0	0	0	0	fibroblast growth factor 1 (acidic)	AFGF|ECGF|ECGF-beta|ECGFA|ECGFB|FGF-alpha|FGFA|GLIO703|HBGF1	OTTHUMP00000066028|OTTHUMP00000066030|OTTHUMP00000066031|OTTHUMP00000174675|endothelial cell growth factor, alpha|endothelial cell growth factor, beta|heparin-binding growth factor 1	5	5q31		0	1			0	0	0	0.0
AMY2A	Parkinson	ENSG00000196318	279	0	0	0	0	0	0	0	0	0	0	1	amylase, alpha 2A (pancreatic)	AMY2|AMY2B|PA	1,4-alpha-D-glucan glucanohydrolase|OTTHUMP00000012694|alpha-amylase|amylase, pancreatic, alpha-2A|found in the pancreas|glycogenase|pancreatic amylase 2A|pancreatic amylase alpha 2A	1	1p21		0	1			1	0	0	0.0
FGF2	Parkinson	ENSG00000138685	2247	0	1	0	0	0	0	0	0	0	0	0	fibroblast growth factor 2 (basic)	BFGF|FGFB|HBGF-2	basic fibroblast growth factor bFGF|fibroblast growth factor 2|heparin-binding growth factor 2|prostatropin	4	4q26-q27		0	1			0	0	0	0.0
GHR	Parkinson	ENSG00000112964	2690	0	1	0	0	0	0	0	0	0	0	0	growth hormone receptor	GHBP	growth hormone binding protein|serum binding protein|somatotropin receptor	5	5p13-p12		0	1			0	0	0	0.0
AVP	Parkinson	ENSG00000101200	551	0	1	0	0	0	0	0	0	0	0	0	arginine vasopressin	ADH|ARVP|AVP-NPII|AVRP|VP	OTTHUMP00000030089|antidiuretic hormone|arginine vasopressin-neurophysin II|neurohypophyseal|vasopressin-neurophysin II-copeptin	20	20p13		0	1			0	0	0	0.0
NDUFB10	Parkinson	ENSG00000140990	4716	0	1	0	0	0	0	0	0	0	0	0	NADH dehydrogenase (ubiquinone) 1 beta subcomplex, 10, 22kDa	PDSW	NADH dehydrogenase (ubiquinone) 1 beta subcomplex, 10 (22kD, PDSW)|NADH ubiquinone oxidoreductase PDSW subunit (RH 16p13.3)|OTTHUMP00000158897	16	16p13.3		0	1			0	0	0	0.0
PIK3C2A	Parkinson	ENSG00000011405	5286	0	1	0	0	0	0	0	1	1	0	0	phosphoinositide-3-kinase, class 2, alpha polypeptide	CPK|DKFZp686L193|MGC142218|PI3-K-C2(ALPHA)|PI3-K-C2A	C2-containing phosphatidylinositol kinase|PI3K-C2alpha|phosphoinositide-3-kinase, class 2 alpha polypeptide	11	11p15.5-p14		0	3			0	0	0	0.0
AIFM1	Parkinson	ENSG00000156709	9131	0	1	0	0	0	0	0	0	0	0	0	apoptosis-inducing factor, mitochondrion-associated, 1	AIF|MGC111425|PDCD8	OTTHUMP00000024007|OTTHUMP00000024008|OTTHUMP00000024009|programmed cell death 8|programmed cell death 8 (apoptosis-inducing factor)|striatal apoptosis-inducing factor	X	Xq25-q26		0	1			0	0	0	0.0
TP53	Parkinson	ENSG00000141510	7157	0	1	0	0	0	0	0	0	0	0	0	tumor protein p53	FLJ92943|LFS1|TRP53|p53	p53 antigen|p53 transformation suppressor|p53 tumor suppressor|phosphoprotein p53|transformation-related protein 53	17	17p13.1		0	1			0	0	0	0.0
ADNP	Parkinson	ENSG00000101126	23394	0	1	0	0	0	0	0	0	0	0	0	activity-dependent neuroprotector homeobox	ADNP1|KIAA0784	ADNP homeobox 1|OTTHUMP00000031275|OTTHUMP00000165329|activity-dependent neuroprotective protein|activity-dependent neuroprotector	20	20q13.13		0	1			0	0	0	0.0
TTF2	Parkinson	ENSG00000116830	8458	0	1	0	0	0	0	0	0	0	0	0	transcription termination factor, RNA polymerase II	HuF2	OTTHUMP00000013818|human factor 2|lodestar protein	1	1p22		0	1			0	0	0	0.0
TXN	Parkinson	ENSG00000136810	7295	0	1	0	0	0	0	0	0	0	0	0	thioredoxin	DKFZp686B1993|MGC61975|TRX|TRX1	OTTHUMP00000021892	9	9q31		0	1			0	0	0	0.0
SORT1	Parkinson	ENSG00000134243	6272	0	0	0	0	0	0	0	0	1	0	0	sortilin 1	Gp95|NT3	OTTHUMP00000013784|neurotensin receptor 3	1	1p21.3-p13.1|1p21.3-p13.1		0	1			0	0	0	0.0
VCAN	Parkinson	ENSG00000038427	1462	0	1	0	0	0	0	0	0	0	0	0	versican	CSPG2|DKFZp686K06110|ERVR|PG-M|WGN|WGN1	Wagner syndrome (erosive vitreoretinopathy)|chondroitin sulfate proteoglycan 2 (versican)|versican proteoglycan	5	5q14.3		0	1			0	0	0	0.0
CSF2	Parkinson	ENSG00000164400	1437	0	1	0	0	0	0	0	0	0	0	0	colony stimulating factor 2 (granulocyte-macrophage)	GMCSF|MGC131935|MGC138897	colony stimulating factor 2|granulocyte-macrophage colony stimulating factor|molgramostin|sargramostim	5	5q31.1		0	1			0	0	0	0.0
C3	Parkinson	ENSG00000125730	718	0	1	0	0	0	0	0	0	0	0	1	complement component 3	ARMD9|ASP|CPAMD1	acylation-stimulating protein cleavage product|complement component C3	19	19p13.3-p13.2		0	2			1	0	0	0.0
TFR2	Parkinson	ENSG00000106327	7036	0	1	0	0	0	0	0	0	0	0	0	transferrin receptor 2	HFE3|MGC126368|TFRC2	-	7	7q22		0	1			0	0	0	0.0
OPRK1	Parkinson	ENSG00000082556	4986	0	1	0	0	0	0	0	0	0	0	0	opioid receptor, kappa 1	KOR|OPRK	Opiate receptor, kappa-1|kappa opioid receptor	8	8q11.2		0	1			0	0	0	0.0
NHLRC1	Parkinson	ENSG00000187566	378884	0	1	0	0	0	0	0	0	0	0	0	NHL repeat containing 1	EPM2A|EPM2B|MALIN|MGC119262|MGC119264|MGC119265|bA204B7.2	OTTHUMP00000016074|epilepsy, progressive myoclonus type 2B	6	6p22.3		0	1			0	0	0	0.0
SERPINC1	Parkinson	ENSG00000117601	462	0	1	0	0	0	0	0	0	0	0	0	serpin peptidase inhibitor, clade C (antithrombin), member 1	AT3|ATIII|MGC22579	OTTHUMP00000035393|antithrombin (aa 375-432)|antithrombin III|coding sequence signal peptide antithrombin part 1|serine (or cysteine) proteinase inhibitor, clade C (antithrombin), member 1|serine-cysteine proteinase inhibitor clade C member 1|serpin peptidase inhibitor, clade C, member 1|signal peptide antithrombin part 1	1	1q23-q25.1		0	1			0	0	0	0.0
UPF1	Parkinson	ENSG00000005007	5976	0	1	0	0	0	0	0	0	0	0	0	UPF1 regulator of nonsense transcripts homolog (yeast)	FLJ43809|FLJ46894|HUPF1|KIAA0221|NORF1|RENT1|pNORF1	UP Frameshift 1|delta helicase|nonsense mRNA reducing factor 1|regulator of nonsense transcripts 1|up-frameshift mutation 1 homolog|yeast Upf1p homolog	19	19p13.2-p13.11		0	1			0	0	0	0.0
RNF19A	Parkinson	ENSG00000034677	25897	0	1	0	0	0	0	0	1	1	0	0	ring finger protein 19A	DKFZp566B1346|DORFIN|RNF19	RING finger protein 19 isoform|double ring-finger protein|p38 protein|protein p38 interacting with transcription factor Sp1|ring finger protein 19|ring-IBR-ring domain containing protein Dorfin	8	8q22		0	3			0	0	0	0.0
AIMP2	Parkinson	ENSG00000106305	7965	0	1	0	0	0	0	0	1	0	0	0	aminoacyl tRNA synthetase complex-interacting multifunctional protein 2	JTV-1|JTV1|P38|PRO0992	ARS-interacting multi-functional protein 2|JTV1	7	7p22		0	2			0	0	0	0.0
IGF1	Parkinson	ENSG00000017427	3479	0	1	0	0	0	0	0	0	0	0	0	insulin-like growth factor 1 (somatomedin C)	IGF1A|IGFI	insulin-like growth factor 1	12	12q22-q23		0	1			0	0	0	0.0
C20ORF7	Parkinson	ENSG00000101247	79133	0	0	0	0	0	0	0	1	0	0	0	chromosome 20 open reading frame 7	FLJ22324|MGC90272|bA526K24.2|dJ842G6.1	OTTHUMP00000030304|OTTHUMP00000030305|hypothetical protein LOC79133	20	20p12.1		0	1			0	0	0	0.0
SDHA	Parkinson	ENSG00000073578	6389	0	1	0	0	0	0	0	0	0	0	0	succinate dehydrogenase complex, subunit A, flavoprotein (Fp)	FP|SDH2|SDHF	succinate dehydrogenase complex flavoprotein subunit|succinate dehydrogenase complex, subunit A, flavoprotein	5	5p15		0	1			0	0	0	0.0
SDHB	Parkinson	ENSG00000117118	6390	0	1	0	0	0	0	0	0	0	0	0	succinate dehydrogenase complex, subunit B, iron sulfur (Ip)	FLJ92337|IP|PGL4|SDH|SDH1|SDHIP	OTTHUMP00000002396|OTTHUMP00000044624	1	1p36.1-p35		0	1			0	0	0	0.0
LRP1	Parkinson	ENSG00000123384	4035	0	1	0	0	0	0	0	0	0	0	0	low density lipoprotein-related protein 1 (alpha-2-macroglobulin receptor)	A2MR|APOER|APR|CD91|FLJ16451|IGFBP3R|LRP|MGC88725|TGFBR5	TbetaR-V/LRP-1/IGFBP-3 receptor|alpha-2-macroglobulin receptor|low density lipoprotein-related protein 1|type V tgf-beta receptor	12	12q13-q14		0	1			0	0	0	0.0
TFRC	Parkinson	ENSG00000072274	7037	0	1	0	0	0	0	0	0	0	0	0	transferrin receptor (p90, CD71)	CD71|TFR|TFR1|TRFR	transferrin receptor	3	3q29		0	1			0	0	0	0.0
CSNK1D	Parkinson	ENSG00000141551	1453	0	1	0	0	0	0	0	0	0	0	0	casein kinase 1, delta	HCKID	-	17	17q25		0	1			0	0	0	0.0
STAB1	Parkinson	ENSG00000010327	23166	0	1	0	0	0	0	0	0	0	0	0	stabilin 1	CLEVER-1|FEEL-1|FELE-1|FEX1|KIAA0246|STAB-1	MS-1 antigen|common lymphatic endothelial and vascular endothelial receptor-1|fasciclin egf-like, laminin-type egf-like, and link domain-containing scavenger receptor-1	3	3p21.1		0	1			0	0	0	0.0
GSK3A	Parkinson	ENSG00000105723	2931	0	1	0	0	0	0	0	0	0	0	0	glycogen synthase kinase 3 alpha	DKFZp686D0638	-	19	19q13.2		0	1			0	0	0	0.0
SFPQ	Parkinson	ENSG00000116560	6421	0	1	0	0	0	0	0	0	1	0	0	splicing factor proline/glutamine-rich (polypyrimidine tract binding protein associated)	POMP100|PSF	OTTHUMP00000004329|PTB-associated splicing factor|polypyrimidine tract-binding protein-associated splicing factor|splicing factor proline/glutamine rich (polypyrimidine tract binding protein associated)|splicing factor proline/glutamine rich (polypyrimidine tract-binding protein-associated)	1	1p34.3		0	2			0	0	0	0.0
SDHC	Parkinson	ENSG00000143252	6391	0	1	0	0	0	0	0	0	0	0	0	succinate dehydrogenase complex, subunit C, integral membrane protein, 15kDa	CYB560|CYBL|PGL3|QPS1|SDH3	OTTHUMP00000032375|cytochrome B large subunit of complex II|integral membrane protein CII-3|integral membrane protein CII-3b|succinate dehydrogenase complex, subunit C|succinate dehydrogenase cytochrome b560 subunit|succinate-ubiquinone oxidoreducatase cytochrome B large subunit	1	1q23.3		0	1			0	0	0	0.0
SDHD	Parkinson	ENSG00000204370	6392	0	1	0	0	0	0	0	0	0	0	0	succinate dehydrogenase complex, subunit D, integral membrane protein	CBT1|PGL|PGL1|SDH4	succinate dehydrogenase complex, subunit D|succinate dehydrogenase ubiquinone cytochrome B small subunit	11	11q23		0	1			0	0	0	0.0
AOX1	Parkinson	ENSG00000138356	316	0	1	0	0	0	0	0	0	0	0	0	aldehyde oxidase 1	AO|AOH1	-	2	2q33		0	1			0	0	0	0.0
SERPIND1	Parkinson	ENSG00000099937	3053	0	1	0	0	0	0	0	0	0	0	0	serpin peptidase inhibitor, clade D (heparin cofactor), member 1	D22S673|HC2|HCF2|HCII|HLS2|LS2	heparin cofactor II|leuserpin 2|serine (or cysteine) proteinase inhibitor, clade D (heparin cofactor), member 1	22	22q11.2|22q11.21		0	1			0	0	0	0.0
LRP2	Parkinson	ENSG00000081479	4036	0	1	0	0	0	0	0	0	0	0	0	low density lipoprotein-related protein 2	DBS|gp330	Heymann nephritis antigen homolog|calcium sensor protein|megalin	2	2q24-q31		0	1			0	0	0	0.0
MEGF6	Parkinson	ENSG00000162591	1953	0	1	0	0	0	0	0	0	0	0	0	multiple EGF-like-domains 6	EGFL3|KIAA0815	EGF-like-domain, multiple 3	1	1p36.3		0	1			0	0	0	0.0
MTSS1	Parkinson	ENSG00000170873	9788	0	0	0	0	0	0	0	0	1	0	0	metastasis suppressor 1	DKFZp781P2223|FLJ44694|KIAA0429|MIM|MIMA|MIMB	missing in metastasis	8	8p22		0	1			0	0	0	0.0
GRIK1	Parkinson	ENSG00000171189	2897	0	1	0	0	0	0	0	0	0	0	0	glutamate receptor, ionotropic, kainate 1	EAA3|EEA3|GLR5|GLUR5	OTTHUMP00000096569|excitatory amino acid receptor 3|glutamate receptor 5	21	21q22.11		0	1			0	0	0	0.0
ATOX1	Parkinson	ENSG00000177556	475	0	1	0	0	0	0	0	0	0	0	0	ATX1 antioxidant protein 1 homolog (yeast)	ATX1|HAH1|MGC138453|MGC138455	antioxidant protein 1|copper transport protein|metal transport protein	5	5q32		0	1			0	0	0	0.0
GRIK2	Parkinson	ENSG00000164418	2898	0	1	0	0	0	0	0	0	0	0	0	glutamate receptor, ionotropic, kainate 2	EAA4|GLR6|GLUK6|GLUR6|MGC74427|MRT6	OTTHUMP00000017949|bA487F5.1|excitatory amino acid receptor 4|glutamate receptor 6	6	6q16.3-q21		0	1			0	0	0	0.0
GRIK3	Parkinson	ENSG00000163873	2899	0	1	0	0	0	0	0	0	0	0	0	glutamate receptor, ionotropic, kainate 3	EAA5|GLR7|GLUR7|GluR7a	OTTHUMP00000004360|dJ1090M5.1 (glutamate receptor, ionotropic, kainate 3 (GLUR7))|excitatory amino acid receptor 5|glutamate receptor 7	1	1p34-p33		0	1			0	0	0	0.0
GRIK4	Parkinson	ENSG00000149403	2900	0	1	0	0	0	0	0	0	1	0	0	glutamate receptor, ionotropic, kainate 4	EAA1|GRIK|KA1	excitatory amino acid receptor 1|glutamate receptor KA1	11	11q22.3		0	2			0	0	0	0.0
TGFB3	Parkinson	ENSG00000119699	7043	0	1	0	0	0	0	0	0	0	0	0	transforming growth factor, beta 3	ARVD|FLJ16571|TGF-beta3	-	14	14q24		0	1			0	0	0	0.0
GRIK5	Parkinson	ENSG00000105737	2901	0	1	0	0	0	0	0	0	0	0	0	glutamate receptor, ionotropic, kainate 5	EAA2|GRIK2|KA2	excitatory amino acid receptor 2|glutamate receptor KA2	19	19q13.2		0	1			0	0	0	0.0
NDUFAB1	Parkinson	ENSG00000004779	4706	0	1	0	0	0	0	0	0	0	0	0	NADH dehydrogenase (ubiquinone) 1, alpha/beta subcomplex, 1, 8kDa	ACP|FASN2A|MGC65095|SDAP	NADH dehydrogenase (ubiquinone) 1, alpha/beta subcomplex, 1 (8kD, SDAP)|NADH:ubiquinone oxidoreductase SDAP subunit|mitochondrial acyl carrier protein	16	16p12.1		0	1			0	0	0	0.0
IL15	Parkinson	ENSG00000164136	3600	0	1	0	0	0	0	0	0	0	0	0	interleukin 15	IL-15|MGC9721	OTTHUMP00000164617	4	4q31		0	1			0	0	0	0.0
TGFB1	Parkinson	ENSG00000105329	7040	0	1	0	0	0	0	0	0	0	0	0	transforming growth factor, beta 1	CED|DPD1|TGFB|TGFbeta	TGF-beta 1 protein|diaphyseal dysplasia 1, progressive|transforming growth factor-beta 1	19	19q13.2|19q13.1		0	1			0	0	0	0.0
IL11	Parkinson	ENSG00000095752	3589	0	1	0	0	0	0	0	0	0	0	0	interleukin 11	AGIF|IL-11	adipogenesis inhibitory factor|oprelvekin	19	19q13.3-q13.4		0	1			0	0	0	0.0
TDGF4	Parkinson		22815	0	0	0	0	0	0	0	0	1	0	0	teratocarcinoma-derived growth factor 4, pseudogene	CR-4|CRIPTO-4	-	6	6p25		0	1			0	0	0	0.0
CSNK2A2	Parkinson	ENSG00000070770	1459	0	1	0	0	0	0	0	0	1	0	0	casein kinase 2, alpha prime polypeptide	CK2A2|CSNK2A1|FLJ43934	-	16	16q21		0	2			0	0	0	0.0
CSNK2A1	Parkinson	ENSG00000101266	1457	0	1	0	0	0	0	0	0	0	0	0	casein kinase 2, alpha 1 polypeptide	CK2A1|CKII	CK2 catalytic subunit alpha|OTTHUMP00000029925|OTTHUMP00000029926|casein kinase II alpha 1 subunit|protein kinase CK2	20	20p13		0	1			0	0	0	0.0
CDKN2A	Parkinson	ENSG00000147889	1029	0	1	0	0	0	0	0	0	0	0	0	cyclin-dependent kinase inhibitor 2A (melanoma, p16, inhibits CDK4)	ARF|CDK4I|CDKN2|CMM2|INK4|INK4a|MLM|MTS1|TP16|p14|p14ARF|p16|p16INK4|p16INK4a|p19	CDK4 inhibitor p16-INK4|OTTHUMP00000021147|OTTHUMP00000021148|cell cycle negative regulator beta|cyclin-dependent kinase inhibitor 2A|cyclin-dependent kinase inhibitor p16|multiple tumor suppressor 1	9	9p21		0	1			0	0	0	0.0
CDKN2B	Parkinson	ENSG00000147883	1030	0	1	0	0	0	0	0	0	0	0	0	cyclin-dependent kinase inhibitor 2B (p15, inhibits CDK4)	CDK4I|INK4B|MTS2|P15|TP15|p15INK4b	CDK inhibitory protein|CDK4B inhibitor|OTTHUMP00000021154|OTTHUMP00000021155|cyclin-dependent kinase 4 inhibitor B|cyclin-dependent kinase inhibitor 2B|cyclin-dependent kinases 4 and 6 binding protein|multiple tumor suppressor 2|p14_CDK inhibitor|p14_INK4B|p15 CDK inhibitor|p15_INK4B	9	9p21		0	1			0	0	0	0.0
IDS	Parkinson	ENSG00000010404	3423	0	1	0	0	0	0	0	0	0	0	0	iduronate 2-sulfatase	MPS2|SIDS	OTTHUMP00000024207|OTTHUMP00000024210|alpha-L-iduronate sulfate sulfatase|iduronate 2-sulfatase 14 kDa chain|iduronate 2-sulfatase 42 kDa chain|iduronate-2-sulfatase|idursulfase	X	Xq28		0	1			0	0	0	0.0
PVALB	Parkinson	ENSG00000100362	5816	0	1	0	0	0	0	0	0	1	0	0	parvalbumin	D22S749|MGC116759	parvalbumin alpha	22	22q12-q13.1|22q13.1		0	2			0	0	0	0.0
TIA1	Parkinson	ENSG00000116001	7072	0	1	0	0	0	0	0	0	0	0	0	TIA1 cytotoxic granule-associated RNA binding protein	-	T-cell-restricted intracellular antigen-1|TIA1 cytotoxic granule-associated RNA-binding protein|TIA1 protein|cytotoxic granule-associated RNA-binding protein|nucleolysin TIA-1 isoform p40|p40-TIA-1 (containing p15-TIA-1)	2	2p13		0	1			0	0	0	0.0
TUBG1	Parkinson	ENSG00000131462	7283	0	1	0	0	0	0	0	0	0	0	0	tubulin, gamma 1	GCP-1|TUBG|TUBGCP1	gamma-tubulin complex component 1|tubulin, gamma polypeptide	17	17q21		0	1			0	0	0	0.0
TUBG2	Parkinson	ENSG00000037042	27175	0	1	0	0	0	0	0	0	0	0	0	tubulin, gamma 2	MGC131994	-	17	17q21		0	1			0	0	0	0.0
RPS27A	Parkinson	ENSG00000143947	6233	0	1	0	0	0	0	0	0	0	0	0	ribosomal protein S27a	CEP80|HUBCEP80|UBA80|UBCEP1|UBCEP80	40S ribosomal protein S27a|ubiquitin and ribosomal protein S27a|ubiquitin carboxyl extension protein 80|ubiquitin-CEP80	2	2p16		0	1			0	0	0	0.0
MB	Parkinson	ENSG00000198125	4151	0	1	0	0	0	0	0	0	0	0	0	myoglobin	MGC13548|PVALB	-	22	22q13.1		0	1			0	0	0	0.0
RPL9P21	Parkinson		728374	0	1	0	0	0	0	0	0	0	0	0	ribosomal protein L9 pseudogene 21	RPL9_8_1037	-	10	10q11.21		0	1			0	0	0	0.0
FADD	Parkinson	ENSG00000168040	8772	0	1	0	0	0	0	0	0	0	0	0	Fas (TNFRSF6)-associated via death domain	GIG3|MGC8528|MORT1	Fas-associated via death domain|Fas-associating death domain-containing protein|Fas-associating protein with death domain|growth-inhibiting gene 3 protein|mediator of receptor-induced toxicity	11	11q13.3		0	1			0	0	0	0.0
RNASEH2B	Parkinson		79621	0	1	0	0	0	0	0	0	0	0	0	ribonuclease H2, subunit B	AGS2|DLEU8|FLJ11712	Aicardi-Goutieres syndrome 2 protein|OTTHUMP00000018436|OTTHUMP00000040890|RNase H2 subunit B|deleted in leukemia 8 protein|deleted in lymphocytic leukemia 8	13	13q14.3		0	1			0	0	0	0.0
MS	Parkinson		4397	0	0	0	0	0	0	0	0	1	0	0	multiple sclerosis	MS1	-	-	-		0	1			0	0	0	0.0
HIF1A	Parkinson	ENSG00000100644	3091	0	1	0	0	0	0	0	0	0	0	0	hypoxia inducible factor 1, alpha subunit (basic helix-loop-helix transcription factor)	HIF-1alpha|HIF1|HIF1-ALPHA|MOP1|PASD8|bHLHe78	ARNT interacting protein|hypoxia-inducible factor 1 alpha isoform I.3|hypoxia-inducible factor 1, alpha subunit|hypoxia-inducible factor 1, alpha subunit (basic helix-loop-helix transcription factor)|member of PAS superfamily 1	14	14q21-q24		0	1			0	0	0	0.0
UBFD1	Parkinson	ENSG00000103353	56061	0	1	0	0	0	0	0	0	0	0	0	ubiquitin family domain containing 1	FLJ38870|FLJ42145|UBPH	OTTHUMP00000159076|ubiquitin-binding protein homolog	16	16p12		0	1			0	0	0	0.0
REM1	Parkinson	ENSG00000088320	28954	0	0	0	0	0	0	0	0	1	0	0	RAS (RAD and GEM)-like GTP-binding 1	GD:REM|GES|MGC48669|REM	GTPase GES|OTTHUMP00000030521|RAS-like GTP-binding protein REM	20	20q11.21		0	1			0	0	0	0.0
TFAP2D	Parkinson	ENSG00000008197	83741	0	1	0	0	0	0	0	0	0	0	0	transcription factor AP-2 delta (activating enhancer binding protein 2 delta)	TFAP2BL1	AP-2 like|OTTHUMP00000016593|activating enhancer binding protein 2 beta-like 1|transcription factor AP-2 beta (activating enhancer binding protein 2 beta)-like 1|transcription factor AP-2 beta (activating enhancer-binding protein 2 beta)-like 1|transcription factor AP-2 beta-like 1	6	6p12.1		0	1			0	0	0	0.0
NEU1	Parkinson	ENSG00000204386	4758	0	1	0	0	0	0	0	0	0	0	0	sialidase 1 (lysosomal sialidase)	FLJ93471|NANH|NEU|SIAL1	G9 sialidase|N-acetyl-alpha-neuraminidase 1|OTTHUMP00000029419|acetylneuraminyl hydrolase|exo-alpha-sialidase|lysosomal sialidase|neuraminidase	6	6p21.3		0	1			0	0	0	0.0
NA	Parkinson		4663	0	0	0	0	0	0	0	0	1	0	0	neurocanthocytosis	NAC	-	X	-		0	1			0	0	0	0.0
FAM38A	Parkinson		9780	0	1	0	0	0	0	0	1	0	0	0	family with sequence similarity 38, member A	KIAA0233|Mib	-	16	16q24.3		0	2			0	0	0	0.0
EDA	Parkinson	ENSG00000158813	1896	0	0	0	0	1	0	0	0	0	0	0	ectodysplasin A	ED1|ED1-A1|ED1-A2|EDA1|EDA2|HED|XHED|XLHED	OTTHUMP00000023461|OTTHUMP00000023463|X-linked anhidroitic ectodermal dysplasia protein	X	Xq12-q13.1		0	1			0	0	0	0.0
CCL3	Parkinson	ENSG00000006075	6348	0	1	0	0	0	0	0	0	0	0	0	chemokine (C-C motif) ligand 3	G0S19-1|LD78ALPHA|MIP-1-alpha|MIP1A|SCYA3	LD78 alpha beta|small inducible cytokine A3 (homologous to mouse Mip-1a)	17	17q11-q21		0	1			0	0	0	0.0
GLUD1	Parkinson	ENSG00000148672	2746	0	1	0	0	0	0	0	0	1	0	0	glutamate dehydrogenase 1	GDH|GDH1|GLUD|MGC132003	OTTHUMP00000020018|glutamate dehydrogenase (NAD(P)+)	10	10q23.3		0	2			0	0	0	0.0
MDK	Parkinson	ENSG00000110492	4192	0	1	0	0	0	0	0	0	0	0	0	midkine (neurite growth-promoting factor 2)	FLJ27379|MK|NEGF2	midkine	11	11p11.2		0	1			0	0	0	0.0
ATF2	Parkinson	ENSG00000115966	1386	0	0	0	0	0	0	0	0	1	0	0	activating transcription factor 2	CRE-BP1|CREB2|HB16|MGC111558|TREB7	OTTHUMP00000163262|activating transcription factor 2 splice variant ATF2-var2|cAMP responsive element binding protein 2, formerly	2	2q32		0	1			0	0	0	0.0
QSER1	Parkinson	ENSG00000060749	79832	0	0	0	0	0	0	0	0	0	1	0	glutamine and serine rich 1	FLJ21924	-	11	11p13		0	1			0	0	0	0.0
PTK2	Parkinson	ENSG00000169398	5747	0	1	0	0	0	0	0	0	0	0	0	PTK2 protein tyrosine kinase 2	FADK|FAK|FAK1|pp125FAK	focal adhesion kinase 1	8	8q24-qter		0	1			0	0	0	0.0
PRKRA	Parkinson	ENSG00000180228	8575	0	1	0	0	0	0	1	0	0	0	0	protein kinase, interferon-inducible double stranded RNA dependent activator	DYT16|HSD14|PACT|RAX	protein activator of the interferon-induced protein kinase	2	2q31.2		0	2			0	0	0	0.0
DNAJA1	Parkinson	ENSG00000086061	3301	0	1	0	0	0	0	0	0	0	0	0	DnaJ (Hsp40) homolog, subfamily A, member 1	DJ-2|DjA1|HDJ2|HSDJ|HSJ2|HSPF4|hDJ-2	OTTHUMP00000021193|heat shock protein, DNAJ-like 2	9	9p13-p12		0	1			0	0	0	0.0
TUBE1	Parkinson	ENSG00000074935	51175	0	1	0	0	0	0	0	0	0	0	0	tubulin, epsilon 1	FLJ22589|FLJ44203|TUBE|dJ142L7.2	OTTHUMP00000017033|OTTHUMP00000040425|Tubulin epsilon chain	6	6q21		0	1			0	0	0	0.0
ADRA2C	Parkinson	ENSG00000184160	152	0	1	0	0	0	0	0	0	0	0	0	adrenergic, alpha-2C-, receptor	ADRA2L2|ADRA2RL2|ADRARL2|ALPHA2CAR	alpha-2C-adrenergic receptor|alpha2-AR-C4	4	4p16		0	1			0	0	0	0.0
EGF	Parkinson	ENSG00000138798	1950	0	1	0	0	0	0	0	0	0	0	0	epidermal growth factor (beta-urogastrone)	HOMG4|URG	-	4	4q25		0	1			0	0	0	0.0
GABRQ	Parkinson	ENSG00000147402	55879	0	1	0	0	0	0	0	0	0	0	0	gamma-aminobutyric acid (GABA) receptor, theta	MGC129629|MGC129630|THETA	GABA-A receptor theta subunit	X	Xq28		0	1			0	0	0	0.0
ARHGDIB	Parkinson	ENSG00000111348	397	0	0	0	0	0	0	0	0	1	0	0	Rho GDP dissociation inhibitor (GDI) beta	D4|GDIA2|GDID4|LYGDI|Ly-GDI|RAP1GN1|RhoGDI2	Rho GDI 2|Rho GDP-dissociation inhibitor 2	12	12p12.3		0	1			0	0	0	0.0
MUC1	Parkinson	ENSG00000185499	4582	0	1	0	0	0	0	0	0	0	0	0	mucin 1, cell surface associated	CD227|EMA|H23AG|MAM6|PEM|PEMT|PUM	DF3 antigen|H23 antigen|MUC-1/SEC|MUC-1/X|MUC1/ZD|OTTHUMP00000033787|OTTHUMP00000033790|OTTHUMP00000033795|breast carcinoma-associated antigen DF3|episialin|mucin 1|mucin 1, transmembrane|peanut-reactive urinary mucin|polymorphic epithelial mucin|tumor associated epithelial mucin	1	1q21		0	1			0	0	0	0.0
SYT11	Parkinson	ENSG00000132718	23208	0	1	0	0	0	0	0	1	1	0	0	synaptotagmin XI	DKFZp781D015|KIAA0080|MGC10881|MGC17226|SYT12	OTTHUMP00000015934|synaptotagmin 12	1	1q21.2		0	3			0	0	0	0.0
NR4A1	Parkinson	ENSG00000123358	3164	0	1	0	0	0	0	0	0	0	0	0	nuclear receptor subfamily 4, group A, member 1	GFRP1|HMR|MGC9485|N10|NAK-1|NGFIB|NP10|NUR77|TR3	TR3 orphan receptor|early response protein NAK1|growth factor-inducible nuclear protein N10|hormone receptor|orphan nuclear receptor HMR|steroid receptor TR3	12	12q13		0	1			0	0	0	0.0
TRAF3IP2	Parkinson	ENSG00000056972	10758	0	1	0	0	0	0	0	0	0	0	0	TRAF3 interacting protein 2	ACT1|C6orf2|C6orf4|C6orf5|C6orf6|CIKS|DKFZp586G0522|MGC3581	NFkB-activating protein ACT1|OTTHUMP00000017022|OTTHUMP00000017024|OTTHUMP00000040422|connection to IKK and SAPK/JNK	6	6q21		0	1			0	0	0	0.0
EPS15	Parkinson	ENSG00000085832	2060	0	0	0	0	0	0	0	0	1	0	0	epidermal growth factor receptor pathway substrate 15	AF-1P|AF1P|MLLT5	ALL1 fused gene from chromosome 1|OTTHUMP00000009896	1	1p32		0	1			0	0	0	0.0
ATF6	Parkinson	ENSG00000118217	22926	0	0	0	0	0	0	0	0	0	1	0	activating transcription factor 6	ATF6A	OTTHUMP00000025585|activating transcription factor 6 alpha	1	1q22-q23		0	1			0	0	0	0.0
NMT1	Parkinson	ENSG00000136448	4836	0	1	0	0	0	0	0	0	0	0	0	N-myristoyltransferase 1	NMT	alternative, short form NMT-S|long form, NMT-L|myristoyl-CoA:protein N-myristoyltransferase	17	17q21.31		0	1			0	0	0	0.0
HDAC4	Parkinson	ENSG00000068024	9759	0	0	0	0	0	0	0	0	1	0	0	histone deacetylase 4	HA6116|HD4|HDAC-A|HDACA|KIAA0288	histone deacetylase A	2	2q37.3		0	1			0	0	0	0.0
IKBKE	Parkinson	ENSG00000143466	9641	0	1	0	0	0	0	0	0	0	0	0	inhibitor of kappa light polypeptide gene enhancer in B-cells, kinase epsilon	IKK-i|IKKE|IKKI|KIAA0151|MGC125294|MGC125295|MGC125297	IKK-related kinase epsilon|OTTHUMP00000034540|inducible IkappaB kinase	1	1q32.1		0	1			0	0	0	0.0
LAMP2	Parkinson	ENSG00000005893	3920	0	1	0	1	0	0	0	0	0	0	0	lysosomal-associated membrane protein 2	CD107b|LAMPB|LGP110	OTTHUMP00000023943|OTTHUMP00000023944|lysosome-associated membrane protein 2	X	Xq24		0	2			0	0	0	0.0
CDKN1B	Parkinson	ENSG00000111276	1027	0	1	0	0	0	0	0	0	0	0	0	cyclin-dependent kinase inhibitor 1B (p27, Kip1)	CDKN4|KIP1|MEN1B|MEN4|P27KIP1	cyclin-dependent kinase inhibitor 1B	12	12p13.1-p12		0	1			0	0	0	0.0
SNORD12C	Parkinson		26765	0	0	0	0	0	0	0	0	1	0	0	small nucleolar RNA, C/D box 12C	E2|E2-1|E3|RNU106|SNORD106|U106	-	20	20q13.13		0	1			0	0	0	0.0
S100B	Parkinson	ENSG00000160307	6285	0	1	0	0	0	0	0	0	0	0	0	S100 calcium binding protein B	NEF|S100|S100beta	OTTHUMP00000174958|S-100 calcium-binding protein, beta chain|S100 beta|S100 calcium binding protein, beta (neural)|S100 calcium-binding protein, beta|S100 calcium-binding protein, beta (neural)	21	21q22.3		0	1			0	0	0	0.0
DSG3	Parkinson	ENSG00000134757	1830	0	0	0	0	0	0	0	0	0	1	0	desmoglein 3 (pemphigus vulgaris antigen)	CDHF6|DKFZp686P23184|PVA	130-kD pemphigus vulgaris antigen|desmoglein 3|pemphigus vulgaris antigen	18	18q12.1-q12.2		0	1			0	0	0	0.0
S100G	Parkinson	ENSG00000169906	795	0	1	0	0	0	0	0	0	0	0	0	S100 calcium binding protein G	CABP1|CABP9K|CALB3|MGC138379	OTTHUMP00000022988|calbindin 3|calbindin 3, (vitamin D-dependent calcium-binding protein)|calbindin D9K|calbindin-D9K	X	Xp22.2		0	1			0	0	0	0.0
DNAJB1	Parkinson	ENSG00000132002	3337	0	1	0	0	0	0	0	0	0	0	0	DnaJ (Hsp40) homolog, subfamily B, member 1	HSPF1|Hdj1|Hsp40|Sis1	DnaJ (Hsp40) homolog, subfmaily B, member 1|heat shock 40kD protein 1	19	19p13.2		0	1			0	0	0	0.0
HIST1H3E	Parkinson	ENSG00000196966	8353	0	1	0	0	0	0	0	0	0	0	0	histone cluster 1, H3e	H3.1|H3/d|H3FD	H3 histone family, member D|histone 1, H3e	6	6p21.3		0	1			0	0	0	0.0
ABL1	Parkinson	ENSG00000097007	25	0	1	0	0	0	0	0	0	0	0	0	c-abl oncogene 1, receptor tyrosine kinase	ABL|JTK7|bcr/abl|c-ABL|p150|v-abl	OTTHUMP00000022375|OTTHUMP00000022376|bcr/c-abl oncogene protein|proto-oncogene tyrosine-protein kinase ABL1|v-abl Abelson murine leukemia viral oncogene homolog 1	9	9q34.1		0	1			0	0	0	0.0
ATP7B	Parkinson	ENSG00000123191	540	0	1	0	0	0	0	0	0	0	0	0	ATPase, Cu++ transporting, beta polypeptide	PWD|WC1|WD|WND	ATPase, Cu(2+)- transporting, beta polypeptide|OTTHUMP00000040880|Wilson disease-associated protein|copper pump 2|copper-transporting ATPase 2	13	13q14.3		0	1			0	0	0	0.0
E2F1	Parkinson	ENSG00000101412	1869	0	1	0	0	0	0	0	0	0	0	0	E2F transcription factor 1	E2F-1|RBAP1|RBBP3|RBP3	OTTHUMP00000030661|retinoblastoma-associated protein 1	20	20q11.2		0	1			0	0	0	0.0
NDUFAF4	Parkinson	ENSG00000123545	29078	0	0	0	0	0	0	0	1	0	0	0	NADH dehydrogenase (ubiquinone) 1 alpha subcomplex, assembly factor 4	C6orf66|HRPAP20|HSPC125|My013|bA22L21.1	OTTHUMP00000016882|complex I assembly factor|hormone-regulated proliferation-associated 20 kDa protein|hormone-regulated proliferation-associated protein, 20 kDa	6	6q16.1		0	1			0	0	0	0.0
SLC45A1	Parkinson		50651	0	0	0	0	0	0	0	0	1	0	0	solute carrier family 45, member 1	DNB5|FLJ26758|KIAA0458	DNB5|OTTHUMP00000043387|deleted in neuroblastoma 5	1	1p36.1-p36.2		0	1			0	0	0	0.0
IGKV1-17	Parkinson		28937	0	0	0	0	0	0	0	0	1	0	0	immunoglobulin kappa variable 1-17	A30|IGKV117	-	2	2p12		0	1			0	0	0	0.0
CYC1	Parkinson	ENSG00000179091	1537	0	1	0	0	0	0	0	0	0	0	0	cytochrome c-1	UQCR4	-	8	8q24.3		0	1			0	0	0	0.0
GABBR1	Parkinson	ENSG00000204681	2550	0	1	0	0	0	0	0	0	0	0	0	gamma-aminobutyric acid (GABA) B receptor, 1	FLJ92613|GABABR1|GABBR1-3|GB1|GPRC3A|dJ271M21.1.1|dJ271M21.1.2	GABA-B receptor|GABAB, subunit 1c|OTTHUMP00000029114|OTTHUMP00000029115|OTTHUMP00000029116|OTTHUMP00000109099|gamma-aminobutyric acid (GABA) B receptor 1|gamma-aminobutyric acid type B receptor subunit 1|seven transmembrane helix receptor	6	6p21.31		0	1			0	0	0	0.0
PAWR	Parkinson	ENSG00000177425	5074	0	1	0	0	0	0	0	1	1	0	0	PRKC, apoptosis, WT1, regulator	PAR4|Par-4	WT1-interacting protein|prostate apoptosis response protein 4|prostate apoptosis response protein PAR-4|transcriptional repressor PAR4	12	12q21		0	3			0	0	0	0.0
UQCRQ	Parkinson	ENSG00000164405	27089	0	1	0	0	0	0	0	0	0	0	0	ubiquinol-cytochrome c reductase, complex III subunit VII, 9.5kDa	QCR8|QP-C|QPC	OTTHUMP00000066205|OTTHUMP00000066206|OTTHUMP00000066207|low molecular mass ubiquinone-binding protein (9.5kD)|ubiquinol-cytochrome c reductase, complex III subunit VII	5	5q31.1		0	1			0	0	0	0.0
NDUFAF2	Parkinson	ENSG00000164182	91942	0	0	0	0	0	0	0	1	0	0	0	NADH dehydrogenase (ubiquinone) 1 alpha subcomplex, assembly factor 2	B17.2L|FLJ22398|MMTN|NDUFA12L|mimitin	Myc-induced mitochondrial protein|NDUFA12-like	5	5q12.1		0	1			0	0	0	0.0
SDC3	Parkinson	ENSG00000162512	9672	0	1	0	0	0	0	0	0	0	0	0	syndecan 3	N-syndecan|SDCN|SYND3	OTTHUMP00000040577|syndecan proteoglycan 3	1	1pter-p22.3		0	1			0	0	0	0.0
MBP	Parkinson	ENSG00000197971	4155	0	0	0	0	0	0	0	0	1	0	0	myelin basic protein	MGC99675	Golli-mbp|OTTHUMP00000174383|OTTHUMP00000174384|OTTHUMP00000174385|OTTHUMP00000174386	18	18q23		0	1			0	0	0	0.0
NDUFAF3	Parkinson	ENSG00000178057	25915	0	0	0	0	0	0	0	1	0	0	0	NADH dehydrogenase (ubiquinone) 1 alpha subcomplex, assembly factor 3	2P1|C3orf60|DKFZp564J0123|E3-3|MGC10527	nuclear protein E3-3	3	3p21.31		0	1			0	0	0	0.0
LOC643387	Parkinson		643387	0	1	0	0	0	0	0	0	0	0	0	-	-	-	2	2q37.3		0	1			0	0	0	0.0
CASP3	Parkinson	ENSG00000164305	836	0	1	0	0	1	0	0	0	0	0	0	caspase 3, apoptosis-related cysteine peptidase	CPP32|CPP32B|SCA-1	OTTHUMP00000165054|PARP cleavage protease|SREBP cleavage activity 1|Yama|apopain|caspase 3|caspase 3, apoptosis-related cysteine protease|cysteine protease CPP32|procaspase3	4	4q34		0	2			0	0	0	0.0
CASP9	Parkinson	ENSG00000132906	842	0	1	0	0	1	0	0	0	0	0	0	caspase 9, apoptosis-related cysteine peptidase	APAF-3|APAF3|CASPASE-9c|ICE-LAP6|MCH6	ICE-like apoptotic protease 6|OTTHUMP00000002322|OTTHUMP00000002323|OTTHUMP00000044594|apoptotic protease MCH-6|apoptotic protease activating factor 3|caspase 9|caspase 9, apoptosis-related cysteine protease	1	1p36.3-p36.1		0	2			0	0	0	0.0
IAPP	Parkinson	ENSG00000121351	3375	0	1	0	0	0	0	0	0	1	0	0	islet amyloid polypeptide	AMYLIN|DAP|IAP	Islet amyloid polypeptide (diabetes-associated peptide; amylin)	12	12p12.3-p12.1		0	2			0	0	0	0.0
PAX7	Parkinson	ENSG00000009709	5081	0	0	0	0	0	0	0	0	0	1	0	paired box 7	FLJ37460|HUP1|PAX7B	OTTHUMP00000002534|PAX7 transcriptional factor|paired box gene 7|paired box homeotic gene 7|paired domain gene 7	1	1p36.13		0	1			0	0	0	0.0
CASP7	Parkinson	ENSG00000165806	840	0	1	0	0	0	0	0	0	0	0	0	caspase 7, apoptosis-related cysteine peptidase	CMH-1|ICE-LAP3|MCH3	ICE-like apoptotic protease 3|Lice2 alpha/beta/gamma|OTTHUMP00000020510|OTTHUMP00000020511|OTTHUMP00000020512|OTTHUMP00000020514|apoptotic protease MCH-3|caspase 7|caspase 7 isoform delta|caspase 7, apoptosis-related cysteine protease	10	10q25		0	1			0	0	0	0.0
CASP8	Parkinson	ENSG00000064012	841	0	1	0	0	0	0	0	0	0	0	0	caspase 8, apoptosis-related cysteine peptidase	ALPS2B|CAP4|Casp-8|FLICE|FLJ17672|MACH|MCH5|MGC78473	FADD-homologous ICE/CED-3-like protease|MACH-alpha-1/2/3 protein|MACH-beta-1/2/3/4 protein|OTTHUMP00000163718|OTTHUMP00000163719|OTTHUMP00000163720|caspase 8|caspase 8, apoptosis-related cysteine protease	2	2q33-q34		0	1			0	0	0	0.0
CAT	Parkinson	ENSG00000121691	847	0	1	0	0	0	0	0	0	0	0	0	catalase	MGC138422|MGC138424	-	11	11p13		0	1			0	0	0	0.0
IGKV2D-29	Parkinson	ENSG00000211622	28882	0	1	0	0	0	0	0	0	1	0	0	immunoglobulin kappa variable 2D-29	A2a|A2c|IGKV2D29	-	2	2p12		0	2			0	0	0	0.0
CASP1	Parkinson	ENSG00000137752	834	0	1	0	0	0	0	0	0	0	0	0	caspase 1, apoptosis-related cysteine peptidase (interleukin 1, beta, convertase)	ICE|IL1BC|P45	CASP1 nirs variant 1|IL1B-convertase|caspase 1|caspase 1, apoptosis-related cysteine protease (interleukin 1, beta, convertase)|interleukin 1-B converting enzyme|interleukin 1-beta convertase	11	11q23		0	1			0	0	0	0.0
OCA2	Parkinson	ENSG00000104044	4948	0	0	0	0	0	0	0	0	0	1	0	oculocutaneous albinism II	BEY|BEY1|BEY2|BOCA|D15S12|EYCL|EYCL2|EYCL3|HCL3|P|PED|SHEP1	eye color 2 (central brown)|eye color 3 (brown)|hair color 3 (brown)|melanocyte-specific transporter protein|oculocutaneous albinism II (pink-eye dilution homolog, mouse)|total brown iris pigmentation	15	15q11.2-q12		0	1			0	0	0	0.0
CYCS	Parkinson	ENSG00000172115	54205	0	1	0	0	0	0	0	0	1	0	0	cytochrome c, somatic	CYC|HCS|THC4	cytochrome c	7	7p15.2		0	2			0	0	0	0.0
STXBP3	Parkinson	ENSG00000116266	6814	0	0	0	0	0	0	0	0	1	0	0	syntaxin binding protein 3	MUNC18-3|MUNC18C|PSP|UNC-18C	OTTHUMP00000012823|syntaxin 4 binding protein	1	1p13.3		0	1			0	0	0	0.0
GAL	Parkinson	ENSG00000069482	51083	0	1	0	0	0	0	0	0	0	0	0	galanin prepropeptide	GALN|GLNN|GMAP|MGC40167	galanin|galanin-message-associated peptide|galanin-related peptide	11	11q13.2		0	1			0	0	0	0.0
GAK	Parkinson	ENSG00000178950	2580	0	1	0	0	0	0	0	0	0	1	0	cyclin G associated kinase	FLJ16629|FLJ40395|MGC99654	-	4	4p16		0	2			0	0	0	0.0
UQCRH	Parkinson	ENSG00000173660	7388	0	1	0	0	0	0	0	0	0	0	0	ubiquinol-cytochrome c reductase hinge protein	MGC111572|QCR6	OTTHUMP00000009481	1	1p33		0	1			0	0	0	0.0
TBCA	Parkinson	ENSG00000171530	6902	0	1	0	0	0	0	0	0	0	0	0	tubulin folding cofactor A	-	chaperonin cofactor A|tubulin-specific chaperone a	5	5q14.1		0	1			0	0	0	0.0
UBC	Parkinson	ENSG00000150991	7316	0	1	0	0	0	0	0	0	0	0	0	ubiquitin C	HMG20	polyubiquitin-C	12	12q24.3		0	1			0	0	0	0.0
UBD	Parkinson	ENSG00000213886	10537	0	1	0	0	0	0	0	0	0	0	0	ubiquitin D	FAT10|GABBR1|UBD-3	OTTHUMP00000029427|diubiquitin	6	6p21.3		0	1			0	0	0	0.0
ENSAP2	Parkinson		319114	0	1	0	0	0	0	0	0	0	0	0	endosulfine alpha pseudogene 2	-	-	14	14q31.1		0	1			0	0	0	0.0
UBB	Parkinson	ENSG00000170315	7314	0	1	0	0	0	0	0	0	0	0	0	ubiquitin B	FLJ25987|MGC8385	OTTHUMP00000064960|OTTHUMP00000064961|polyubiquitin B	17	17p12-p11.2		0	1			0	0	0	0.0
CA2	Parkinson	ENSG00000104267	760	0	1	0	0	1	0	0	0	0	0	0	carbonic anhydrase II	CA-II|CAII|Car2	carbonate dehydratase II|carbonic anhydrase B|carbonic dehydratase	8	8q22		0	2			0	0	0	0.0
UQCRB	Parkinson	ENSG00000156467	7381	0	1	0	0	0	0	0	0	0	0	0	ubiquinol-cytochrome c reductase binding protein	FLJ92016|FLJ97033|QCR7|QP-C|QPC|UQBC|UQBP|UQPC	complex III subunit 7|complex III subunit VII|ubiquinol-cytochrome c reductase complex 14 kDa protein|ubiquinone-binding protein	8	8q22		0	1			0	0	0	0.0
STUB1	Parkinson	ENSG00000103266	10273	0	1	0	0	0	0	0	0	0	0	0	STIP1 homology and U-box containing protein 1	CHIP|HSPABP2|NY-CO-7|SDCCAG7|UBOX1	heat shock protein A binding protein 2 (c-terminal)|serologically defined colon cancer antigen 7	16	16p13.3		0	1			0	0	0	0.0
PRSS8	Parkinson		5652	0	0	0	0	0	0	0	0	1	0	0	protease, serine, 8	CAP1|PROSTASIN	channel-activating protease 1|prostasin	16	16p11.2		0	1			0	0	0	0.0
MPPE1	Parkinson	ENSG00000154889	65258	0	0	0	0	0	0	0	0	1	0	0	metallophosphoesterase 1	-	metallo phosphoesterase	18	18p11.21		0	1			0	0	0	0.0
PRRG4	Parkinson	ENSG00000135378	79056	0	0	0	0	0	0	0	0	0	1	0	proline rich Gla (G-carboxyglutamic acid) 4 (transmembrane)	PRGP4|TMG4	transmembrane gamma-carboxyglutamic acid protein 4	11	11p13		0	1			0	0	0	0.0
HRH3	Parkinson		11255	0	1	0	0	0	0	0	0	1	0	0	histamine receptor H3	GPCR97|HH3R	G protein-coupled receptor 97|OTTHUMP00000031459|histamine H3 receptor	20	20q13.33		0	2			0	0	0	0.0
HRH2	Parkinson	ENSG00000113749	3274	0	1	0	0	0	0	0	1	0	0	0	histamine receptor H2	H2R	gastric receptor 1	5	5q35.2		0	2			0	0	0	0.0
KLK6	Parkinson	ENSG00000167755	5653	0	1	0	0	0	0	0	1	0	0	0	kallikrein-related peptidase 6	Bssp|Klk7|MGC9355|NEUROSIN|PRSS18|PRSS9|SP59|ZYME|hK6	kallikrein 6 (neurosin, zyme)|protease M|protease, serine, 18|protease, serine, 9	19	19q13.3		0	2			0	0	0	0.0
MAF	Parkinson	ENSG00000178573	4094	0	0	0	0	0	0	0	0	1	0	0	v-maf musculoaponeurotic fibrosarcoma oncogene homolog (avian)	MGC71685|c-MAF	Avian musculoaponeurotic fibrosarcoma (MAF) protooncogene|OTTHUMP00000196745|T lymphocyte c-maf long form|c-maf proto-oncogene|v-maf musculoaponeurotic fibrosarcoma oncogene homolog	16	16q22-q23		0	1			0	0	0	0.0
OLR1	Parkinson	ENSG00000173391	4973	0	1	0	0	0	0	0	1	0	0	0	oxidized low density lipoprotein (lectin-like) receptor 1	CLEC8A|LOX1|SCARE1	lectin-type oxidized LDL receptor 1|oxidised low density lipoprotein (lectin-like) receptor 1|scavenger receptor class E, member 1	12	12p13.2-p12.3		0	2			0	0	0	0.0
C17ORF80	Parkinson	ENSG00000141219	55028	0	1	0	0	0	0	0	0	0	0	0	chromosome 17 open reading frame 80	FLJ20721|HLC-8|MIG3	lung cancer-related protein 8|migration-inducing protein 3	17	17q25.1		0	1			0	0	0	0.0
RAF1	Parkinson	ENSG00000132155	5894	0	1	0	0	0	0	0	0	0	0	0	v-raf-1 murine leukemia viral oncogene homolog 1	CRAF|NS5|Raf-1|c-Raf	Oncogene RAF1|raf proto-oncogene serine/threonine protein kinase	3	3p25		0	1			0	0	0	0.0
DBC1	Parkinson	ENSG00000078725	1620	0	0	0	0	0	0	0	0	0	1	0	deleted in bladder cancer 1	DBCCR1|FAM5A	OTTHUMP00000022751|bA574M5.1 (deleted in bladder cancer chromosome region candidate 1 (IB3089A))|deleted in bladder cancer chromosome region candidate 1	9	9q32-q33		0	1			0	0	0	0.0
FAF1	Parkinson	ENSG00000185104	11124	0	1	0	0	0	0	0	0	0	0	0	Fas (TNFRSF6) associated factor 1	CGI-03|FLJ37524|HFAF1s|UBXD12|UBXN3A|hFAF1	FAS-associated factor 1|TNFRSF6-associated factor 1|UBX domain protein 3A	1	1p33		0	1			0	0	0	0.0
HBE1	Parkinson	ENSG00000213931	3046	0	0	0	0	0	0	0	0	1	0	0	hemoglobin, epsilon 1	HBE	OTTHUMP00000069642|epsilon globin	11	11p15.5		0	1			0	0	0	0.0
OPRD1	Parkinson	ENSG00000116329	4985	0	1	0	0	0	0	0	0	0	0	0	opioid receptor, delta 1	OPRD	OTTHUMP00000003778	1	1p36.1-p34.3		0	1			0	0	0	0.0
FRA6E	Parkinson		2405	0	1	0	0	0	0	0	0	1	0	0	fragile site, aphidicolin type, common, fra(6)(q26)	-	-	6	6q26		0	2			0	0	0	0.0
CYP3A4	Parkinson	ENSG00000160868	1576	0	1	0	0	0	0	0	0	0	0	0	cytochrome P450, family 3, subfamily A, polypeptide 4	CP33|CP34|CYP3A|CYP3A3|HLP|MGC126680|NF-25|P450C3|P450PCN1	P450-III, steroid inducible|cytochrome P450, subfamily IIIA (niphedipine oxidase), polypeptide 3|cytochrome P450, subfamily IIIA (niphedipine oxidase), polypeptide 4|glucocorticoid-inducible P450|nifedipine oxidase	7	7q21.1		0	1			0	0	0	0.0
CYP3A5	Parkinson	ENSG00000106258	1577	0	1	0	0	0	0	0	0	0	0	0	cytochrome P450, family 3, subfamily A, polypeptide 5	CP35|P450PCN3|PCN3	aryl hydrocarbon hydroxylase|cytochrome P-450|cytochrome P450, subfamily IIIA (niphedipine oxidase), polypeptide 5|flavoprotein-linked monooxygenase|microsomal monooxygenase|niphedipine oxidase|xenobiotic monooxygenase	7	7q21.1		0	1			0	0	0	0.0
CYP3A7	Parkinson	ENSG00000160870	1551	0	1	0	0	0	0	0	0	0	0	0	cytochrome P450, family 3, subfamily A, polypeptide 7	CP37|P450-HFLA	aryl hydrocarbon hydroxylase|cytochrome P450, subfamily IIIA, polypeptide 7|flavoprotein-linked monooxygenase|microsomal monooxygenase|xenobiotic monooxygenase	7	7q21-q22.1		0	1			0	0	0	0.0
EDN1	Parkinson	ENSG00000078401	1906	0	1	0	0	0	0	0	1	0	0	0	endothelin 1	ET1|HDLCQ7	OTTHUMP00000016038|OTTHUMP00000039245	6	6p24.1		0	2			0	0	0	0.0
GDF5	Parkinson	ENSG00000125965	8200	0	0	0	0	0	0	0	0	1	0	0	growth differentiation factor 5	BMP14|CDMP1|LAP4|OS5|SYNS2	OTTHUMP00000030755|OTTHUMP00000061644|cartilage-derived morphogenetic protein-1	20	20q11.2		0	1			0	0	0	0.0
MORF4	Parkinson		10934	0	1	0	0	0	0	0	0	0	0	0	mortality factor 4	CSR|CSRB|SEN|SEN1	senescence (cellular)-related 1|senescence-related, cellular, 1	4	4q33-q34.1		0	1			0	0	0	0.0
RAB1A	Parkinson	ENSG00000138069	5861	0	0	0	0	0	1	0	0	0	0	0	RAB1A, member RAS oncogene family	DKFZp564B163|RAB1|YPT1	GTP binding protein Rab1a|RAB1, member RAS oncogene family|Rab GTPase YPT1 homolog	2	2p14		0	1			0	0	0	0.0
APOB	Parkinson	ENSG00000084674	338	0	1	0	0	0	0	0	0	0	0	0	apolipoprotein B (including Ag(x) antigen)	FLDB|LDLCQ4	OTTHUMP00000115994|apoB-100|apoB-48|apolipoprotein B|apolipoprotein B48	2	2p24-p23		0	1			0	0	0	0.0
APOD	Parkinson	ENSG00000189058	347	0	1	0	0	0	0	0	0	0	0	0	apolipoprotein D	-	-	3	3q26.2-qter		0	1			0	0	0	0.0
ATXN10	Parkinson	ENSG00000130638	25814	0	1	0	0	0	0	0	0	0	0	0	ataxin 10	E46L|FLJ37990|SCA10	like mouse brain protein E46|spinocerebellar ataxia 10	22	22q13.31		0	1			0	0	0	0.0
SULT1A3	Parkinson	ENSG00000213599	6818	0	0	0	0	0	0	0	0	1	0	0	sulfotransferase family, cytosolic, 1A, phenol-preferring, member 3	HAST|HAST3|M-PST|MGC117469|ST1A5|STM|SULT1A4|TL-PST	OTTHUMP00000045747|aryl sulfotransferase|catecholamine-sulfating phenol sulfotransferase|dopamine-specific sulfotransferase|monoamine-preferring sulfotransferase|monoamine-sulfating phenosulfotransferase|phenol sulfotransferase 1A5*4|placental estrogen sulfotransferase|sulfokinase|thermolabile (monoamine, M form) phenol sulfotransferase|thermolabile phenol sulfotransferase	16	16p11.2		0	1			0	0	0	0.0
APOH	Parkinson	ENSG00000091583	350	0	1	0	0	0	0	0	0	0	0	0	apolipoprotein H (beta-2-glycoprotein I)	B2G1|BG	apolipoprotein H	17	17q23-qter		0	1			0	0	0	0.0
PSENEN	Parkinson	ENSG00000205155	55851	0	1	0	0	0	0	0	0	0	0	0	presenilin enhancer 2 homolog (C. elegans)	MDS033|MSTP064|PEN-2|PEN2	hematopoietic stem/progenitor cells protein MDS033|presenilin enhancer 2	19	19q13.12		0	1			0	0	0	0.0
PLD2	Parkinson	ENSG00000129219	5338	0	1	0	0	0	0	0	0	0	0	0	phospholipase D2	-	choline phosphatase 2	17	17p13.1		0	1			0	0	0	0.0
ATRNL1	Parkinson	ENSG00000107518	26033	0	1	0	0	0	0	0	0	0	0	0	attractin-like 1	ALP|FLJ45344|KIAA0534|bA338L11.1|bA454H24.1	-	10	10q26		0	1			0	0	0	0.0
CD40	Parkinson	ENSG00000101017	958	0	1	0	0	0	0	0	0	0	0	0	CD40 molecule, TNF receptor superfamily member 5	Bp50|CDW40|MGC9013|TNFRSF5|p50	B cell surface antigen CD40|B cell-associated molecule|CD40 antigen|CD40 antigen (TNF receptor superfamily member 5)|CD40 type II isoform|CD40L receptor|OTTHUMP00000031699|OTTHUMP00000031700|nerve growth factor receptor-related B-lymphocyte activation molecule|tumor necrosis factor receptor superfamily, member 5	20	20q12-q13.2		0	1			0	0	0	0.0
LOC728392	Parkinson		728392	0	1	0	0	0	0	0	0	0	0	0	-	-	-	17	17p13.2		0	1			0	0	0	0.0
ATP5AL1	Parkinson		500	0	0	0	0	0	0	0	0	1	0	0	ATP synthase, H+ transporting, mitochondrial F1 complex, alpha subunit 1, cardiac muscle-like 1 pseudogene	-	-	9	-		0	1			0	0	0	0.0
LOC100129178	Parkinson		100129178	0	1	0	0	0	0	0	0	0	0	0	-	-	-	10	10q11.21		0	1			0	0	0	0.0
CD36	Parkinson	ENSG00000135218	948	0	1	0	0	0	0	0	0	0	0	0	CD36 molecule (thrombospondin receptor)	CHDS7|FAT|GP3B|GP4|GPIV|PASIV|SCARB3	CD36 antigen|CD36 antigen (collagen type I receptor, thrombospondin receptor)|PAS-4 protein|cluster determinant 36|fatty acid translocase|glycoprotein IIIb|leukocyte differentiation antigen CD36|platelet glycoprotein IV|scavenger receptor class B, member 3	7	7q11.2		0	1			0	0	0	0.0
PIAS4	Parkinson	ENSG00000105229	51588	0	0	0	0	0	0	0	0	1	0	0	protein inhibitor of activated STAT, 4	FLJ12419|MGC35296|PIASY|Piasg|ZMIZ6	protein inhibitor of activated STAT protein PIASy|zinc finger, MIZ-type containing 6	19	19p13.3		0	1			0	0	0	0.0
KRT17	Parkinson	ENSG00000186831	3872	0	1	0	0	0	0	0	0	0	0	0	keratin 17	K17|PC|PC2|PCHC1	cytokeratin-17	17	17q12-q21		0	1			0	0	0	0.0
CD33	Parkinson	ENSG00000105383	945	0	1	0	0	0	0	0	0	0	0	0	CD33 molecule	FLJ00391|SIGLEC-3|SIGLEC3|p67	CD33 antigen|CD33 antigen (gp67)	19	19q13.3		0	1			0	0	0	0.0
PLA2G2A	Parkinson	ENSG00000188257	5320	0	1	0	0	0	0	0	0	0	0	0	phospholipase A2, group IIA (platelets, synovial fluid)	MOM1|PLA2|PLA2B|PLA2L|PLA2S|PLAS1|sPLA2	OTTHUMP00000002786|phosphatidylcholine 2-acylhydrolase|phospholipase A2, group IIA|synovial phospholipase-A2	1	1p35		0	1			0	0	0	0.0
ATP5C1	Parkinson	ENSG00000165629	509	0	1	0	0	0	0	0	0	0	0	0	ATP synthase, H+ transporting, mitochondrial F1 complex, gamma polypeptide 1	ATP5C|ATP5CL1	ATP synthase gamma chain, mitochondrial|ATP synthase, H+ transporting, mitochondrial F1 complex, gamma subunit|OTTHUMP00000019068|OTTHUMP00000019069|mitochondrial ATP synthase, gamma subunit 1	10	10p15.1		0	1			0	0	0	0.0
TUBA4A	Parkinson	ENSG00000127824	7277	0	1	0	0	0	0	0	0	0	0	0	tubulin, alpha 4a	FLJ30169|H2-ALPHA|TUBA1	tubulin alpha-1 chain|tubulin, alpha 1 (testis specific)	2	2q35		0	1			0	0	0	0.0
TUBA4B	Parkinson		80086	0	1	0	0	0	0	0	0	0	0	0	tubulin, alpha 4b (pseudogene)	FLJ13940|TUBA4	tubulin, alpha 4	2	2q35		0	1			0	0	0	0.0
PIAS2	Parkinson	ENSG00000078043	9063	0	1	0	0	0	0	0	0	1	0	0	protein inhibitor of activated STAT, 2	MGC102682|MIZ1|PIASX|PIASX-ALPHA|PIASX-BETA|SIZ2|ZMIZ4|miz	Msx-interacting-zinc finger|protein inhibitor of activated STAT X|zinc finger, MIZ-type containing 4	18	18q21.1		0	2			0	0	0	0.0
IBGC1	Parkinson		23706	0	0	0	0	0	0	0	0	1	0	0	idiopathic basal ganglia calcification 1	BGCI|IBGC	-	14	14q		0	1			0	0	0	0.0
CHKA	Parkinson	ENSG00000110721	1119	0	1	0	0	0	0	0	0	0	0	0	choline kinase alpha	CHK|CKI	-	11	11q13.2		0	1			0	0	0	0.0
CDK5R1	Parkinson	ENSG00000176749	8851	0	1	0	0	0	0	0	0	1	0	0	cyclin-dependent kinase 5, regulatory subunit 1 (p35)	CDK5P35|CDK5R|MGC33831|NCK5A|p23|p25|p35|p35nck5a	CDK5 activator 1|TPKII regulatory subunit|cyclin-dependent kinase 5 activator 1|cyclin-dependent kinase 5, regulatory subunit 1|neuronal CDK5 activator|regulatory partner for CDK5 kinase|tau protein kinase II 23kDa subunit	17	17q11.2		0	2			0	0	0	0.0
AD5	Parkinson		8081	0	0	0	0	0	0	0	0	1	0	0	Alzheimer disease 5	-	-	12	12p11.23-q13.12		0	1			0	0	0	0.0
RBP1	Parkinson	ENSG00000114115	5947	0	1	0	0	0	0	0	0	0	0	0	retinol binding protein 1, cellular	CRABP-I|CRBP|CRBP1|CRBPI|RBPC	retinol-binding protein 1, cellular	3	3q23		0	1			0	0	0	0.0
NEK2	Parkinson	ENSG00000117650	4751	0	1	0	0	0	0	0	1	0	0	0	NIMA (never in mitosis gene a)-related kinase 2	HsPK21|NEK2A|NLK1	NIMA-related kinase 2|OTTHUMP00000035216	1	1q32.2-q41		0	2			0	0	0	0.0
NEK1	Parkinson		4750	0	1	0	0	0	0	0	0	0	0	0	NIMA (never in mitosis gene a)-related kinase 1	DKFZp686D06121|DKFZp686K12169|KIAA1901|MGC138800|NY-REN-55	NIMA-related kinase 1|protein-serine/threonine kinase|serine/threonine-protein kinase Nek1	4	4q33		0	1			0	0	0	0.0
CHKB	Parkinson	ENSG00000100288	1120	0	1	0	0	0	0	0	0	0	0	0	choline kinase beta	CHETK|CHKL|CKEKB|EKB	choline kinase-like|choline/ethanolamine kinase	22	22q13.33		0	1			0	0	0	0.0
BDKRB2	Parkinson	ENSG00000168398	624	0	1	0	0	0	0	0	0	0	0	0	bradykinin receptor B2	B2R|BK-2|BK2|BKR2|BRB2|DKFZp686O088	-	14	14q32.1-q32.2		0	1			0	0	0	0.0
KRT20	Parkinson	ENSG00000171431	54474	0	1	0	0	0	0	0	0	0	0	0	keratin 20	CD20|CK20|K20|KRT21|MGC35423	cytokeratin 20|keratin, type I cytoskeletal 20	17	17q21.2		0	1			0	0	0	0.0
SFXN5	Parkinson	ENSG00000144040	94097	0	0	0	0	0	0	0	0	1	0	0	sideroflexin 5	BBG-TCC|MGC120413|MGC120415	OTTHUMP00000160197	2	-		0	1			0	0	0	0.0
ADA	Parkinson	ENSG00000196839	100	0	1	0	0	0	0	0	0	0	0	0	adenosine deaminase	-	adenosine aminohydrolase	20	20q12-q13.11		0	1			0	0	0	0.0
SLC11A2	Parkinson	ENSG00000110911	4891	0	1	0	0	0	0	0	0	0	0	0	solute carrier family 11 (proton-coupled divalent metal ion transporters), member 2	DCT1|DMT1|FLJ37416|NRAMP2	natural resistance-associated macrophage protein 2	12	12q13		0	1			0	0	0	0.0
NR1H2	Parkinson	ENSG00000131408	7376	0	1	0	0	0	0	0	0	0	0	0	nuclear receptor subfamily 1, group H, member 2	LXR-b|LXRB|NER|NER-I|RIP15|UNR	LX receptor beta|liver X receptor beta|liver X receptor-beta|nuclear orphan receptor LXR-beta|oxysterols receptor LXR-beta|steroid hormone-nuclear receptor NER|ubiquitously-expressed nuclear receptor	19	19q13.3-q13.3		0	1			0	0	0	0.0
DMD	Parkinson	ENSG00000198947	1756	0	0	0	0	1	0	0	0	0	0	0	dystrophin	BMD|CMD3B|DXS142|DXS164|DXS206|DXS230|DXS239|DXS268|DXS269|DXS270|DXS272	OTTHUMP00000023117|OTTHUMP00000023124|OTTHUMP00000023125|OTTHUMP00000023126	X	Xp21.2		0	1			0	0	0	0.0
LENG1	Parkinson	ENSG00000105617	79165	0	0	0	0	0	0	0	0	1	0	0	leukocyte receptor cluster (LRC) member 1	-	-	19	19q13.4		0	1			0	0	0	0.0
HAP1	Parkinson	ENSG00000173805	9001	0	1	0	0	0	0	0	0	0	0	0	huntingtin-associated protein 1	HAP2|HIP5|HLP|hHLP1	OTTHUMP00000164747|huntingtin-associated protein 2|neuroan 1	17	17q21.2-q21.3		0	1			0	0	0	0.0
FBXO7	Parkinson	ENSG00000100225	25793	1	1	0	0	1	0	1	1	0	1	0	F-box protein 7	DKFZp686B08113|FBX|FBX07|FBX7|PARK15|PKPS	F-box only protein 7	22	22q12-q13		0	6			0	0	0	0.0
TP53BP1	Parkinson	ENSG00000067369	7158	0	1	0	0	0	0	0	0	0	0	0	tumor protein p53 binding protein 1	53BP1|FLJ41424|MGC138366|p202	tumor protein 53-binding protein, 1|tumor protein p53-binding protein, 1	15	15q15-q21		0	1			0	0	0	0.0
EPHA3	Parkinson	ENSG00000044524	2042	0	1	0	0	0	0	0	0	0	0	0	EPH receptor A3	ETK|ETK1|HEK|HEK4|TYRO4	TYRO4 protein tyrosine kinase|eph-like tyrosine kinase 1|ephrin receptor EphA3|human embryo kinase 1	3	3p11.2		0	1			0	0	0	0.0
KDR	Parkinson	ENSG00000128052	3791	0	1	0	0	0	0	0	0	0	0	0	kinase insert domain receptor (a type III receptor tyrosine kinase)	CD309|FLK1|VEGFR|VEGFR2	fetal liver kinase-1|kinase insert domain receptor|protein-tyrosine kinase receptor Flk-1|soluble VEGFR2|tyrosine kinase growth factor receptor|vascular endothelial growth factor receptor 2	4	4q11-q12		0	1			0	0	0	0.0
NTRK3	Parkinson	ENSG00000140538	4916	0	1	0	0	0	0	0	0	0	0	0	neurotrophic tyrosine kinase, receptor, type 3	TRKC|gp145(trkC)	ETS related protein-neurotrophic receptor tyrosine kinase fusion protein|ETV6-NTRK3 fusion|NT-3 growth factor receptor|OTTHUMP00000192915|neurotrophin 3 receptor|tyrosine kinase receptor C	15	15q25		0	1			0	0	0	0.0
NR1I3	Parkinson	ENSG00000143257	9970	0	1	0	0	0	0	0	0	0	0	0	nuclear receptor subfamily 1, group I, member 3	CAR|CAR1|MB67|MGC150433|MGC97144|MGC97209	OTTHUMP00000032245|OTTHUMP00000032246|constitutive activator of retinoid response|constitutive active receptor|constitutive androstane receptor|orphan nuclear hormone receptor	1	1q23.3		0	1			0	0	0	0.0
RNF2	Parkinson	ENSG00000121481	6045	0	0	0	0	0	0	0	0	1	0	0	ring finger protein 2	BAP-1|BAP1|DING|HIPI3|RING1B|RING2	OTTHUMP00000033405|OTTHUMP00000060668	1	1q25.3		0	1			0	0	0	0.0
NTRK2	Parkinson	ENSG00000148053	4915	0	1	0	0	0	0	0	0	0	0	0	neurotrophic tyrosine kinase, receptor, type 2	GP145-TrkB|TRKB	BDNF/NT-3 growth factors receptor|OTTHUMP00000021573|OTTHUMP00000021574|OTTHUMP00000021575|OTTHUMP00000021576|OTTHUMP00000021577|tyrosine kinase receptor B	9	9q22.1		0	1			0	0	0	0.0
TCF19	Parkinson	ENSG00000137310	6941	0	1	0	0	0	0	0	0	0	0	0	transcription factor 19	SC1|SC1-1	OTTHUMP00000029412|OTTHUMP00000029413|SC1(TCF19)-6|SC1(TCF19)-7|SCI(TCF19)-4	6	6p21.3		0	1			0	0	0	0.0
NNMT	Parkinson	ENSG00000166741	4837	0	1	0	0	0	0	0	0	1	0	0	nicotinamide N-methyltransferase	-	-	11	11q23.1		0	2			0	0	0	0.0
ATP5D	Parkinson	ENSG00000099624	513	0	1	0	0	0	0	0	0	0	0	0	ATP synthase, H+ transporting, mitochondrial F1 complex, delta subunit	-	mitochondrial ATP synthase complex delta-subunit precusor|mitochondrial ATP synthase, delta subunit	19	19p13.3		0	1			0	0	0	0.0
ARSB	Parkinson	ENSG00000113273	411	0	1	0	0	0	0	0	0	0	0	0	arylsulfatase B	ASB|G4S|MPS6	N-acetylgalactosamine-4-sulfatase|OTTHUMP00000135268	5	5q11-q13		0	1			0	0	0	0.0
PPARA	Parkinson	ENSG00000186951	5465	0	1	0	0	0	0	0	0	0	0	0	peroxisome proliferator-activated receptor alpha	MGC2237|MGC2452|NR1C1|PPAR|hPPAR	OTTHUMP00000028713|OTTHUMP00000042872|peroxisome proliferative activated receptor, alpha	22	22q12-q13.1|22q13.31		0	1			0	0	0	0.0
ATP5E	Parkinson	ENSG00000124172	514	0	1	0	0	0	0	0	0	0	0	0	ATP synthase, H+ transporting, mitochondrial F1 complex, epsilon subunit	ATPE|MGC104243	F(0)F(1)-ATPase|H(+)-transporting two-sector ATPase|OTTHUMP00000031404|OTTHUMP00000174442|OTTHUMP00000174443|mitochondrial ATP synthase epsilon chain|mitochondrial ATPase	20	20q13.32		0	1			0	0	0	0.0
ACVRL1	Parkinson	ENSG00000139567	94	0	1	0	0	0	0	0	0	0	0	0	activin A receptor type II-like 1	ACVRLK1|ALK-1|ALK1|HHT|HHT2|ORW2|SKR3|TSR-I	TGF-B superfamily receptor type I|activin A receptor, type II-like kinase 1|serine/threonine-protein kinase receptor R3	12	12q11-q14		0	1			0	0	0	0.0
ATP5B	Parkinson	ENSG00000110955	506	0	1	0	0	0	0	0	0	0	0	0	ATP synthase, H+ transporting, mitochondrial F1 complex, beta polypeptide	ATPMB|ATPSB|MGC5231	mitochondrial ATP synthase beta subunit|mitochondrial ATP synthetase, beta subunit	12	12q13.13		0	1			0	0	0	0.0
TAS1R2	Parkinson	ENSG00000179002	80834	0	0	0	0	0	0	0	0	0	1	0	taste receptor, type 1, member 2	GPR71|T1R2|TR2	G protein-coupled receptor 71|OTTHUMP00000002543	1	1p36.13		0	1			0	0	0	0.0
PTEN	Parkinson	ENSG00000171862	5728	0	1	0	0	0	0	0	0	0	0	0	phosphatase and tensin homolog	10q23del|BZS|MGC11227|MHAM|MMAC1|PTEN1|TEP1	MMAC1 phosphatase and tensin homolog deleted on chromosome 10|OTTHUMP00000020032|mutated in multiple advanced cancers 1	10	10q23.3		0	1			0	0	0	0.0
MCF2L	Parkinson	ENSG00000126217	23263	0	0	0	0	0	0	0	0	1	0	0	MCF.2 cell line derived transforming sequence-like	ARHGEF14|DBS|FLJ12122|KIAA0362|OST	DBL's big sister|MCF2 transforming sequence-like protein|OTTHUMP00000018742|guanine nucleotide exchange factor DBS	13	13q34		0	1			0	0	0	0.0
GLI1	Parkinson	ENSG00000111087	2735	0	1	0	0	0	0	0	0	0	0	0	GLI family zinc finger 1	GLI	glioma-associated oncogene family zinc finger 1|glioma-associated oncogene homolog 1 (zinc finger protein)	12	12q13.2-q13.3		0	1			0	0	0	0.0
GPX1	Parkinson	ENSG00000197582	2876	0	1	0	0	0	0	0	0	0	0	0	glutathione peroxidase 1	GSHPX1|MGC14399|MGC88245	cellular glutathione peroxidase	3	3p21.3		0	1			0	0	0	0.0
FXN	Parkinson	ENSG00000165060	2395	0	1	0	0	0	0	0	0	1	0	0	frataxin	CyaY|FA|FARR|FRDA|MGC57199|X25	OTTHUMP00000021428	9	9q13-q21.1		0	2			0	0	0	0.0
GPX3	Parkinson	ENSG00000211445	2878	0	1	0	0	0	0	0	0	0	0	0	glutathione peroxidase 3 (plasma)	GPx-P|GSHPx-3|GSHPx-P	extracellular glutathione peroxidase|glutathione peroxidase 3	5	5q23		0	1			0	0	0	0.0
TGFA	Parkinson	ENSG00000163235	7039	0	1	0	0	0	0	0	0	0	0	0	transforming growth factor, alpha	TFGA	transforming growth factor-alpha	2	2p13		0	1			0	0	0	0.0
ATP5O	Parkinson	ENSG00000159186	539	0	1	0	0	0	0	0	0	0	0	0	ATP synthase, H+ transporting, mitochondrial F1 complex, O subunit	ATPO|OSCP	human ATP synthase OSCP subunit|mitochondrial ATP synthase, O subunit|oligomycin sensitivity conferring protein	21	21q22.1-q22.2|21q22.11		0	1			0	0	0	0.0
CAP1	Parkinson	ENSG00000131236	10487	0	0	0	0	0	0	0	0	1	0	0	CAP, adenylate cyclase-associated protein 1 (yeast)	CAP|CAP1-PEN	OTTHUMP00000004820|OTTHUMP00000004821|OTTHUMP00000004822|adenylyl cyclase-associated protein	1	1p34.2		0	1			0	0	0	0.0
TUBB1	Parkinson	ENSG00000101162	81027	0	1	0	0	0	0	0	0	0	0	0	tubulin, beta 1	dJ543J19.4	OTTHUMP00000031411|beta tubulin 1, class VI	20	20q13.32		0	1			0	0	0	0.0
ATP5H	Parkinson	ENSG00000167863	10476	0	1	0	0	0	0	0	0	0	0	0	ATP synthase, H+ transporting, mitochondrial F0 complex, subunit d	ATP5JD|ATPQ	ATP synthase D chain, mitochondrial|ATP synthase, H+ transporting, mitochondrial F1F0, subunit d|My032 protein	17	17q25		0	1			0	0	0	0.0
ATP5J	Parkinson	ENSG00000154723	522	0	1	0	0	0	0	0	0	0	0	0	ATP synthase, H+ transporting, mitochondrial F0 complex, subunit F6	ATP5|ATP5A|ATPM|CF6|F6	OTTHUMP00000096107|OTTHUMP00000096108|OTTHUMP00000096110|OTTHUMP00000096111|OTTHUMP00000096112|mitochondrial ATP synthase, coupling factor 6|mitochondrial ATP synthase, subunit F6|mitochondrial ATPase coupling factor 6|proliferation-inducing protein 36	21	21q21.1		0	1			0	0	0	0.0
ARTN	Parkinson	ENSG00000117407	9048	0	1	0	0	0	0	0	0	1	0	0	artemin	ENOVIN|EVN|NBN	OTTHUMP00000009173|OTTHUMP00000009174|neublastin|neurotrophic factor|neurotrophic factor artemin	1	1p33-p32		0	2			0	0	0	0.0
SIGMAR1	Parkinson	ENSG00000147955	10280	0	1	0	0	0	0	0	0	0	0	0	sigma non-opioid intracellular receptor 1	FLJ25585|MGC3851|OPRS1|SR-BP1|SRBP	OTTHUMP00000000515|OTTHUMP00000000516|OTTHUMP00000000517|OTTHUMP00000021286|SR31747 binding protein 1|aging-associated gene 8 protein|opioid receptor, sigma 1|sigma1 receptor|type I sigma receptor	9	9p13.3		0	1			0	0	0	0.0
GRM1	Parkinson	ENSG00000152822	2911	0	1	0	0	0	0	0	0	0	0	0	glutamate receptor, metabotropic 1	GPRC1A|GRM1A|MGLUR1|MGLUR1A|mGlu1	OTTHUMP00000017365	6	6q24		0	1			0	0	0	0.0
AMBP	Parkinson	ENSG00000106927	259	0	1	0	0	0	0	0	0	0	0	0	alpha-1-microglobulin/bikunin precursor	EDC1|HCP|HI30|IATIL|ITI|ITIL|ITILC|UTI	OTTHUMP00000021967|OTTHUMP00000063975|alpha-1-microglobulin/bikunin|bikunin|complex-forming glycoprotein heterogeneous in charge|growth-inhibiting protein 19|inter-alpha-trypsin inhibitor light chain|protein HC|trypstatin|uristatin|uronic-acid-rich protein	9	9q32-q33		0	1			0	0	0	0.0
GRM5	Parkinson		2915	0	1	0	0	0	0	0	0	0	0	0	glutamate receptor, metabotropic 5	GPRC1E|MGLUR5|mGlu5	-	11	11q14.2-q14.3		0	1			0	0	0	0.0
GRM4	Parkinson	ENSG00000124493	2914	0	1	0	0	0	0	0	0	0	0	0	glutamate receptor, metabotropic 4	GPRC1D|MGLUR4|mGlu4	OTTHUMP00000016221|glutamate metabotropic receptor 4	6	6p21.3		0	1			0	0	0	0.0
G6PD	Parkinson	ENSG00000160211	2539	0	1	0	0	0	0	0	0	0	0	0	glucose-6-phosphate dehydrogenase	G6PD1	OTTHUMP00000026034|glucose-6-phosphate 1-dehydrogenase|glucose-6-phosphate dehydrogenase, G6PD	X	Xq28		0	1			0	0	0	0.0
GRM2	Parkinson	ENSG00000164082	2912	0	1	0	0	0	0	0	0	0	0	0	glutamate receptor, metabotropic 2	GLUR2|GPRC1B|MGLUR2|mGlu2	glutamate metabotropic receptor 2|glutamate receptor homolog	3	3p21.1		0	1			0	0	0	0.0
PTGDS	Parkinson	ENSG00000107317	5730	0	1	0	0	0	0	0	0	0	0	0	prostaglandin D2 synthase 21kDa (brain)	L-PGDS|LPGDS|PDS|PGD2|PGDS|PGDS2	OTTHUMP00000022638|PGD2 synthase|beta-trace protein|glutathione-independent PGD synthase|lipocalin-type prostaglandin D synthase|prostaglandin D synthase|prostaglandin D2 synthase (21kD, brain)|prostaglandin H2 D-isomerase|prostaglandin-H2 D-isomerase	9	9q34.2-q34.3		0	1			0	0	0	0.0
ADK	Parkinson	ENSG00000156110	132	0	1	0	0	0	0	0	0	0	0	0	adenosine kinase	AK	OTTHUMP00000019864|OTTHUMP00000019865|adenosine 5'-phosphotransferase	10	10q22|10q11-q24		0	1			0	0	0	0.0
PLA2G7	Parkinson	ENSG00000146070	7941	0	1	0	0	0	0	0	0	0	0	0	phospholipase A2, group VII (platelet-activating factor acetylhydrolase, plasma)	LDL-PLA2|PAFAH	OTTHUMP00000016555|phospholipase A2, group VII|platelet-activating factor acetylhydrolase	6	6p21.2-p12		0	1			0	0	0	0.0
MAP3K10	Parkinson	ENSG00000130758	4294	0	1	0	0	0	0	0	0	0	0	0	mitogen-activated protein kinase kinase kinase 10	MLK2|MST	MKN28 derived nonreceptor_type serine/threonine kinase|MKN28 kinase|mixed lineage kinase 2	19	19q13.2		0	1			0	0	0	0.0
NPPB	Parkinson	ENSG00000120937	4879	0	1	0	0	0	0	0	0	0	0	0	natriuretic peptide precursor B	BNP	OTTHUMP00000002506|OTTHUMP00000044486|brain type natriuretic peptide|natriuretic protein	1	1p36.2		0	1			0	0	0	0.0
SEMA4D	Parkinson	ENSG00000187764	10507	0	1	0	0	0	0	0	0	0	0	0	sema domain, immunoglobulin domain (Ig), transmembrane domain (TM) and short cytoplasmic domain, (semaphorin) 4D	C9orf164|CD100|FLJ33485|FLJ34282|FLJ39737|FLJ46484|M-sema-G|MGC169138|MGC169141|SEMAJ|coll-4	OTTHUMP00000021622|OTTHUMP00000070035|sema domain, immunoglobulin domain (Ig), transmembrane domain (TM) and short cytoplasmic domain, 4D|semaphorin 4D	9	9q22.2		0	1			0	0	0	0.0
MAP3K14	Parkinson		9020	0	1	0	0	0	0	0	0	0	0	0	mitogen-activated protein kinase kinase kinase 14	FTDCR1B|HS|HSNIK|NIK	serine/threonine protein-kinase	17	17q21		0	1			0	0	0	0.0
MAP3K13	Parkinson	ENSG00000073803	9175	0	1	0	0	0	0	0	0	0	0	0	mitogen-activated protein kinase kinase kinase 13	LZK|MGC133196	leucine zipper-bearing kinase	3	3q27		0	1			0	0	0	0.0
NPPA	Parkinson	ENSG00000175206	4878	0	1	0	0	0	0	0	0	0	0	0	natriuretic peptide precursor A	ANF|ANP|ATFB6|CDD-ANF|PND	OTTHUMP00000002504|OTTHUMP00000044485|atrial natriuretic factor|atriopeptin|cardionatrin|prepronatriodilatin	1	1p36.21		0	1			0	0	0	0.0
MAP3K12	Parkinson	ENSG00000139625	7786	0	0	0	0	0	0	0	0	1	0	0	mitogen-activated protein kinase kinase kinase 12	DLK|MUK|ZPK|ZPKP1	dual leucine zipper kinase DLK|leucine zipper protein kinase|protein kinase MUK|zipper protein kinase	12	12q13		0	1			0	0	0	0.0
OXT	Parkinson	ENSG00000101405	5020	0	1	0	0	0	0	0	0	0	0	0	oxytocin, prepropeptide	MGC126890|MGC126892|OT|OT-NPI	OTTHUMP00000030079|neurophysin I|oxytocin, prepro- (neurophysin I)|oxytocin-neurophysin I|oxytocin-neurophysin I, preproprotein	20	20p13		0	1			0	0	0	0.0
COX7B2	Parkinson	ENSG00000170516	170712	0	1	0	0	0	0	0	0	0	0	0	cytochrome c oxidase subunit VIIb2	MGC102754	OTTHUMP00000195111	4	4p12		0	1			0	0	0	0.0
KIT	Parkinson	ENSG00000157404	3815	0	1	0	0	0	0	0	0	0	0	0	v-kit Hardy-Zuckerman 4 feline sarcoma viral oncogene homolog	C-Kit|CD117|PBT|SCFR	mast/stem cell growth factor receptor|proto-oncogene tyrosine-protein kinase Kit|soluble KIT variant 1	4	4q11-q12		0	1			0	0	0	0.0
BCL2	Parkinson	ENSG00000171791	596	0	1	0	0	0	0	0	0	0	0	0	B-cell CLL/lymphoma 2	Bcl-2	B-cell lymphoma protein 2|OTTHUMP00000163680	18	18q21.33|18q21.3		0	1			0	0	0	0.0
PRKAA1	Parkinson	ENSG00000132356	5562	0	1	0	0	0	0	0	0	0	0	0	protein kinase, AMP-activated, alpha 1 catalytic subunit	AMPK|AMPKa1|MGC33776|MGC57364	5'-AMP-activated protein kinase, catalytic alpha-1 chain|AMP -activate kinase alpha 1 subunit|AMP-activated protein kinase, catalytic, alpha-1|AMPK alpha 1	5	5p12		0	1			0	0	0	0.0
FUT1	Parkinson	ENSG00000174951	2523	0	0	0	0	0	0	0	0	0	0	1	fucosyltransferase 1 (galactoside 2-alpha-L-fucosyltransferase, H blood group)	H|HH|HSC	2-alpha-L-fucosyltransferase|GDP-L-fucose:beta-D-galactoside 2-alpha-L-fucosyltransferase 1|alpha (1,2) fucosyltransferase|blood group H alpha 2-fucosyltransferase|fucosyltransferase 1|fucosyltransferase 1 (galactoside 2-alpha-L-fucosyltransferase)|galactoside 2-alpha-L-fucosyltransferase 1	19	19q13.3		0	1			2	0	0	0.0
PRKAA2	Parkinson	ENSG00000162409	5563	0	1	0	0	0	0	0	0	0	0	0	protein kinase, AMP-activated, alpha 2 catalytic subunit	AMPK|AMPK2|PRKAA	5'-AMP-activated protein kinase, catalytic alpha-2 chain|AMP-activated protein kinase alpha 2 catalytic subunit|AMPK-alpha-2 chain|OTTHUMP00000009993	1	1p31		0	1			0	0	0	0.0
FUT2	Parkinson	ENSG00000176920	2524	0	0	0	0	0	0	0	0	0	0	1	fucosyltransferase 2 (secretor status included)	B12QTL1|SE|SEC2|Se2|sej	GDP-L-fucose:beta-D-galactoside 2-alpha-L-fucosyltransferase 2|alpha (1,2) fucosyltransferase|alpha(1,2)FT2|fucosyltransferase 2|galactoside 2-alpha-L-fucosyltransferase 2|secretor blood group alpha-2-fucosyltransferase|secretor factor	19	19q13.3		0	1			1	0	0	0.0
MLLT4	Parkinson	ENSG00000130396	4301	0	1	0	0	0	0	0	0	0	0	0	myeloid/lymphoid or mixed-lineage leukemia (trithorax homolog, Drosophila); translocated to, 4	AF-6|AF6|AFADIN|FLJ34371|RP3-431P23.3	OTTHUMP00000017632|myeloid/lymphoid or mixed-lineage leukemia, translocated to, 4	6	6q27		0	1			0	0	0	0.0
COX7A2	Parkinson	ENSG00000112695	1347	0	1	0	0	0	0	0	0	0	0	0	cytochrome c oxidase subunit VIIa polypeptide 2 (liver)	COX7AL|COX7AL1|COXVIIa-L|MGC118950|MGC118951|MGC118952|MGC126875|MGC126877	OTTHUMP00000039331|hepatic cytochrome-c oxidase chain VIIa	6	6q12		0	1			0	0	0	0.0
COX7A1	Parkinson	ENSG00000161281	1346	0	1	0	0	0	0	0	0	0	0	0	cytochrome c oxidase subunit VIIa polypeptide 1 (muscle)	COX7A|COX7AH|COX7AM	OTTHUMP00000045828|cytochrome c oxidase subunit VIIa heart/muscle isoform	19	19q13.1		0	1			0	0	0	0.0
CSNK1A1L	Parkinson	ENSG00000180138	122011	0	1	0	0	0	0	0	0	0	0	0	casein kinase 1, alpha 1-like	MGC33182|RP11-532O21.2	OTTHUMP00000018267|casein kinase I alpha S-like	13	13q13.3		0	1			0	0	0	0.0
HSPG2	Parkinson	ENSG00000142798	3339	0	1	0	0	0	0	0	0	0	0	0	heparan sulfate proteoglycan 2	PLC|PRCAN|SJA|SJS|SJS1	OTTHUMP00000002765|Schwartz-Jampel syndrome 1 (chondrodystrophic myotonia)|endorepellin (domain V region)|heparan sulfate proteoglycan of basement membrane|perlecan proteoglycan	1	1p36.1-p34		0	1			0	0	0	0.0
BIRC5	Parkinson	ENSG00000089685	332	0	1	0	0	0	0	0	0	0	0	0	baculoviral IAP repeat-containing 5	API4|EPR-1	apoptosis inhibitor 4|baculoviral IAP repeat-containing protein 5|survivin variant 3 alpha	17	17q25		0	1			0	0	0	0.0
GRIA3	Parkinson	ENSG00000125675	2892	0	1	0	0	0	0	0	0	0	0	0	glutamate receptor, ionotrophic, AMPA 3	GLUR-C|GLUR-K3|GLUR3|GLURC|MRX94	OTTHUMP00000024261|OTTHUMP00000024262|dJ1171F9.1|glutamate receptor C|glutamate receptor subunit 3	X	Xq25-q26		0	1			0	0	0	0.0
GRIA4	Parkinson	ENSG00000152578	2893	0	1	0	0	0	0	0	0	0	0	0	glutamate receptor, ionotrophic, AMPA 4	GLUR4|GLUR4C|GLURD	AMPA-selective glutamate receptor 4|glutamate receptor 4	11	11q22		0	1			0	0	0	0.0
SOD1	Parkinson	ENSG00000142168	6647	0	1	0	0	0	0	0	0	1	0	0	superoxide dismutase 1, soluble	ALS|ALS1|IPOA|SOD|homodimer	Cu/Zn superoxide dismutase|SOD, soluble|indophenoloxidase A|superoxide dismutase, cystolic	21	21q22.1|21q22.11		0	2			0	0	0	0.0
SOD3	Parkinson	ENSG00000109610	6649	0	1	0	0	0	0	0	0	0	0	0	superoxide dismutase 3, extracellular	EC-SOD|MGC20077	OTTHUMP00000158715	4	4p15.3-p15.1		0	1			0	0	0	0.0
TUBA8	Parkinson	ENSG00000183785	51807	0	1	0	0	0	0	0	0	0	0	0	tubulin, alpha 8	TUBAL2	OTTHUMP00000196216|tubulin, alpha-like 2	22	22q11.1		0	1			0	0	0	0.0
YWHAH	Parkinson	ENSG00000128245	7533	0	1	0	0	0	0	0	0	0	0	1	tyrosine 3-monooxygenase/tryptophan 5-monooxygenase activation protein, eta polypeptide	YWHA1	14-3-3 eta	22	22q12.3		0	2			1	0	0	0.0
SAGE1	Parkinson	ENSG00000181433	55511	0	1	0	0	0	0	0	0	0	0	0	sarcoma antigen 1	CT14|SAGE	OTTHUMP00000024088|cancer/testis antigen 14|putative tumor antigen	X	Xq26		0	1			0	0	0	0.0
GRIA2	Parkinson	ENSG00000120251	2891	0	1	0	0	0	0	0	0	0	0	0	glutamate receptor, ionotropic, AMPA 2	GLUR2|GLURB|GluR-K2|HBGR2	OTTHUMP00000165324|gluR-B|glutamate receptor 2	4	4q32-q33		0	1			0	0	0	0.0
GRIA1	Parkinson	ENSG00000155511	2890	0	1	0	0	0	0	0	0	0	0	0	glutamate receptor, ionotropic, AMPA 1	GLUH1|GLUR1|GLURA|HBGR1|MGC133252	AMPA 1	5	5q33|5q31.1		0	1			0	0	0	0.0
BLVRB	Parkinson	ENSG00000090013	645	0	1	0	0	0	0	0	0	0	0	0	biliverdin reductase B (flavin reductase (NADPH))	BVRB|FLR|MGC117413|SDR43U1	flavin reductase (NADPH)|short chain dehydrogenase/reductase family 43U, member 1	19	19q13.1-q13.2		0	1			0	0	0	0.0
GFPT2	Parkinson	ENSG00000131459	9945	0	0	0	0	0	0	0	0	0	1	0	glutamine-fructose-6-phosphate transaminase 2	FLJ10380|GFAT2	glutamine: fructose-6-phosphate aminotransferase 2	5	5q34-q35		0	1			0	0	0	0.0
ARSA	Parkinson	ENSG00000100299	410	0	1	0	0	0	0	0	0	0	0	0	arylsulfatase A	MLD	OTTHUMP00000196546|OTTHUMP00000196548	22	22q13.31-qter|22q13.33		0	1			0	0	0	0.0
PPP2R4	Parkinson	ENSG00000119383	5524	0	1	0	0	0	0	0	0	0	0	0	protein phosphatase 2A activator, regulatory subunit 4	MGC2184|PP2A|PR53|PTPA	OTTHUMP00000022333|PP2A phosphatase activator|PP2A, subunit B'|phosphotyrosyl phosphatase activator|protein phosphatase 2A, regulatory subunit B'|protein phosphatase 2A, regulatory subunit B' (PR 53)	9	9q34		0	1			0	0	0	0.0
ATP5A1	Parkinson	ENSG00000152234	498	0	1	0	0	0	0	0	0	0	0	0	ATP synthase, H+ transporting, mitochondrial F1 complex, alpha subunit 1, cardiac muscle	ATP5A|ATP5AL2|ATPM|MOM2|OMR|ORM|hATP1	ATP synthase alpha chain, mitochondrial|ATP synthase, H+ transporting, mitochondrial F1 complex, alpha subunit|ATP synthase, H+ transporting, mitochondrial F1 complex, alpha subunit, isoform 1, cardiac muscle|ATP synthase, H+ transporting, mitochondrial F1 complex, alpha subunit, isoform 2, non-cardiac muscle-like 2|ATP sythase (F1-ATPase) alpha subunit|mitochondrial ATP synthetase, oligomycin-re…	18	18q12-q21		0	1			0	0	0	0.0
SLCO6A1	Parkinson	ENSG00000205359	133482	0	0	0	0	0	0	0	0	1	0	0	solute carrier organic anion transporter family, member 6A1	CT48|GST|MGC26949|OATP6A1|OATPY	cancer/testis antigen 48|gonad-specific transporter|testis-specific organic anion transporter	5	5q21.1		0	1			0	0	0	0.0
F2RL3	Parkinson	ENSG00000127533	9002	0	0	0	0	0	0	0	0	1	0	0	coagulation factor II (thrombin) receptor-like 3	PAR4	protease-activated receptor-4|proteinase-activated receptor-4	19	19p12		0	1			0	0	0	0.0
TSPO	Parkinson	ENSG00000100300	706	0	1	0	0	0	0	0	0	0	0	0	translocator protein (18kDa)	BZRP|DBI|IBP|MBR|PBR|PKBS|PTBR|mDRC|pk18	OTTHUMP00000028891|benzodiazepine peripheral binding site|mitochondrial benzodiazepine receptor|peripheral benzodiazepine receptor|peripheral-type benzodiazepine receptor|translocator protein	22	22q13.31		0	1			0	0	0	0.0
NRTN	Parkinson	ENSG00000171119	4902	0	1	0	0	0	0	0	0	1	0	0	neurturin	NTN	-	19	19p13.3		0	2			0	0	0	0.0
CASK	Parkinson	ENSG00000147044	8573	0	0	0	0	0	0	0	0	1	0	0	calcium/calmodulin-dependent serine protein kinase (MAGUK family)	CAGH39|CMG|FGS4|FLJ22219|FLJ31914|LIN2|MICPCH|TNRC8	CAMGUK protein|calcium/calmodulin-dependent serine protein kinase|calcium/calmodulin-dependent serine protein kinase membrane-associated guanylate kinase|trinucleotide repeat containing 8	X	Xp11.4		0	1			0	0	0	0.0
COX5A	Parkinson	ENSG00000178741	9377	0	1	0	0	0	0	0	0	0	0	0	cytochrome c oxidase subunit Va	COX|COX-VA|VA	cytochrome c oxidase polypeptide, mitochondrial|mitochondrial cytochrome c oxidase subunit Va	15	15q24.1		0	1			0	0	0	0.0
FOXO4	Parkinson	ENSG00000184481	4303	0	1	0	0	0	0	0	0	0	0	0	forkhead box O4	AFX|AFX1|MGC120490|MLLT7	OTTHUMP00000023496|myeloid/lymphoid or mixed-lineage leukemia (trithorax homolog); translocated to, 7|myeloid/lymphoid or mixed-lineage leukemia (trithorax homolog, Drosophila); translocated to, 7	X	Xq13.1		0	1			0	0	0	0.0
COX5B	Parkinson	ENSG00000135940	1329	0	1	0	0	0	0	0	0	0	0	0	cytochrome c oxidase subunit Vb	COXVB	cytochrome c oxidase polypeptide VB, mitochondrial	2	2cen-q13		0	1			0	0	0	0.0
GDNF	Parkinson	ENSG00000168621	2668	0	1	0	0	0	0	0	0	1	0	0	glial cell derived neurotrophic factor	ATF1|ATF2|HFB1-GDNF	astrocyte-derived trophic factor|glial cell line derived neurotrophic factor	5	5p13.1-p12		0	2			0	0	0	0.0
MMP2	Parkinson	ENSG00000087245	4313	0	1	0	0	0	0	0	0	0	0	0	matrix metallopeptidase 2 (gelatinase A, 72kDa gelatinase, 72kDa type IV collagenase)	CLG4|CLG4A|MMP-II|MONA|TBE-1	collagenase type IV-A|matrix metalloproteinase 2|matrix metalloproteinase-II|neutrophil gelatinase	16	16q13-q21		0	1			0	0	0	0.0
TTR	Parkinson	ENSG00000118271	7276	0	1	0	0	0	0	0	0	0	0	0	transthyretin	HsT2651|PALB|TBPA	prealbumin, amyloidosis type I|thyroxine-binding prealbumin	18	18q12.1		0	1			0	0	0	0.0
PTGIR	Parkinson	ENSG00000160013	5739	0	1	0	0	0	0	0	0	0	0	0	prostaglandin I2 (prostacyclin) receptor (IP)	IP|MGC102830|PRIPR	PGI receptor|prostacyclin receptor|prostanoid IP receptor	19	19q13.3		0	1			0	0	0	0.0
HCG_25371	Parkinson		440567	0	1	0	0	0	0	0	0	0	0	0	-	UQCRHL	hCG25371	1	1p36.21		0	1			0	0	0	0.0
MX1	Parkinson	ENSG00000157601	4599	0	1	0	0	0	0	0	0	1	0	0	myxovirus (influenza virus) resistance 1, interferon-inducible protein p78 (mouse)	IFI-78K|IFI78|MX|MxA	interferon inducible protein p78|interferon-induced GTP-binding protein Mx1|interferon-regulated resistance GTP-binding protein|myxovirus resistance protein 1	21	21q22.3		0	2			0	0	0	0.0
GNL3	Parkinson	ENSG00000163938	26354	0	0	0	0	0	0	0	0	1	0	0	guanine nucleotide binding protein-like 3 (nucleolar)	C77032|E2IG3|MGC800|NS	estradiol-induced nucleotide binding protein|guanine nucleotide binding protein-like 3|nucleostemin	3	3p21.1		0	1			0	0	0	0.0
PICK1	Parkinson	ENSG00000100151	9463	0	0	0	0	0	0	0	0	1	0	0	protein interacting with PRKCA 1	MGC15204|PICK|PRKCABP	OTTHUMP00000028509|PRKCA-binding protein|protein interacting with C kinase 1|protein kinase C, alpha binding protein	22	22q13.1		0	1			0	0	0	0.0
LOC727947	Parkinson		727947	0	1	0	0	0	0	0	0	0	0	0	-	-	-	5	5q33.3		0	1			0	0	0	0.0
COX6C	Parkinson	ENSG00000164919	1345	0	1	0	0	0	0	0	0	0	0	0	cytochrome c oxidase subunit VIc	-	cytochrome c oxidase subunit VIc preprotein	8	8q22-q23		0	1			0	0	0	0.0
SLC25A31	Parkinson	ENSG00000151475	83447	0	1	0	0	0	0	0	0	0	0	0	solute carrier family 25 (mitochondrial carrier; adenine nucleotide translocator), member 31	AAC4|ANT4|DKFZp434N1235|SFEC35kDa	adenine nucleotide translocase 4|sperm flagellar energy carrier	4	4q28.1		0	1			0	0	0	0.0
CSTB	Parkinson	ENSG00000160213	1476	0	1	0	0	0	0	0	0	0	0	0	cystatin B (stefin B)	CST6|EPM1|PME|STFB	CPI-B|cystatin B|liver thiol proteinase inhibitor|stefin B	21	21q22.3		0	1			0	0	0	0.0
GLP1R	Parkinson	ENSG00000112164	2740	0	1	0	0	0	0	0	0	0	0	0	glucagon-like peptide 1 receptor	MGC138331	OTTHUMP00000016340	6	6p21		0	1			0	0	0	0.0
CAV1	Parkinson	ENSG00000105974	857	0	1	0	0	0	0	0	1	0	0	0	caveolin 1, caveolae protein, 22kDa	BSCL3|CAV|CGL3|MSTP085|VIP21	OTTHUMP00000025031|caveolae protein, 22-kD|caveolin 1|caveolin 1, alpha isoform|caveolin 1, beta isoform|cell growth-inhibiting protein 32	7	7q31.1		0	2			0	0	0	0.0
EEF1B3	Parkinson		1934	0	0	0	0	0	0	0	0	1	0	0	eukaryotic translation elongation factor 1 beta 3	BETA-3|EEF-1|EEF-1BETA5A|EEF1B	-	5	5q13.1		0	1			0	0	0	0.0
AGFG1	Parkinson	ENSG00000173744	3267	0	1	0	0	0	0	0	0	0	0	0	ArfGAP with FG repeats 1	DKFZp686I15205|HRB|MGC116938|MGC116940|RAB|RIP	HIV-1 Rev binding protein|Rab, Rev/Rex activation domain-binding protein|hRIP, Rev interacting protein|nucleoporin-like protein RIP	2	2q36.3		0	1			0	0	0	0.0
COX7B	Parkinson	ENSG00000131174	1349	0	1	0	0	0	0	0	0	0	0	0	cytochrome c oxidase subunit VIIb	-	OTTHUMP00000024326|cytochrome-c oxidase chain VIIb	X	Xq21.1		0	1			0	0	0	0.0
COX7C	Parkinson	ENSG00000127184	1350	0	1	0	0	0	0	0	0	0	0	0	cytochrome c oxidase subunit VIIc	-	cytochrome-c oxidase chain VIIc	5	5q14		0	1			0	0	0	0.0
NEDD8	Parkinson	ENSG00000129559	4738	0	1	0	0	0	0	0	0	1	0	0	neural precursor cell expressed, developmentally down-regulated 8	FLJ43224|MGC104393|MGC125896|MGC125897|Nedd-8	-	14	14q12		0	2			0	0	0	0.0
KMO	Parkinson	ENSG00000117009	8564	0	0	0	0	0	0	0	0	1	0	0	kynurenine 3-monooxygenase (kynurenine 3-hydroxylase)	dJ317G22.1	OTTHUMP00000037618|OTTHUMP00000044540|kynurenine 3-hydroxylase|kynurenine 3-monooxygenase	1	1q42-q44		0	1			0	0	0	0.0
TRH	Parkinson	ENSG00000170893	7200	0	1	0	0	0	0	0	0	0	0	0	thyrotropin-releasing hormone	MGC125964|MGC125965	-	3	3q13.3-q21		0	1			0	0	0	0.0
CSMD1	Parkinson		64478	0	1	0	0	0	0	0	1	0	0	0	CUB and Sushi multiple domains 1	KIAA1890	-	8	8p23.2		0	2			0	0	0	0.0
REG1A	Parkinson	ENSG00000115386	5967	0	0	0	0	0	0	0	0	1	0	0	regenerating islet-derived 1 alpha	ICRF|MGC12447|P19|PSP|PSPS|PSPS1|PTP|REG	OTTHUMP00000160485|islet cells regeneration factor|islet of langerhans regenerating protein|lithostathine 1 alpha|pancreatic stone protein, secretory|pancreatic thread protein|protein-X|regenerating islet-derived 1 alpha (pancreatic stone protein, pancreatic thread protein)|regenerating protein I alpha	2	2p12		0	1			0	0	0	0.0
ALB	Parkinson	ENSG00000163631	213	0	1	0	0	0	0	0	0	0	0	0	albumin	DKFZp779N1935|PRO0883|PRO0903|PRO1341	cell growth inhibiting protein 42|growth-inhibiting protein 20|serum albumin	4	4q11-q13		0	1			0	0	0	0.0
ASRGL1	Parkinson	ENSG00000162174	80150	0	1	0	0	0	0	0	0	0	0	0	asparaginase like 1	ALP|ALP1|CRASH|FLJ22316	L-asparagine amidohydrolase|asparaginase-like 1|asparaginase-like 1 protein	11	11q12.3		0	1			0	0	0	0.0
CSF1R	Parkinson	ENSG00000182578	1436	0	0	0	0	0	0	0	0	0	0	1	colony stimulating factor 1 receptor	C-FMS|CD115|CSFR|FIM2|FMS	CD115 antigen|FMS proto-oncogene|McDonough feline sarcoma viral (v-fms) oncogene homolog|macrophage colony stimulating factor I receptor	5	5q33-q35		0	1			1	0	0	0.0
P4HB	Parkinson	ENSG00000185624	5034	0	1	0	0	0	0	0	0	0	0	0	prolyl 4-hydroxylase, beta polypeptide	DSI|ERBA2L|GIT|P4Hbeta|PDI|PDIA1|PHDB|PO4DB|PO4HB|PROHB	collagen prolyl 4-hydroxylase beta|glutathione-insulin transhydrogenase|procollagen-proline, 2-oxoglutarate 4-dioxygenase (proline 4-hydroxylase), beta polypeptide|prolyl 4-hydroxylase, beta subunit|protein disulfide isomerase family A, member 1|protein disulfide isomerase-associated 1|protein disulfide isomerase/oxidoreductase|protocollagen hydroxylase|thyroid hormone-binding protein p55|v-erb-a…	17	17q25		0	1			0	0	0	0.0
CARD8	Parkinson	ENSG00000105483	22900	0	0	0	0	0	0	0	0	1	0	0	caspase recruitment domain family, member 8	CARDINAL|DACAR|DKFZp779L0366|Dakar|FLJ18119|FLJ18121|KIAA0955|MGC57162|NDPP|NDPP1|TUCAN	CARD inhibitor of NF-kappaB-activating ligands|CARD8 isoform T47|CARD8 isoform T51|CARD8 isoform T60|apoptotic protein NDPP1|tumor up-regulated CARD-containing antagonist of caspase nine	19	19q13.32		0	1			0	0	0	0.0
GABRA1	Parkinson	ENSG00000022355	2554	0	0	0	0	1	0	0	0	0	0	0	gamma-aminobutyric acid (GABA) A receptor, alpha 1	ECA4|EJM	OTTHUMP00000160870	5	5q34-q35		0	1			0	0	0	0.0
COX8C	Parkinson	ENSG00000187581	341947	0	1	0	0	0	0	0	0	0	0	0	cytochrome c oxidase subunit 8C	COX8-3|MGC119774|MGC119775	cytochrome c oxidase subunit VIII|cytochrome c oxidase subunit VIIIc	14	14q32.13		0	1			0	0	0	0.0
EEF1A2	Parkinson	ENSG00000101210	1917	0	0	0	0	0	0	0	0	1	0	0	eukaryotic translation elongation factor 1 alpha 2	EEF1AL|EF-1-alpha-2|EF1A|FLJ41696|HS1|STN|STNL	OTTHUMP00000031776|elongation factor 1-alpha 2|elongation factor-1 alpha|statin S1|statin-like	20	20q13.3		0	1			0	0	0	0.0
OMP	Parkinson		4975	0	1	0	0	0	0	0	0	0	0	0	olfactory marker protein	-	-	11	11q13.5		0	1			0	0	0	0.0
COX8A	Parkinson	ENSG00000176340	1351	0	1	0	0	0	0	0	0	0	0	0	cytochrome c oxidase subunit 8A (ubiquitous)	COX|COX8|COX8-2|COX8L|VIII|VIII-L	cytochrome c oxidase subunit VIII|cytochrome c oxidase subunit VIIIa	11	11q12-q13		0	1			0	0	0	0.0
UBE2E3	Parkinson	ENSG00000170035	10477	0	1	0	0	0	0	0	0	0	0	0	ubiquitin-conjugating enzyme E2E 3 (UBC4/5 homolog, yeast)	UBCH9|UbcM2	ubiquitin carrier protein|ubiquitin-conjugating enzyme E2E 3|ubiquitin-conjugating enzyme E2E 3 (homologous to yeast UBC4/5)|ubiquitin-protein ligase	2	2q32.1		0	1			0	0	0	0.0
C8ORF38	Parkinson	ENSG00000156170	137682	0	0	0	0	0	0	0	1	0	0	0	chromosome 8 open reading frame 38	MGC40214	OTTHUMP00000196529|hypothetical protein LOC137682|putative phytoene synthase	8	8q22.1		0	1			0	0	0	0.0
PPIG	Parkinson	ENSG00000138398	9360	0	0	0	0	0	0	0	0	1	0	0	peptidylprolyl isomerase G (cyclophilin G)	CARS-Cyp|CYP|MGC133241|SRCyp	Clk-associating RS-cyclophilin|peptidyl-prolyl isomerase G (cyclophilin G)|peptidylprolyl isomerase G	2	2q31.1		0	1			0	0	0	0.0
NEDD4	Parkinson	ENSG00000069869	4734	0	1	0	0	0	0	0	0	0	0	0	neural precursor cell expressed, developmentally down-regulated 4	KIAA0093|MGC176705|NEDD4-1|RPF1	receptor-potentiating factor 1	15	15q		0	1			0	0	0	0.0
PPID	Parkinson	ENSG00000171497	5481	0	1	0	0	0	0	0	0	0	0	0	peptidylprolyl isomerase D	CYP-40|CYPD|MGC33096	40 kDa peptidyl-prolyl cis-trans isomerase D|PPIase|cyclophilin 40|cyclophilin D|cyclophilin-related protein|rotamase	4	4q31.3		0	1			0	0	0	0.0
ALDH2	Parkinson	ENSG00000111275	217	0	1	0	0	0	0	0	0	0	0	1	aldehyde dehydrogenase 2 family (mitochondrial)	ALDH-E2|ALDHI|ALDM|MGC1806	ALDH class 2|acetaldehyde dehydrogenase 2|liver mitochondrial ALDH|mitochondrial aldehyde dehydrogenase 2|nucleus-encoded mitochondrial aldehyde dehydrogenase 2	12	12q24.2		0	2			1	0	0	0.0
RAP1A	Parkinson	ENSG00000116473	5906	0	1	0	0	0	0	0	0	0	0	0	RAP1A, member of RAS oncogene family	KREV-1|KREV1|RAP1|SMGP21	OTTHUMP00000013740|OTTHUMP00000013741|OTTHUMP00000059089|RAS-related protein RAP1A|Ras-related protein Krev-1|Ras-related protein Rap-1A	1	1p13.3		0	1			0	0	0	0.0
MTOR	Parkinson	ENSG00000198793	2475	0	1	0	0	0	0	0	0	0	0	0	mechanistic target of rapamycin (serine/threonine kinase)	FLJ44809|FRAP|FRAP1|FRAP2|RAFT1|RAPT1	FK506 binding protein 12-rapamycin associated protein 1|FK506 binding protein 12-rapamycin associated protein 2|FKBP-rapamycin associated protein|FKBP12-rapamycin complex-associated protein 1|OTTHUMP00000001983|mammalian target of rapamycin|rapamycin and FKBP12 target 1|rapamycin associated protein FRAP2|rapamycin target protein	1	1p36.2		0	1			0	0	0	0.0
UBE2E2	Parkinson	ENSG00000182247	7325	0	1	0	0	0	0	0	0	0	0	0	ubiquitin-conjugating enzyme E2E 2 (UBC4/5 homolog, yeast)	FLJ25157|UBCH8	OTTHUMP00000161048|ubiquitin carrier protein E2|ubiquitin-conjugating enzyme E2E 2|ubiquitin-conjugating enzyme E2E 2 (homologous to yeast UBC4/5)|ubiquitin-protein ligase E2	3	3p24.2		0	1			0	0	0	0.0
PUF60	Parkinson	ENSG00000179950	22827	0	1	0	0	0	0	0	0	0	0	0	poly-U binding splicing factor 60KDa	FIR|FLJ31379|RoBPI|SIAHBP1	FBP interacting repressor|Ro ribonucleoprotein binding protein 1|Ro ribonucleoprotein-binding protein 1|fuse-binding protein-interacting repressor|poly-U binding splicing factor PUF60|pyrimidine tract binding splicing factor|siah binding protein 1	8	8q24.2-qter		0	1			0	0	0	0.0
UQCRC2	Parkinson	ENSG00000140740	7385	0	1	0	0	0	0	0	0	0	0	0	ubiquinol-cytochrome c reductase core protein II	QCR2|UQCR2	-	16	16p12		0	1			0	0	0	0.0
SEPX1	Parkinson	ENSG00000198736	51734	0	1	0	0	0	0	0	0	0	0	0	selenoprotein X, 1	HSPC270|MGC3344|MSRB1|SELR|SELX	OTTHUMP00000159418|methionine sulfoxide reductase|methionine-R-sulfoxide reductase|selenoprotein R	16	16p13.3		0	1			0	0	0	0.0
UQCRC1	Parkinson	ENSG00000010256	7384	0	1	0	0	0	0	0	0	0	0	0	ubiquinol-cytochrome c reductase core protein I	D3S3191|QCR1|UQCR1	-	3	3p21.3		0	1			0	0	0	0.0
C8ORF83	Parkinson		286144	0	0	0	0	1	0	0	0	0	0	0	chromosome 8 open reading frame 83	DKFZp779L1068|FLJ40637|UPF0599|triqk	-	8	8q22.1		0	1			0	0	0	0.0
PRKAG2	Parkinson	ENSG00000106617	51422	1	1	0	1	0	0	1	1	1	1	0	protein kinase, AMP-activated, gamma 2 non-catalytic subunit	AAKG|AAKG2|CMH6|H91620p|WPWS	AMP-activated protein kinase gamma2 subunit|AMPK gamma2	7	7q36.1		0	7			0	0	0	0.0
UQCRFS1	Parkinson	ENSG00000169021	7386	0	1	0	0	0	0	0	0	0	0	0	ubiquinol-cytochrome c reductase, Rieske iron-sulfur polypeptide 1	RIP1|RIS1|RISP|UQCR5	-	19	19q12-q13.1		0	1			0	0	0	0.0
TERC	Parkinson		7012	0	1	0	0	0	0	0	0	0	0	0	telomerase RNA component	SCARNA19|TR|TRC3|hTR	-	3	3q26		0	1			0	0	0	0.0
PDCD2	Parkinson	ENSG00000071994	5134	0	1	0	0	0	0	0	0	0	0	0	programmed cell death 2	MGC12347|RP8|ZMYND7	OTTHUMP00000017701|programmed cell death 2/Rp8 homolog|zinc finger protein Rp-8	6	6q27		0	1			0	0	0	0.0
FUBP1	Parkinson	ENSG00000162613	8880	0	0	0	0	0	0	0	0	1	0	0	far upstream element (FUSE) binding protein 1	FBP|FUBP	DNA helicase V|FUSE-binding protein|OTTHUMP00000038483|far upstream element binding protein|far upstream element-binding protein	1	1p31.1		0	1			0	0	0	0.0
ITIH4	Parkinson	ENSG00000055955	3700	0	1	0	0	0	0	0	0	0	0	0	inter-alpha (globulin) inhibitor H4 (plasma Kallikrein-sensitive glycoprotein)	DKFZp686G21125|H4P|IHRP|ITIHL1|PK120	inter-alpha (globulin) inhibitor H4|plasma kallikrein-sensitive glycoprotein	3	3p21-p14		0	1			0	0	0	0.0
MKKS	Parkinson	ENSG00000125863	8195	0	1	0	0	0	0	0	0	0	0	0	McKusick-Kaufman syndrome	BBS6|HMCS|KMS|MKS	McKusick-Kaufman syndrome protein|OTTHUMP00000030274	20	20p12		0	1			0	0	0	0.0
RANBP2	Parkinson	ENSG00000153201	5903	0	0	0	0	0	0	0	0	1	0	0	RAN binding protein 2	ANE1|NUP358|TRP1|TRP2	P270|nuclear pore complex protein Nup358|nucleoporin 358|transformation-related protein 2	2	2q12.3		0	1			0	0	0	0.0
TUBA1A	Parkinson	ENSG00000167552	7846	0	1	0	0	0	0	0	0	0	0	0	tubulin, alpha 1a	B-ALPHA-1|FLJ25113|LIS3|TUBA3	hum-a-tub1|hum-a-tub2|tubulin, alpha 3|tubulin, alpha, brain-specific	12	12q12-q14.3		0	1			0	0	0	0.0
SHC3	Parkinson	ENSG00000148082	53358	0	1	0	0	0	0	0	0	0	0	0	SHC (Src homology 2 domain containing) transforming protein 3	N-Shc|NSHC|RAI|SHCC	OTTHUMP00000021614|neuronal Shc|src homology 2 domain-containing transforming protein C3	9	9q22.1		0	1			0	0	0	0.0
TUBA1B	Parkinson	ENSG00000123416	10376	0	1	0	0	0	0	0	0	0	0	0	tubulin, alpha 1b	K-ALPHA-1	alpha tubulin|tubulin, alpha, ubiquitous	12	12q13.12		0	1			0	0	0	0.0
TUBA1C	Parkinson	ENSG00000167553	84790	0	1	0	0	0	0	0	0	0	0	0	tubulin, alpha 1c	MGC10851|MGC14580|TUBA6|bcm948	tubulin alpha 6|tubulin, alpha 6	12	12q12-q14		0	1			0	0	0	0.0
EFR3B	Parkinson		22979	0	0	0	0	1	0	0	0	0	0	0	EFR3 homolog B (S. cerevisiae)	KIAA0953	EFR3 homolog B	2	2p23.3		0	1			0	0	0	0.0
HPD	Parkinson	ENSG00000158104	3242	0	0	0	0	0	0	0	0	1	0	0	4-hydroxyphenylpyruvate dioxygenase	4-HPPD|4HPPD|GLOD3|HPPDASE|PPD	4-hydroxyphenylpyruvic acid oxidase|glyoxalase domain containing 3	12	12q24-qter		0	1			0	0	0	0.0
MT3	Parkinson	ENSG00000087250	4504	0	1	0	0	0	0	0	0	0	0	0	metallothionein 3	GIF|GIFB|GRIF	metallothionein 3 (growth inhibitory factor (neurotrophic))	16	16q13		0	1			0	0	0	0.0
GABRG3	Parkinson		2567	0	0	0	0	0	0	0	0	0	1	0	gamma-aminobutyric acid (GABA) A receptor, gamma 3	-	-	15	15q12		0	1			0	0	0	0.0
COX4I2	Parkinson	ENSG00000131055	84701	0	1	0	0	0	0	0	0	0	0	0	cytochrome c oxidase subunit IV isoform 2 (lung)	COX4|COX4-2|COX4B|COX4L2|COXIV-2|dJ857M17.2	OTTHUMP00000030533|cytochrome c oxidase subunit IV isoform 2|cytochrome c oxidase subunit IV-like 2	20	20q11.21		0	1			0	0	0	0.0
COX4I1	Parkinson	ENSG00000131143	1327	0	1	0	0	0	0	0	0	0	0	0	cytochrome c oxidase subunit IV isoform 1	COX4|COXIV|MGC72016	-	16	16q22-qter		0	1			0	0	0	0.0
MRPS6	Parkinson	ENSG00000214955	64968	0	0	0	0	0	0	0	0	1	0	0	mitochondrial ribosomal protein S6	C21orf101|MRP-S6|RPMS6|S6mt	OTTHUMP00000068540	21	21q21.3-q22.1		0	1			0	0	0	0.0
ALK	Parkinson	ENSG00000171094	238	0	1	0	0	0	0	0	0	0	0	0	anaplastic lymphoma receptor tyrosine kinase	CD246|TFG/ALK	ALK tyrosine kinase receptor|CD246 antigen|anaplastic lymphoma kinase	2	2p23		0	1			0	0	0	0.0
PRKCD	Parkinson	ENSG00000163932	5580	0	1	0	0	0	0	0	0	0	0	0	protein kinase C, delta	MAY1|MGC49908|PKCD|nPKC-delta	protein kinase C delta VIII	3	3p21.31		0	1			0	0	0	0.0
CHST1	Parkinson	ENSG00000175264	8534	0	0	0	0	0	0	0	0	1	0	0	carbohydrate (keratan sulfate Gal-6) sulfotransferase 1	C6ST|KS6ST|KSGal6ST	carbohydrate (chondroitin 6/keratan) sulfotransferase 1	11	11p11.2-p11.1		0	1			0	0	0	0.0
TARS	Parkinson	ENSG00000113407	6897	0	1	0	0	0	0	0	0	0	0	0	threonyl-tRNA synthetase	MGC9344|ThrRS	threonine tRNA ligase 1, cytoplasmic|threonine--tRNA ligase	5	5p13.2		0	1			0	0	0	0.0
MRPS9	Parkinson	ENSG00000135972	64965	0	1	0	0	0	0	0	0	0	0	0	mitochondrial ribosomal protein S9	MRP-S9|RPMS9|S9mt	28S ribosomal protein S9, mitochondrial	2	2q12.1		0	1			0	0	0	0.0
UBE2K	Parkinson	ENSG00000078140	3093	0	0	0	0	0	0	0	0	1	0	0	ubiquitin-conjugating enzyme E2K (UBC1 homolog, yeast)	DKFZp564C1216|DKFZp686J24237|E2-25K|HIP2|HYPG|LIG	huntingtin interacting protein 2|ubiquitin carrier protein|ubiquitin-conjugating enzyme E2-25 KDA|ubiquitin-conjugating enzyme E2K|ubiquitin-protein ligase	4	4p14		0	1			0	0	0	0.0
PANK1	Parkinson	ENSG00000152782	53354	0	0	0	0	0	0	0	0	1	0	0	pantothenate kinase 1	MGC24596|PANK|PANK1a|PANK1b	OTTHUMP00000020071|OTTHUMP00000020072|pantothenic acid kinase	10	10q23.31		0	1			0	0	0	0.0
GHRH	Parkinson	ENSG00000118702	2691	0	1	0	0	0	0	0	0	0	0	0	growth hormone releasing hormone	GHRF|GRF|MGC119781	OTTHUMP00000030915|growth hormone releasing factor|sermorelin|somatocrinin|somatoliberin	20	20q11.2		0	1			0	0	0	0.0
GHRL	Parkinson	ENSG00000157017	51738	0	1	0	0	0	0	0	0	0	0	0	ghrelin/obestatin prepropeptide	MTLRP|obestatin	ghrelin, growth hormone secretagogue receptor ligand|ghrelin/obestatin|ghrelin/obestatin preprohormone|motilin-related peptide	3	3p26-p25		0	1			0	0	0	0.0
MDM2	Parkinson	ENSG00000135679	4193	0	1	0	0	0	0	0	0	0	0	0	Mdm2 p53 binding protein homolog (mouse)	HDMX|MGC5370|MGC71221|hdm2	Mdm2, transformed 3T3 cell double minute 2, p53 binding protein|double minute 2, human homolog of; p53-binding protein|mouse double minute 2 homolog|p53-binding protein MDM2|ubiquitin-protein ligase E3 Mdm2	12	12q14.3-q15		0	1			0	0	0	0.0
NGFR	Parkinson	ENSG00000064300	4804	0	1	0	0	0	0	0	0	1	0	0	nerve growth factor receptor (TNFR superfamily, member 16)	CD271|Gp80-LNGFR|TNFRSF16|p75(NTR)|p75NTR	low affinity nerve growth factor receptor|low-affinity nerve growth factor receptor|nerve growth factor receptor	17	17q21-q22		0	2			0	0	0	0.0
UBE2S	Parkinson	ENSG00000108106	27338	0	0	0	0	0	0	0	0	1	0	0	ubiquitin-conjugating enzyme E2S	E2-EPF|E2EPF|EPF5	ubiquitin carrier protein S|ubiquitin-conjugating enzyme E2-24 kD|ubiquitin-protein ligase S	19	19q13.43		0	1			0	0	0	0.0
AOC3	Parkinson	ENSG00000131471	8639	0	1	0	0	0	0	0	0	0	0	0	amine oxidase, copper containing 3 (vascular adhesion protein 1)	HPAO|SSAO|VAP-1|VAP1	amine oxidase, copper containing 3|copper amine oxidase|semicarbazide-sensitive amine oxidase|vascular adhesion protein 1	17	17q21		0	1			0	0	0	0.0
PRKCZ	Parkinson	ENSG00000067606	5590	0	1	0	0	0	0	0	0	0	0	0	protein kinase C, zeta	PKC-ZETA|PKC2	OTTHUMP00000001368|OTTHUMP00000044160	1	1p36.33-p36.2		0	1			0	0	0	0.0
CPLX1	Parkinson	ENSG00000168993	10815	0	1	0	0	0	0	0	1	0	0	0	complexin 1	CPX-I|CPX1	synaphin 2	4	4p16.3		0	2			0	0	0	0.0
XIAP	Parkinson	ENSG00000101966	331	0	1	0	0	0	0	0	0	0	0	0	X-linked inhibitor of apoptosis	API3|BIRC4|ILP1|MIHA|XLP2	OTTHUMP00000023975|OTTHUMP00000196392|apoptosis inhibitor 3|baculoviral IAP repeat-containing 4|baculoviral IAP repeat-containing protein 4	X	Xq25		0	1			0	0	0	0.0
CAMK2G	Parkinson	ENSG00000148660	818	0	1	0	0	0	0	0	0	0	0	0	calcium/calmodulin-dependent protein kinase II gamma	CAMK|CAMK-II|CAMKG|FLJ16043|MGC26678	CaM kinase II|OTTHUMP00000019843|OTTHUMP00000019844|calcium/calmodulin-dependent protein kinase (CaM kinase) II gamma	10	10q22		0	1			0	0	0	0.0
UBE3C	Parkinson	ENSG00000009335	9690	0	1	0	0	0	0	0	0	0	0	0	ubiquitin protein ligase E3C	KIAA0010|KIAA10	ubiquitin-protein isopeptide ligase (E3)	7	7q36.3		0	1			0	0	0	0.0
DNAH8	Parkinson	ENSG00000124721	1769	0	1	0	0	0	0	0	0	0	0	0	dynein, axonemal, heavy chain 8	ATPase|FLJ25850|FLJ36115|FLJ36334|hdhc9	OTTHUMP00000017871|OTTHUMP00000039711|dynein, axonemal, heavy polypeptide 8	6	6p21.31-p21.1		0	1			0	0	0	0.0
TUBGCP3	Parkinson	ENSG00000126216	10426	0	1	0	0	0	0	0	0	0	0	0	tubulin, gamma complex associated protein 3	GCP3|SPBC98|Spc98p	OTTHUMP00000018726|spindle pole body protein	13	13q34		0	1			0	0	0	0.0
TUBGCP6	Parkinson	ENSG00000128159	85378	0	1	0	0	0	0	0	0	0	0	0	tubulin, gamma complex associated protein 6	GCP6	OTTHUMP00000028553|gamma-tubulin complex component 6	22	22q13.31-q13.33		0	1			0	0	0	0.0
TUBGCP5	Parkinson	ENSG00000153575	114791	0	1	0	0	0	0	0	0	0	0	0	tubulin, gamma complex associated protein 5	GCP5|KIAA1899	gamma-tubulin complex component GCP5	15	15q11.2		0	1			0	0	0	0.0
NPTX2	Parkinson	ENSG00000106236	4885	0	1	0	0	0	0	0	0	0	0	0	neuronal pentraxin II	NARP|NP-II|NP2	apexin|neuronal activity-regulated pentaxin	7	7q21.3-q22.1		0	1			0	0	0	0.0
MAP3K1	Parkinson		4214	0	1	0	0	0	0	0	0	0	0	0	mitogen-activated protein kinase kinase kinase 1	MAPKKK1|MEKK|MEKK1	MAP/ERK kinase kinase 1|MAPK/ERK kinase kinase 1|MEK kinase 1|OTTHUMP00000065818	5	5q11.2		0	1			0	0	0	0.0
TGM1	Parkinson	ENSG00000092295	7051	0	0	0	0	0	0	0	0	1	0	0	transglutaminase 1 (K polypeptide epidermal type I, protein-glutamine-gamma-glutamyltransferase)	ICR2|KTG|LI|LI1|TGASE|TGK	TGase K|epidermal TGase|transglutaminase 1|transglutaminase K|transglutaminase, keratinocyte	14	14q11.2		0	1			0	0	0	0.0
TUBA3C	Parkinson	ENSG00000198033	7278	0	1	0	0	0	0	0	0	0	0	0	tubulin, alpha 3c	TUBA2|bA408E5.3	tubulin, alpha 2	13	13q11		0	1			0	0	0	0.0
TGM2	Parkinson	ENSG00000198959	7052	0	1	0	0	0	0	0	0	1	0	0	transglutaminase 2 (C polypeptide, protein-glutamine-gamma-glutamyltransferase)	G-ALPHA-h|GNAH|TG2|TGC	C polypeptide|OTTHUMP00000030960|TGase C|TGase-H|protein-glutamine-gamma-glutamyltransferase|tissue transglutaminase|transglutaminase 2|transglutaminase C	20	20q12		0	2			0	0	0	0.0
CAMK2D	Parkinson	ENSG00000145349	817	0	0	0	0	1	0	0	0	0	0	0	calcium/calmodulin-dependent protein kinase II delta	CAMKD|DKFZp686G23119|DKFZp686I2288|MGC44911	CaM kinase II delta subunit|CaM-kinase II delta chain|CaMK-II delta subunit|OTTHUMP00000163829|OTTHUMP00000163830|calcium/calmodulin-dependent protein kinase (CaM kinase) II delta|calcium/calmodulin-dependent protein kinase type II delta chain	4	4q26		0	1			0	0	0	0.0
GAPDH	Parkinson	ENSG00000111640	2597	0	1	0	0	0	0	0	0	0	0	0	glyceraldehyde-3-phosphate dehydrogenase	G3PD|GAPD|MGC88685	OTTHUMP00000174431|OTTHUMP00000174432|aging-associated gene 9 protein|glyceraldehyde 3-phosphate dehydrogenase	12	12p13		0	1			0	0	0	0.0
DLST	Parkinson	ENSG00000119689	1743	0	1	0	0	0	0	0	0	1	0	0	dihydrolipoamide S-succinyltransferase (E2 component of 2-oxo-glutarate complex)	DLTS	-	14	14q24.3		0	2			0	0	0	0.0
FOXL2	Parkinson	ENSG00000183770	668	0	1	0	0	0	0	0	1	0	0	0	forkhead box L2	BPES|BPES1|PFRK|PINTO|POF3	forkhead transcription factor FOXL2	3	3q23		0	2			0	0	0	0.0
UBE4A	Parkinson	ENSG00000110344	9354	0	0	0	0	0	0	0	0	1	0	0	ubiquitination factor E4A (UFD2 homolog, yeast)	E4|KIAA0126|MGC133315|UBOX2|UFD2	homologous to yeast UFD2|ubiquitin conjugation factor E4 A|ubiquitination factor E4A|ubiquitination factor E4A (homologous to yeast UFD2)	11	11q23.3		0	1			0	0	0	0.0
MAP1B	Parkinson	ENSG00000131711	4131	0	1	0	0	0	0	0	0	0	0	0	microtubule-associated protein 1B	DKFZp686E1099|DKFZp686F1345|FLJ38954|FUTSCH|MAP5	-	5	5q13		0	1			0	0	0	0.0
PARK4	Parkinson		60454	0	1	0	0	0	1	0	0	1	1	0	Parkinson disease (autosomal dominant, Lewy body) 4	-	-	4	4p15		0	4			0	0	0	0.0
CD99	Parkinson	ENSG00000002586	4267	0	1	0	0	0	0	0	0	0	0	0	CD99 molecule	MIC2|MIC2X|MIC2Y	CD99 antigen|E2 antigen|MIC2 (monoclonal antibody 12E7)|OTTHUMP00000022840|T-cell surface glycoprotein E2|antigen identified by monoclonal 12E7, Y homolog|antigen identified by monoclonal antibodies 12E7, F21 and O13|surface antigen MIC2	X|Y	Xp22.32; Yp11.3		0	1			0	0	0	0.0
PARK3	Parkinson		5072	1	1	0	0	0	1	0	0	1	1	0	Parkinson disease (autosomal dominant, Lewy body) 3	-	-	2	2p13		0	5			0	0	0	0.0
TUBGCP2	Parkinson	ENSG00000130640	10844	0	1	0	0	0	0	0	0	0	0	0	tubulin, gamma complex associated protein 2	GCP2|MGC138162|SPBC97|Spc97p	OTTHUMP00000020808|gamma-tubulin complex protein 2	10	10q26.3		0	1			0	0	0	0.0
SIRT2	Parkinson	ENSG00000068903	22933	0	1	0	0	0	1	0	0	0	0	0	sirtuin (silent mating type information regulation 2 homolog) 2 (S. cerevisiae)	SIR2|SIR2L|SIR2L2	silencing information regulator 2-like|silent information regulator 2|sir2-related protein type 2|sirtuin 2|sirtuin type 2	19	19q13		0	2			0	0	0	0.0
HPR	Parkinson	ENSG00000197711	3250	0	0	0	0	0	0	0	0	1	0	0	haptoglobin-related protein	A-259H10.2|HP	Haptoglobin-related locus	16	16q22.1		0	1			0	0	0	0.0
NBL1	Parkinson	ENSG00000158747	4681	0	0	0	0	0	0	0	0	1	0	0	neuroblastoma, suppression of tumorigenicity 1	D1S1733E|DAN|DAND1|MGC8972|NB|NO3	differential screening-selected gene aberrant in neuroblastoma|neuroblastoma candidate region, suppression of tumorigenicity 1|neuroblastoma suppressor of tumorigenicity 1	1	1p36.13		0	1			0	0	0	0.0
ATXN7	Parkinson	ENSG00000163635	6314	0	1	0	0	0	0	0	0	0	0	0	ataxin 7	ADCAII|OPCA3|SCA7	-	3	3p21.1-p12		0	1			0	0	0	0.0
SLC18A3	Parkinson	ENSG00000187714	6572	0	1	0	0	0	0	0	0	1	0	0	solute carrier family 18 (vesicular acetylcholine), member 3	MGC12716|VACHT	OTTHUMP00000019582|solute carrier family 18, member 3|vesicular acetylcholine transporter	10	10q11.2		0	2			0	0	0	0.0
IRF2	Parkinson	ENSG00000168310	3660	0	1	0	0	0	0	0	0	0	0	0	interferon regulatory factor 2	DKFZp686F0244|IRF-2	-	4	4q34.1-q35.1		0	1			0	0	0	0.0
LTA4H	Parkinson	ENSG00000111144	4048	0	1	0	0	0	0	0	0	0	0	0	leukotriene A4 hydrolase	-	-	12	12q22		0	1			0	0	0	0.0
SLC5A7	Parkinson	ENSG00000115665	60482	0	1	0	0	0	0	0	0	1	0	0	solute carrier family 5 (choline transporter), member 7	CHT|CHT1|MGC126299|MGC126300|hCHT	high affinity choline transporter; hemicholinium-3-sensitive choline transporter	2	2q12		0	2			0	0	0	0.0
SLC18A1	Parkinson	ENSG00000036565	6570	0	1	0	0	0	0	0	0	0	0	0	solute carrier family 18 (vesicular monoamine), member 1	CGAT|VAT1|VMAT1	-	8	8p21.3		0	1			0	0	0	0.0
IGFBP1	Parkinson	ENSG00000146678	3484	0	1	0	0	0	0	0	0	0	0	0	insulin-like growth factor binding protein 1	AFBP|IBP1|IGF-BP25|PP12|hIGFBP-1	IGF-binding protein 1|alpha-pregnancy-associated endometrial globulin|amniotic fluid binding protein|binding protein-25|binding protein-26|binding protein-28|growth hormone independent-binding protein|placental protein 12	7	7p13-p12		0	1			0	0	0	0.0
MAPK8IP1	Parkinson	ENSG00000121653	9479	0	1	0	0	0	0	0	0	0	0	0	mitogen-activated protein kinase 8 interacting protein 1	IB1|JIP-1|JIP1|PRKM8IP	JNK-interacting protein 1|PRKM8 interacting protein|islet-brain 1	11	11p12-p11.2		0	1			0	0	0	0.0
IGFBP2	Parkinson	ENSG00000115457	3485	0	1	0	0	0	0	0	0	0	0	0	insulin-like growth factor binding protein 2, 36kDa	IBP2|IGF-BP53	insulin-like growth factor binding protein 2 (36kD)	2	2q33-q34		0	1			0	0	0	0.0
IGFBP3	Parkinson	ENSG00000146674	3486	0	1	0	0	0	0	0	0	0	0	0	insulin-like growth factor binding protein 3	BP-53|IBP3	IGF-binding protein 3|acid stable subunit of the 140 K IGF complex|binding protein 29|binding protein 53|growth hormone-dependent binding protein	7	7p13-p12		0	1			0	0	0	0.0
UGT2B7	Parkinson	ENSG00000171234	7364	0	1	0	0	0	0	0	0	0	0	0	UDP glucuronosyltransferase 2 family, polypeptide B7	UDPGT2B7|UDPGTH2|UGT2B9	3,4-catechol estrogen specific|UDP glucuronosyltransferase 2B7|UDP-glucuronosyltransferase 2B7|UDP-glucuronyltransferase, family 2, beta-7	4	4q13		0	1			0	0	0	0.0
CSN2	Parkinson	ENSG00000135222	1447	0	1	0	0	0	0	0	0	0	0	0	casein beta	CASB	-	4	4q21.1		0	1			0	0	0	0.0
ALS2	Parkinson	ENSG00000003393	57679	0	1	0	0	0	0	0	0	0	0	0	amyotrophic lateral sclerosis 2 (juvenile)	ALS2CR6|ALSJ|FLJ31851|IAHSP|KIAA1563|MGC87187|PLSJ	alsin	2	2q33.1		0	1			0	0	0	0.0
TUBB2A	Parkinson	ENSG00000137267	7280	0	1	0	0	0	0	0	0	0	0	0	tubulin, beta 2A	TUBB|TUBB2|dJ40E16.7	OTTHUMP00000015956|tubulin, beta 2|tubulin, beta polypeptide 2	6	6p25		0	1			0	0	0	0.0
PLEKHM1	Parkinson	ENSG00000141342	9842	0	0	0	0	0	0	0	0	0	1	0	pleckstrin homology domain containing, family M (with RUN domain) member 1	AP162|B2|KIAA0356|OPTB6	adapter protein 162	17	17q21.31		0	1			0	0	0	0.0
INTS2	Parkinson		57508	0	1	0	0	0	0	0	0	0	0	0	integrator complex subunit 2	INT2|KIAA1287	-	17	17q23.2		0	1			0	0	0	0.0
INTS3	Parkinson	ENSG00000143624	65123	0	1	0	0	0	0	0	0	0	0	0	integrator complex subunit 3	C1orf193|C1orf60|DKFZp686E1950|DKFZp686O20115|DKFZp781I1253|FLJ21919|FLJ44849|INT3	OTTHUMP00000035161|RP11-216N14.4	1	1q21.3		0	1			0	0	0	0.0
SYP	Parkinson	ENSG00000102003	6855	0	1	0	0	0	0	0	0	0	0	0	synaptophysin	-	major synaptic vesicle protein P38	X	Xp11.23-p11.22		0	1			0	0	0	0.0
ACTG1	Parkinson	ENSG00000184009	71	0	1	0	0	0	0	0	0	0	0	0	actin, gamma 1	ACT|ACTG|DFNA20|DFNA26	actin, cytoplasmic 2|actin, gamma 1 propeptide|cytoskeletal gamma-actin	17	17q25		0	1			0	0	0	0.0
HTR1B	Parkinson	ENSG00000135312	3351	0	1	0	0	0	0	0	0	0	0	0	5-hydroxytryptamine (serotonin) receptor 1B	5-HT1B|5-HT1DB|HTR1D2|HTR1DB|S12	OTTHUMP00000016769	6	6q13		0	1			0	0	0	0.0
HTR1A	Parkinson	ENSG00000178394	3350	0	1	0	0	1	0	0	0	0	0	0	5-hydroxytryptamine (serotonin) receptor 1A	5-HT1A|5HT1a|ADRB2RL1|ADRBRL1	5-HT1a receptor|G protein coupled receptor|guanine nucleotide-binding regulatory protein-coupled receptor	5	5q11.2-q13		0	2			0	0	0	0.0
PPP1R1B	Parkinson	ENSG00000131771	84152	0	1	0	0	0	0	0	0	0	0	0	protein phosphatase 1, regulatory (inhibitor) subunit 1B	DARPP-32|DARPP32|FLJ20940	OTTHUMP00000164276|dopamine and cAMP regulated phosphoprotein|dopamine and cAMP-regulated neuronal phosphoprotein 32|protein phosphatase 1, regulatory (inhibitor) subunit 1B (dopamine and cAMP regulated phosphoprotein, DARPP-32)	17	17q12		0	1			0	0	0	0.0
MAT1A	Parkinson	ENSG00000151224	4143	0	1	0	0	0	0	0	0	0	0	0	methionine adenosyltransferase I, alpha	MAT|MATA1|SAMS|SAMS1	OTTHUMP00000019971|S-adenosylmethionine synthetase	10	10q22		0	1			0	0	0	0.0
KCNK5	Parkinson	ENSG00000164626	8645	0	0	0	0	0	0	0	0	1	0	0	potassium channel, subfamily K, member 5	FLJ11035|K2p5.1|TASK-2|TASK2	K2P5.1 potassium channel|OTTHUMP00000016343|TWIK-related acid-sensitive K+ channel 2|acid-sensitive potassium channel protein TASK-2|potassium channel, subfamily K, member 1 (TASK-2)	6	6p21		0	1			0	0	0	0.0
ACRC	Parkinson	ENSG00000147174	93953	0	1	0	0	0	0	0	0	0	0	0	acidic repeat containing	NAAR1	ACRC protein|OTTHUMP00000032171|OTTHUMP00000032172|putative nuclear protein	X	Xq13.1		0	1			0	0	0	0.0
FAS	Parkinson	ENSG00000026103	355	0	1	0	0	0	0	0	0	1	0	0	Fas (TNF receptor superfamily, member 6)	ALPS1A|APO-1|APT1|CD95|FAS1|FASTM|TNFRSF6	APO-1 cell surface antigen|CD95 antigen|Fas AMA|Fas antigen|OTTHUMP00000020045|OTTHUMP00000020046|OTTHUMP00000020051|OTTHUMP00000059646|apoptosis antigen 1|tumor necrosis factor receptor superfamily, member 6	10	10q24.1		0	2			0	0	0	0.0
CRYAB	Parkinson	ENSG00000109846	1410	0	1	0	0	0	0	0	0	0	0	0	crystallin, alpha B	CRYA2|CTPP2|HSPB5	alpha B crystallin|alpha crystallin B chain|heat-shock 20 kD like-protein	11	11q22.3-q23.1		0	1			0	0	0	0.0
SKP1	Parkinson	ENSG00000113558	6500	0	0	0	0	0	0	0	0	1	0	0	S-phase kinase-associated protein 1	EMC19|MGC34403|OCP-II|OCP2|SKP1A|TCEB1L|p19A	RNA polymerase II elongation factor-like protein OCP2|cyclin A/CDK2-associated p19|organ of Corti protein 2|transcription elongation factor B (SIII), polypeptide 1-like	5	5q31		0	1			0	0	0	0.0
C10ORF2	Parkinson	ENSG00000107815	56652	0	1	1	0	0	0	0	0	0	0	1	chromosome 10 open reading frame 2	ATXN8|FLJ21832|IOSCA|PEO|PEO1|PEOA3|SANDO|SCA8|TWINL	OTTHUMP00000020296|ataxin 8|gp4-like protein with intramitochondrial nucleoid localization|twinkle	10	10q23.3-q24.3		0	3			0	0	0	0.0
UQCR	Parkinson	ENSG00000127540	10975	0	1	0	0	0	0	0	0	0	0	0	ubiquinol-cytochrome c reductase, 6.4kDa subunit	0710008D09Rik|QCR10	ubiquinol cytochrome c reductase, 6.4kDa subunit	19	19p13.3		0	1			0	0	0	0.0
HNF4A	Parkinson	ENSG00000101076	3172	0	1	0	0	0	0	0	0	0	0	0	hepatocyte nuclear factor 4, alpha	FLJ39654|HNF4|HNF4a7|HNF4a8|HNF4a9|HNF4alpha|MODY|MODY1|NR2A1|NR2A21|TCF|TCF14	HNF4alpha10/11/12|OTTHUMP00000031060|OTTHUMP00000031062|hepatic nuclear factor 4 alpha|hepatocyte nuclear factor 4 alpha|transcription factor-14	20	20q12-q13.1		0	1			0	0	0	0.0
LOC644310	Parkinson		644310	0	1	0	0	0	0	0	0	0	0	0	-	-	-	X	Xp11.22		0	1			0	0	0	0.0
ADAMTS2	Parkinson	ENSG00000087116	9509	0	0	0	0	0	0	0	0	1	0	0	ADAM metallopeptidase with thrombospondin type 1 motif, 2	ADAM-TS2|ADAMTS-3|NPI|PCINP|PCPNI|hPCPNI	a disintegrin-like and metalloprotease (reprolysin type) with thrombospondin type 1 motif, 2|procollagen I N-proteinase|procollagen N-endopeptidase	5	5qter		0	1			0	0	0	0.0
TPPP3	Parkinson	ENSG00000159713	51673	0	1	0	0	0	0	0	0	0	0	0	tubulin polymerization-promoting protein family member 3	CGI-38|p20|p25gamma	brain specific protein	16	16q22.1		0	1			0	0	0	0.0
ERBB4	Parkinson	ENSG00000178568	2066	0	1	0	0	0	0	0	0	0	0	0	v-erb-a erythroblastic leukemia viral oncogene homolog 4 (avian)	HER4|MGC138404|p180erbB4	avian erythroblastic leukemia viral (v-erb-b2) oncogene homolog 4|receptor tyrosine-protein kinase erbB-4|tyrosine kinase-type cell surface receptor HER4|v-erb-a erythroblastic leukemia viral oncogene homolog 4	2	2q33.3-q34		0	1			0	0	0	0.0
CYP2B6	Parkinson	ENSG00000197408	1555	0	1	0	0	0	0	0	0	1	0	0	cytochrome P450, family 2, subfamily B, polypeptide 6	CPB6|CYP2B|CYPIIB6|IIB1|P450	cytochrome P450, subfamily IIB (phenobarbital-inducible), polypeptide 6	19	19q13.2		0	2			0	0	0	0.0
ERBB2	Parkinson	ENSG00000141736	2064	0	1	0	0	0	0	0	0	0	0	0	v-erb-b2 erythroblastic leukemia viral oncogene homolog 2, neuro/glioblastoma derived oncogene homolog (avian)	CD340|HER-2|HER-2/neu|HER2|NEU|NGL|TKR1	c-erb B2/neu protein|erbB-2|herstatin|neuroblastoma/glioblastoma derived oncogene homolog|v-erb-b2 avian erythroblastic leukemia viral oncogene homolog 2 (neuro/glioblastoma derived oncogene homolog)	17	17q11.2-q12|17q21.1		0	1			0	0	0	0.0
UBA7	Parkinson	ENSG00000182179	7318	0	1	0	0	0	0	0	0	0	0	0	ubiquitin-like modifier activating enzyme 7	D8|MGC12713|UBA1B|UBE1L|UBE2	UBA1, ubiquitin-activating enzyme E1 homolog B|UBA7, ubiquitin-activating enzyme E1|ubiquitin-activating enzyme E1-like|ubiquitin-activating enzyme E1-related protein|ubiquitin-activating enzyme-2	3	3p21		0	1			0	0	0	0.0
CCDC91	Parkinson	ENSG00000123106	55297	0	1	0	0	0	0	0	0	0	0	0	coiled-coil domain containing 91	DKFZp779L1558|FLJ11088|HSD8|p56	GGA binding partner	12	12p11.22		0	1			0	0	0	0.0
MANF	Parkinson	ENSG00000145050	7873	0	1	0	0	0	0	0	0	0	0	0	mesencephalic astrocyte-derived neurotrophic factor	ARMET|ARP|MGC142148|MGC142150	arginine-rich protein|arginine-rich, mutated in early stage tumors	3	3p21.1		0	1			0	0	0	0.0
TUBB4Q	Parkinson	ENSG00000127589	56604	0	1	0	0	0	0	0	0	0	0	0	tubulin, beta polypeptide 4, member Q	-	-	4	4q35		0	1			0	0	0	0.0
ADCYAP1	Parkinson	ENSG00000141433	116	0	1	0	0	0	0	0	0	0	0	0	adenylate cyclase activating polypeptide 1 (pituitary)	MGC126852|PACAP	OTTHUMP00000162201|adenylate cyclase activating polypeptide	18	18p11		0	1			0	0	0	0.0
IFNA1	Parkinson	ENSG00000197919	3439	0	1	0	0	0	0	0	0	0	0	0	interferon, alpha 1	IFL|IFN|IFN-ALPHA|IFNA13|IFNA@|MGC138207|MGC138505|MGC138507	IFN-alpha 1b|OTTHUMP00000045110|interferon alpha 1b	9	9p22		0	1			0	0	0	0.0
PEMT	Parkinson	ENSG00000133027	10400	0	0	0	0	0	0	0	0	1	0	0	phosphatidylethanolamine N-methyltransferase	MGC2483|PEAMT|PEMPT|PEMT2|PNMT	OTTHUMP00000065536|OTTHUMP00000065537	17	17p11.2		0	1			0	0	0	0.0
CYP2C9	Parkinson	ENSG00000138109	1559	0	1	0	0	0	0	0	0	0	0	0	cytochrome P450, family 2, subfamily C, polypeptide 9	CPC9|CYP2C|CYP2C10|MGC149605|MGC88320|P450IIC9	OTTHUMP00000020135|cytochrome P-450 S-mephenytoin 4-hydroxylase|cytochrome P450, subfamily IIC (mephenytoin 4-hydroxylase), polypeptide 10|cytochrome P450, subfamily IIC (mephenytoin 4-hydroxylase), polypeptide 9|cytochrome p4502C9|flavoprotein-linked monooxygenase|microsomal monooxygenase|xenobiotic monooxygenase	10	10q24		0	1			0	0	0	0.0
NDUFA4L2	Parkinson	ENSG00000185633	56901	0	1	0	0	0	0	0	0	0	0	0	NADH dehydrogenase (ubiquinone) 1 alpha subcomplex, 4-like 2	FLJ26118|NUOMS	NADH:ubiquinone oxidoreductase MLRQ subunit homolog	12	12q13.3		0	1			0	0	0	0.0
PHB	Parkinson	ENSG00000167085	5245	0	1	0	0	0	0	0	0	1	0	0	prohibitin	PHB1	-	17	17q21		0	2			0	0	0	0.0
CYP2C8	Parkinson	ENSG00000138115	1558	0	1	0	0	0	0	0	0	0	0	0	cytochrome P450, family 2, subfamily C, polypeptide 8	CPC8|MP-12/MP-20	OTTHUMP00000020134|P450 form 1|cytochrome P450, subfamily IIC (mephenytoin 4-hydroxylase), polypeptide 8|flavoprotein-linked monooxygenase|microsomal monooxygenase|s-mephenytoin 4-hydroxylase|xenobiotic monooxygenase	10	10q23.33		0	1			0	0	0	0.0
TGFBR2	Parkinson	ENSG00000163513	7048	0	1	0	0	0	0	0	0	0	0	0	transforming growth factor, beta receptor II (70/80kDa)	AAT3|FAA3|LDS1B|LDS2B|MFS2|RIIC|TAAD2|TGFR-2|TGFbeta-RII	TGF-beta receptor type IIB|TGF-beta type II receptor|transforming growth factor beta receptor type IIC|transforming growth factor, beta receptor II|transforming growth factor, beta receptor II (70-80kD)	3	3p22		0	1			0	0	0	0.0
MAP2K4	Parkinson	ENSG00000065559	6416	0	1	0	0	0	0	0	0	0	0	0	mitogen-activated protein kinase kinase 4	JNKK|JNKK1|MAPKK4|MEK4|MKK4|PRKMK4|SEK1|SERK1	JNK activating kinase 1|JNK-activated kinase 1|MAP kinase kinase 4|MAPK/ERK kinase 4|SAPK/ERK kinase 1|c-Jun N-terminal kinase kinase 1|dual specificity mitogen-activated protein kinase kinase 4	17	17p11.2		0	1			0	0	0	0.0
ACPP	Parkinson	ENSG00000014257	55	0	1	0	0	0	0	0	0	0	0	0	acid phosphatase, prostate	ACP-3|ACP3|PAP	prostatic acid phosphotase	3	3q21-q23		0	1			0	0	0	0.0
UPF3A	Parkinson	ENSG00000169062	65110	0	1	0	0	0	0	0	0	0	0	0	UPF3 regulator of nonsense transcripts homolog A (yeast)	HUPF3A|RENT3A|UPF3	OTTHUMP00000018789|UPF3 regulator of nonsense transcripts homolog A	13	13q34		0	1			0	0	0	0.0
KCNJ5	Parkinson	ENSG00000120457	3762	0	1	0	0	0	0	0	0	0	0	0	potassium inwardly-rectifying channel, subfamily J, member 5	CIR|GIRK4|KATP1|KIR3.4	G protein-activated inward rectifier potassium channel 4 (GIRK4) (Potassium channel, inwardly rectifying, subfamily J, member 5) (Inward rectifier K+ channel Kir3.4) (Heart KATP channel) (KATP-1) (Cardiac inward rectifier) (CIR)...|cardiac ATP-sensitive potassium channel|cardiac inward rectifier|heart KATP channel|inward rectifier K+ channel KIR3.4|potassium inwardly-rectifying channel J5	11	11q24		0	1			0	0	0	0.0
RPE	Parkinson	ENSG00000197713	6120	0	0	0	0	0	0	0	0	1	0	0	ribulose-5-phosphate-3-epimerase	MGC2636|RPE2-1	OTTHUMP00000163939	2	2q32-q33.3		0	1			0	0	0	0.0
UPF3B	Parkinson	ENSG00000125351	65109	0	1	0	0	0	0	0	1	0	0	0	UPF3 regulator of nonsense transcripts homolog B (yeast)	HUPF3B|MRXS14|RENT3B|UPF3X	OTTHUMP00000023923|OTTHUMP00000023924|UPF3 regulator of nonsense transcripts homolog B	X	Xq25-q26		0	2			0	0	0	0.0
KCNJ6	Parkinson	ENSG00000157542	3763	0	1	0	0	0	0	0	0	1	0	0	potassium inwardly-rectifying channel, subfamily J, member 6	BIR1|GIRK2|KATP2|KCNJ7|KIR3.2|MGC126596|hiGIRK2	G protein-activated inward rectifier potassium channel 2|OTTHUMP00000109101|inward rectifier potassium channel KIR3.2|potassium inwardly-rectifying channel J6	21	21q22.1|21q22.13-q22.2		0	2			0	0	0	0.0
PENK	Parkinson	ENSG00000181195	5179	0	1	0	0	0	0	0	0	1	0	0	proenkephalin	-	enkephalin A|preproenkephalin	8	8q23-q24		0	2			0	0	0	0.0
UBA1	Parkinson	ENSG00000130985	7317	0	1	0	0	0	0	0	0	0	0	0	ubiquitin-like modifier activating enzyme 1	A1S9|A1S9T|A1ST|AMCX1|GXP1|MGC4781|SMAX2|UBA1A|UBE1|UBE1X	A1S9T and BN75 temperature sensitivity complementing|OTTHUMP00000023197|OTTHUMP00000023198|UBA1, ubiquitin-activating enzyme E1 homolog A|ubiquitin-activating enzyme E1	X	Xp11.23		0	1			0	0	0	0.0
MAP2	Parkinson	ENSG00000078018	4133	0	1	0	0	0	0	0	0	0	0	0	microtubule-associated protein 2	DKFZp686I2148|MAP2A|MAP2B|MAP2C	OTTHUMP00000163916	2	2q34-q35		0	1			0	0	0	0.0
CD200	Parkinson		4345	0	1	0	0	0	0	0	0	0	0	0	CD200 molecule	MOX1|MOX2|MRC|OX-2	CD200 antigen|MRC OX-2 antigen|OX-2 membrane glycoprotein|antigen identified by monoclonal antibody MRC OX-2	3	3q12-q13		0	1			0	0	0	0.0
PDIA3	Parkinson	ENSG00000167004	2923	0	1	0	0	0	0	0	0	0	0	0	protein disulfide isomerase family A, member 3	ER60|ERp57|ERp60|ERp61|GRP57|GRP58|HsT17083|P58|PI-PLC	58 kDa microsomal protein|OTTHUMP00000041709|endoplasmic reticulum P58|glucose regulated protein, 58kDa|phospholipase C-alpha|protein disulfide isomerase-associated 3|protein disulfide-isomerase A3	15	15q15		0	1			0	0	0	0.0
PDIA2	Parkinson	ENSG00000185615	64714	0	1	0	0	0	0	0	0	1	0	0	protein disulfide isomerase family A, member 2	PDA2|PDI|PDIP|PDIR	Rho GDP dissociation inhibitor gamma|pancreatic protein disulfide isomerase|protein disulfide isomerase A2|protein disulfide isomerase, pancreatic|protein disulfide isomerase-associated 2	16	16p13.3		0	2			0	0	0	0.0
PKC	Parkinson		50818	0	1	0	0	0	0	0	0	0	0	0	-	DYT10	-	16	16p11.2-q12.1		0	1			0	0	0	0.0
DFNB31	Parkinson	ENSG00000095397	25861	0	1	0	0	0	0	0	1	0	0	0	deafness, autosomal recessive 31	CIP98|DKFZp434N014|KIAA1526|RP11-9M16.1|USH2D|WHRN|WI	CASK-interacting protein CIP98|OTTHUMP00000021976|OTTHUMP00000021978|whirlin	9	9q32-q34		0	2			0	0	0	0.0
CCNE2	Parkinson	ENSG00000175305	9134	0	1	0	0	0	0	0	0	0	0	0	cyclin E2	CYCE2	G1/S-specific cyclin E2	8	8q22.1		0	1			0	0	0	0.0
LSM14A	Parkinson	ENSG00000105216	26065	0	1	0	0	0	0	0	0	0	0	0	LSM14A, SCD6 homolog A (S. cerevisiae)	C19orf13|DKFZp434D1335|FAM61A|RAP55	LSM14 homolog A|RNA-associated protein 55|family with sequence similarity 61, member A	19	19q13.11		0	1			0	0	0	0.0
CCNE1	Parkinson	ENSG00000105173	898	0	1	0	0	0	0	0	0	0	0	0	cyclin E1	CCNE	cyclin Es|cyclin Et	19	19q12		0	1			0	0	0	0.0
MSRA	Parkinson	ENSG00000175806	4482	0	1	0	0	0	0	0	0	0	0	0	methionine sulfoxide reductase A	-	cytosolic methionine-S-sulfoxide reductase|peptide met (O) reductase	8	8p23.1		0	1			0	0	0	0.0
DPP6	Parkinson		1804	0	0	0	0	1	0	0	0	0	0	0	dipeptidyl-peptidase 6	DPPX|FLJ55680|MGC46605	dipeptidyl aminopeptidase IV-related protein|dipeptidyl aminopeptidase-like protein 6|dipeptidyl peptidase IV-related protein|dipeptidylpeptidase 6|dipeptidylpeptidase VI	7	7q36.2		0	1			0	0	0	0.0
DPP7	Parkinson	ENSG00000176978	29952	0	1	0	0	0	0	0	0	1	0	0	dipeptidyl-peptidase 7	DPP2|DPPII|QPP	OTTHUMP00000022680|carboxytripeptidase|dipeptidyl aminopeptidase II|dipeptidyl arylamidase II|dipeptidyl peptidase 7|dipeptidyl-peptidase II|quiescent cell proline dipeptidase	9	9q34.3		0	2			0	0	0	0.0
MYC	Parkinson	ENSG00000136997	4609	0	1	0	0	0	0	0	0	0	0	0	v-myc myelocytomatosis viral oncogene homolog (avian)	MRTL|bHLHe39|c-Myc	avian myelocytomatosis viral oncogene homolog|myc proto-oncogene protein|myc-related translation/localization regulatory factor|v-myc avian myelocytomatosis viral oncogene homolog	8	8q24.21		0	1			0	0	0	0.0
CD200R1	Parkinson	ENSG00000163606	131450	0	1	0	0	0	0	0	0	0	0	0	CD200 receptor 1	CD200R|HCRTR2|MOX2R|OX2R	MOX2 receptor|cell surface glycoprotein OX2 receptor|cell surface glycoprotein receptor CD200	3	3q13.2		0	1			0	0	0	0.0
FMNL1	Parkinson	ENSG00000184922	752	0	1	0	0	0	0	0	0	0	0	0	formin-like 1	C17orf1|C17orf1B|FHOD4|FMNL|KW-13|MGC133052|MGC1894|MGC21878	CLL-associated antigen KW-13|leukocyte formin	17	17q21		0	1			0	0	0	0.0
ACO1	Parkinson	ENSG00000122729	48	0	1	0	0	0	0	0	0	0	0	0	aconitase 1, soluble	ACONS|IREB1|IREBP|IREBP1|IRP1	OTTHUMP00000021176|OTTHUMP00000021177|OTTHUMP00000045233|aconitase 1|aconitate hydratase|citrate hydro-lyase|ferritin repressor protein|iron regulatory protein 1|iron-responsive element binding protein 1	9	9p22-q32|9p21.1		0	1			0	0	0	0.0
NDUFA10	Parkinson	ENSG00000130414	4705	0	1	0	0	0	0	0	0	0	0	0	NADH dehydrogenase (ubiquinone) 1 alpha subcomplex, 10, 42kDa	CI-42KD|MGC5103	NADH dehydrogenase (ubiquinone) 1 alpha subcomplex, 10 (42kD)|NADH-ubiquinone oxidoreductase 42 kDa subunit	2	2q37.3		0	1			0	0	0	0.0
CSN1S1	Parkinson		1446	0	1	0	0	0	0	0	0	0	0	0	casein alpha s1	CASA|CSN1|MGC149368	casein, alpha	4	4q21.1		0	1			0	0	0	0.0
SMN1	Parkinson	ENSG00000172062	6606	0	1	0	0	0	0	0	0	0	0	0	survival of motor neuron 1, telomeric	BCD541|SMA|SMA1|SMA2|SMA3|SMA4|SMA@|SMN|SMNT|T-BCD541	OTTHUMP00000125198|gemin 1	5	5q13		0	1			0	0	0	0.0
CCND1	Parkinson	ENSG00000110092	595	0	1	0	0	0	0	0	0	0	0	0	cyclin D1	BCL1|D11S287E|PRAD1|U21B31	B-cell CLL/lymphoma 1|G1/S-specific cyclin D1	11	11q13		0	1			0	0	0	0.0
STN	Parkinson		1177	0	1	0	0	0	0	0	0	1	0	0	statin	-	-	-	-		0	2			0	0	0	0.0
PML	Parkinson	ENSG00000140464	5371	0	1	0	0	0	0	0	0	0	0	0	promyelocytic leukemia	MYL|PP8675|RNF71|TRIM19	promyelocytic leukemia protein|promyelocytic leukemia, inducer of|tripartite motif protein TRIM19	15	15q22		0	1			0	0	0	0.0
ALPP	Parkinson		250	0	1	0	0	0	0	0	0	0	0	0	alkaline phosphatase, placental (Regan isozyme)	ALP|FLJ61142|PALP|PLAP	alkaline phosphomonoesterase|glycerophosphatase|placental alkaline phosphatase	2	2q37		0	1			0	0	0	0.0
PTK2B	Parkinson	ENSG00000120899	2185	0	1	0	0	0	0	0	0	1	0	0	PTK2B protein tyrosine kinase 2 beta	CADTK|CAKB|FADK2|FAK2|FRNK|PKB|PTK|PYK2|RAFTK	CAK beta|OTTHUMP00000128275|OTTHUMP00000162913|calcium-dependent tyrosine kinase|cell adhesion kinase beta|focal adhesion kinase 2|proline-rich tyrosine kinase 2|protein kinase B|protein tyrosine kinase 2 beta|related adhesion focal tyrosine kinase	8	8p21.1		0	2			0	0	0	0.0
HAAO	Parkinson	ENSG00000162882	23498	0	1	0	0	0	0	0	0	0	0	0	3-hydroxyanthranilate 3,4-dioxygenase	3-HAO|HAO	3-hydroxyanthranilate oxygenase|3-hydroxyanthranilic acid dioxygenase	2	2p21		0	1			0	0	0	0.0
RANP1	Parkinson		221547	0	0	0	0	0	0	0	0	1	0	0	RAN, member RAS oncogene family pseudogene 1	Ras-like|TC4	-	6	6p21.33		0	1			0	0	0	0.0
OR4Q3	Parkinson	ENSG00000182652	441669	0	0	0	0	0	0	0	0	1	0	0	olfactory receptor, family 4, subfamily Q, member 3	C14orf13|HSA6|OR14-3|OR4Q4|c14_5008	olfactory receptor OR14-3|olfactory receptor, family 4, subfamily Q, member 4	14	14q11.2		0	1			0	0	0	0.0
HTR3A	Parkinson	ENSG00000166736	3359	0	1	0	0	0	0	0	0	0	0	0	5-hydroxytryptamine (serotonin) receptor 3A	5-HT-3|5-HT3A|5-HT3R|5HT3R|HTR3	5HT3 serotonin receptor|serotonin-gated ion channel receptor	11	11q23.1		0	1			0	0	0	0.0
SOAT1	Parkinson	ENSG00000057252	6646	0	1	0	0	0	0	0	0	0	0	0	sterol O-acyltransferase 1	ACACT|ACAT|ACAT1|RP11-215I23.2|SOAT|STAT	acyl-Coenzyme A: cholesterol acyltransferase|sterol O-acyltransferase (acyl-Coenzyme A: cholesterol acyltransferase) 1	1	1q25		0	1			0	0	0	0.0
SELP	Parkinson	ENSG00000174175	6403	0	1	0	0	0	0	0	0	0	0	0	selectin P (granule membrane protein 140kDa, antigen CD62)	CD62|CD62P|FLJ45155|GMP140|GRMP|LECAM3|PADGEM|PSEL	OTTHUMP00000032609|granulocyte membrane protein|leukocyte-endothelial cell adhesion molecule 3|platelet alpha-granule membrane protein|selectin P	1	1q22-q25		0	1			0	0	0	0.0
ACTC1	Parkinson	ENSG00000159251	70	0	1	0	0	0	0	0	0	0	0	0	actin, alpha, cardiac muscle 1	ACTC|ASD5|CMD1R|CMH11	cardiac muscle alpha actin 1	15	15q11-q14		0	1			0	0	0	0.0
DGKQ	Parkinson	ENSG00000145214	1609	0	1	0	0	0	0	0	0	0	1	0	diacylglycerol kinase, theta 110kDa	DAGK|DAGK4|DAGK7	diacylglycerol kinase (110kD)|diacylglycerol kinase, delta (110kD)|diacylglycerol kinase, theta|diacylglycerol kinase, theta (110kD)	4	4p16.3		0	2			0	0	0	0.0
RLS	Parkinson		192142	0	0	0	0	0	0	0	0	1	0	0	-	-	-	12	12q12-q21		0	1			0	0	0	0.0
NUB1	Parkinson		51667	0	0	0	0	0	0	0	0	1	0	0	negative regulator of ubiquitin-like proteins 1	BS4|NUB1L|NYREN18	NEDD8 ultimate buster-1|NY-REN-18 antigen	7	7q36		0	1			0	0	0	0.0
CAPN3	Parkinson	ENSG00000092529	825	0	0	0	0	1	0	0	0	0	0	0	calpain 3, (p94)	CANP3|CANPL3|LGMD2|LGMD2A|MGC10767|MGC11121|MGC14344|MGC4403|nCL-1|p94	OTTHUMP00000161194|OTTHUMP00000161196|calpain 3|calpain p94, large [catalytic] subunit|calpain, large polypeptide L3|muscle-specific calcium-activated neutral protease 3 large subunit	15	15q15.1-q21.1		0	1			0	0	0	0.0
BNIP3L	Parkinson	ENSG00000104765	665	0	0	0	0	0	0	0	0	1	0	0	BCL2/adenovirus E1B 19kDa interacting protein 3-like	BNIP3a|NIX	BCL2/adenovirus E1B 19-kd protein-interacting protein 3a|BCL2/adenovirus E1B 19kD-interacting protein 3-like|adenovirus E1B19k-binding protein B5	8	8p21		0	1			0	0	0	0.0
MT2A	Parkinson	ENSG00000125148	4502	0	1	0	0	0	0	0	0	0	0	0	metallothionein 2A	MT2	-	16	16q13		0	1			0	0	0	0.0
GFRA1	Parkinson	ENSG00000151892	2674	0	1	0	0	0	0	0	0	0	0	0	GDNF family receptor alpha 1	DKFZp313E1012|DKFZp686J0156|FLJ10561|FLJ31546|GDNFR|GDNFRA|GFR-ALPHA-1|MGC23045|RET1L|RETL1|TRNR1	GPI-linked anchor protein|Glial cell line-derived neurotrophic factor receptor alpha|OTTHUMP00000020558|OTTHUMP00000020559|PI-linked cell-surface accessory protein|RET ligand 1|TGF-beta related neurotrophic factor receptor 1	10	10q26.11		0	1			0	0	0	0.0
HBEGF	Parkinson	ENSG00000113070	1839	0	1	0	0	0	0	0	0	0	0	0	heparin-binding EGF-like growth factor	DTR|DTS|DTSF|HEGFL	diphtheria toxin receptor (heparin-binding EGF-like growth factor)|diphtheria toxin receptor (heparin-binding epidermal growth factor-like growth factor)|heparin-binding epidermal growth factor	5	5q23		0	1			0	0	0	0.0
HTR2B	Parkinson	ENSG00000135914	3357	0	0	0	0	1	0	0	0	0	0	0	5-hydroxytryptamine (serotonin) receptor 2B	5-HT(2B)|5-HT2B	5-HT 2B receptor|5-hydroxytryptamine 2B receptor	2	2q36.3-q37.1		0	1			0	0	0	0.0
TRIT1	Parkinson	ENSG00000043514	54802	0	0	0	0	0	0	0	0	1	0	0	tRNA isopentenyltransferase 1	FLJ20061|IPT|MGC149242|MGC149243|MOD5	tRNA isopentenylpyrophosphate transferase	1	1p35.3-p34.1		0	1			0	0	0	0.0
CHERP	Parkinson		10523	0	1	0	0	0	0	0	0	0	0	0	calcium homeostasis endoplasmic reticulum protein	DAN16|SCAF6|SRA1	ERPROT213-21|SR-related CTD associated factor 6|protein with polyglutamine repeat	19	19p13.1		0	1			0	0	0	0.0
GNPDA1	Parkinson	ENSG00000113552	10007	0	0	0	0	0	0	0	0	1	0	0	glucosamine-6-phosphate deaminase 1	GNPDA|GNPI|GPI|HLN|KIAA0060	glucosamine-6-phosphate isomerase|oscillin	5	5q21		0	1			0	0	0	0.0
HMGCR	Parkinson	ENSG00000113161	3156	0	1	0	0	0	0	0	0	0	0	0	3-hydroxy-3-methylglutaryl-Coenzyme A reductase	LDLCQ3	3-hydroxy-3-methylglutaryl CoA reductase (NADPH)|hydroxymethylglutaryl-CoA reductase	5	5q13.3-q14		0	1			0	0	0	0.0
RCVRN	Parkinson	ENSG00000109047	5957	0	1	0	0	0	0	0	0	0	0	0	recoverin	RCV1	cancer associated retinopathy antigen	17	17p13.1		0	1			0	0	0	0.0
JAG1	Parkinson	ENSG00000101384	182	0	1	0	0	0	0	0	0	0	0	0	jagged 1 (Alagille syndrome)	AGS|AHD|AWS|CD339|HJ1|JAGL1|MGC104644	OTTHUMP00000030278|jagged 1	20	20p12.1-p11.23		0	1			0	0	0	0.0
CNOT6	Parkinson	ENSG00000113300	57472	0	0	0	0	0	0	0	0	0	1	0	CCR4-NOT transcription complex, subunit 6	CCR4|KIAA1194	OTTHUMP00000161544|carbon catabolite repression 4 protein|cytoplasmic deadenylase	5	5q35.3		0	1			0	0	0	0.0
LOC100294349	Parkinson		100294349	0	1	0	0	0	0	0	0	0	0	0	-	-	-	11	-		0	1			0	0	0	0.0
FAM49B	Parkinson	ENSG00000153310	51571	0	0	0	0	0	0	0	0	1	0	0	family with sequence similarity 49, member B	BM-009|DKFZp686B04128|L1	hypothetical protein LOC51571	8	8q24.21		0	1			0	0	0	0.0
SLC2A4	Parkinson	ENSG00000181856	6517	0	1	0	0	0	0	0	0	0	0	0	solute carrier family 2 (facilitated glucose transporter), member 4	GLUT4	glucose transporter 4|insulin-responsive glucose transporter type 4	17	17p13		0	1			0	0	0	0.0
ENOPH1	Parkinson	ENSG00000145293	58478	0	1	0	0	0	0	0	0	0	0	0	enolase-phosphatase 1	DKFZp586M0524|E1|FLJ12594|MASA|MST145	2,3-diketo-5-methylthio-1-phosphopentane phosphatase|acireductone synthase|enolase-phosphatase E1	4	4q21.22		0	1			0	0	0	0.0
ELOVL6	Parkinson	ENSG00000170522	79071	0	0	0	0	0	0	0	0	1	0	0	ELOVL family member 6, elongation of long chain fatty acids (FEN1/Elo2, SUR4/Elo3-like, yeast)	FACE|FAE|FLJ23378|LCE|MGC5487	OTTHUMP00000163370|elongation of very long chain fatty acids-like 6|long-chain fatty-acyl elongase	4	4q25		0	1			0	0	0	0.0
HADH	Parkinson		3033	0	0	0	0	0	0	0	0	1	0	0	hydroxyacyl-Coenzyme A dehydrogenase	HAD|HADH1|HADHSC|HHF4|M/SCHAD|MGC8392|SCHAD	L-3-hydroxyacyl-Coenzyme A dehydrogenase|L-3-hydroxyacyl-Coenzyme A dehydrogenase, short chain	4	4q22-q26		0	1			0	0	0	0.0
INSR	Parkinson	ENSG00000171105	3643	0	1	0	0	0	0	0	0	0	0	0	insulin receptor	CD220|HHF5	-	19	19p13.3-p13.2		0	1			0	0	0	0.0
IDUA	Parkinson	ENSG00000127415	3425	0	1	0	0	0	0	0	0	0	0	0	iduronidase, alpha-L-	IDA|MPS1	alpha-L-iduronidase	4	4p16.3		0	1			0	0	0	0.0
EGFR	Parkinson	ENSG00000146648	1956	0	1	0	0	0	0	0	0	1	0	0	epidermal growth factor receptor (erythroblastic leukemia viral (v-erb-b) oncogene homolog, avian)	ERBB|ERBB1|HER1|PIG61|mENA	avian erythroblastic leukemia viral (v-erb-b) oncogene homolog|cell growth inhibiting protein 40|cell proliferation-inducing protein 61|epidermal growth factor receptor	7	7p12		0	2			0	0	0	0.0
IRS2	Parkinson	ENSG00000185950	8660	0	1	0	0	0	0	0	0	0	0	0	insulin receptor substrate 2	-	OTTHUMP00000018696	13	13q34		0	1			0	0	0	0.0
BDNFOS	Parkinson		497258	0	1	0	0	0	0	0	0	0	0	0	BDNF opposite strand (non-protein coding)	ANTI-BDNF|BT2A|BT2B|BT2C|BT2D|NCRNA00049	-	11	11p14.1		0	1			0	0	0	0.0
NUDT6	Parkinson	ENSG00000170917	11162	0	1	0	0	0	0	0	0	0	0	0	nudix (nucleoside diphosphate linked moiety X)-type motif 6	ASFGF2|FGF-2|FGF-AS|FGF2AS|bFGF|gfg|gfg-1	antisense basic fibroblast growth factor|nudix-type motif 6	4	4q26		0	1			0	0	0	0.0
HES6	Parkinson	ENSG00000144485	55502	0	1	0	0	0	0	0	0	0	0	0	hairy and enhancer of split 6 (Drosophila)	HES-6|bHLHb41|bHLHc23	hairy and enhancer of split 6	2	2q37.3		0	1			0	0	0	0.0
CDO1	Parkinson	ENSG00000129596	1036	0	0	0	0	0	0	0	0	1	0	0	cysteine dioxygenase, type I	-	cysteine dioxygenase	5	5q22-q23		0	1			0	0	0	0.0
DDIT3	Parkinson	ENSG00000175197	1649	0	1	0	0	0	0	0	0	0	0	0	DNA-damage-inducible transcript 3	CEBPZ|CHOP|CHOP10|GADD153|MGC4154	C/EBP homologous protein|C/EBP zeta|CCAAT/enhancer-binding protein homologous protein|growth arrest- and DNA damage-inducible	12	12q13.1-q13.2		0	1			0	0	0	0.0
DDIT4	Parkinson	ENSG00000168209	54541	0	1	0	0	0	0	0	1	1	0	0	DNA-damage-inducible transcript 4	Dig2|FLJ20500|REDD-1|REDD1|RP11-442H21.1|RTP801	HIF-1 responsive RTP801 (RTP801)|OTTHUMP00000019785|RTP801	10	10pter-q26.12		0	3			0	0	0	0.0
NCAM1	Parkinson		4684	0	1	0	0	0	0	0	0	0	0	0	neural cell adhesion molecule 1	CD56|MSK39|NCAM	antigen recognized by monoclonal antibody 5.1H11|neural cell adhesion molecule, NCAM	11	11q23.1		0	1			0	0	0	0.0
THBD	Parkinson	ENSG00000178726	7056	0	1	0	0	0	0	0	1	0	0	0	thrombomodulin	CD141|THRM|TM	CD141 antigen|OTTHUMP00000030415|fetomodulin	20	20p11.2		0	2			0	0	0	0.0
HSPB2	Parkinson	ENSG00000170276	3316	0	1	0	0	0	0	0	0	1	0	0	heat shock 27kDa protein 2	HSP27|Hs.78846|LOH11CR1K|MGC133245|MKBP	heat shock 27kD protein 2|heat-shock protein beta-2	11	11q22-q23		0	2			0	0	0	0.0
HSPB1	Parkinson	ENSG00000106211	3315	0	1	0	0	0	0	0	0	0	0	0	heat shock 27kDa protein 1	CMT2F|DKFZp586P1322|HMN2B|HS.76067|HSP27|HSP28|Hsp25|SRP27	OTTHUMP00000024846|estrogen-regulated 24 kDa protein|heat shock 27kD protein 1|heat shock protein beta-1|stress-responsive protein 27	7	7q11.23		0	1			0	0	0	0.0
SRXN1	Parkinson	ENSG00000172070	140809	0	0	0	0	0	0	0	0	1	0	0	sulfiredoxin 1 homolog (S. cerevisiae)	C20orf139|Npn3|SRX1|YKL086W|dJ850E9.2	OTTHUMP00000029936|sulfiredoxin 1 homolog	20	20p13		0	1			0	0	0	0.0
NGF	Parkinson	ENSG00000134259	4803	0	1	0	0	0	0	0	0	0	0	0	nerve growth factor (beta polypeptide)	Beta-NGF|HSAN5|MGC161426|MGC161428|NGFB	OTTHUMP00000013653|beta-nerve growth factor|nerve growth factor, beta polypeptide|nerve growth factor, beta subunit	1	1p13.1		0	1			0	0	0	0.0
HMGB1	Parkinson	ENSG00000189403	3146	0	0	0	0	0	0	0	0	1	0	0	high-mobility group box 1	DKFZp686A04236|HMG1|HMG3|SBP-1	Amphoterin|OTTHUMP00000018199|OTTHUMP00000190860|Sulfoglucuronyl carbohydrate binding protein|high mobility group box 1|high mobility group protein 1|high-mobility group (nonhistone chromosomal) protein 1	13	13q12		0	1			0	0	0	0.0
STX8	Parkinson	ENSG00000170310	9482	0	1	0	0	0	0	0	0	0	0	0	syntaxin 8	CARB	-	17	17p12		0	1			0	0	0	0.0
ACHE	Parkinson	ENSG00000087085	43	0	1	0	0	1	0	0	0	1	0	0	acetylcholinesterase (Yt blood group)	ARACHE|N-ACHE|YT	acetylcholinesterase|apoptosis-related acetylcholinesterase	7	7q22		0	3			0	0	0	0.0
STX7	Parkinson	ENSG00000079950	8417	0	1	0	0	0	0	0	0	0	0	0	syntaxin 7	-	OTTHUMP00000017219|OTTHUMP00000017221	6	6q23.1		0	1			0	0	0	0.0
KCNA4	Parkinson	ENSG00000182255	3739	0	1	0	0	0	0	0	0	0	0	0	potassium voltage-gated channel, shaker-related subfamily, member 4	HBK4|HK1|HPCN2|HUKII|KCNA4L|KCNA8|KV1.4|PCN2	cardiac potassium channel|fetal skeletal muscle potassium channel|potassium channel 2|potassium voltage-gated channel, shaker-related subfamily, member 4-like|rapidly inactivating potassium channel|shaker-related potassium channel Kv1.4|type A potassium channel	11	11p14		0	1			0	0	0	0.0
PAH	Parkinson	ENSG00000171759	5053	0	1	0	0	0	0	0	0	0	0	0	phenylalanine hydroxylase	PH|PKU|PKU1	-	12	12q22-q24.2		0	1			0	0	0	0.0
C14ORF166	Parkinson	ENSG00000087302	51637	0	0	0	0	0	0	0	0	1	0	0	chromosome 14 open reading frame 166	CGI-99|CGI99|CLE|CLE7|LCRP369|RLLM1	OTTHUMP00000178984|RLL motif containing 1|homeobox prox 1	14	14q22.1		0	1			0	0	0	0.0
TIMP2	Parkinson	ENSG00000035862	7077	0	1	0	0	0	0	0	0	0	0	0	TIMP metallopeptidase inhibitor 2	CSC-21K	tissue inhibitor of metalloproteinase 2|tissue inhibitor of metalloproteinases 2	17	17q25		0	1			0	0	0	0.0
CCNG1	Parkinson	ENSG00000113328	900	0	1	0	0	0	0	0	0	0	0	0	cyclin G1	CCNG	-	5	5q32-q34		0	1			0	0	0	0.0
TIMP1	Parkinson	ENSG00000102265	7076	0	0	0	0	0	0	0	0	1	0	0	TIMP metallopeptidase inhibitor 1	CLGI|EPA|EPO|FLJ90373|HCI|TIMP	OTTHUMP00000023214|erythroid potentiating activity|fibroblast collagenase inhibitor|tissue inhibitor of metalloproteinase 1	X	Xp11.3-p11.23		0	1			0	0	0	0.0
TUBB	Parkinson		203068	0	1	0	0	0	0	0	0	0	0	0	tubulin, beta	M40|MGC117247|MGC16435|OK/SW-cl.56|TUBB1|TUBB5	OTTHUMP00000029069|beta 5-tubulin|beta Ib tubulin|beta-4 tubulin|tubulin beta polypeptide|tubulin beta-1 chain|tubulin beta-5 chain|tubulin, beta polypeptide	6	6p21.33		0	1			0	0	0	0.0
TEC	Parkinson	ENSG00000135605	7006	0	1	0	0	0	0	0	0	0	0	0	tec protein tyrosine kinase	MGC126760|MGC126762|PSCTK4	OTTHUMP00000158787	4	4p12		0	1			0	0	0	0.0
TAF1	Parkinson	ENSG00000147133	6872	1	1	0	1	0	0	1	0	0	0	0	TAF1 RNA polymerase II, TATA box binding protein (TBP)-associated factor, 250kDa	BA2R|CCG1|CCGS|DYT3|KAT4|N-TAF1|NSCL2|OF|P250|TAF2A|TAFII250	OTTHUMP00000024334|TBP-associated factor 1|cell cycle, G1 phase defect|complementation of cell cycle block, G1-to-S|transcription factor TFIID p250 polypeptide	X	Xq13.1		0	4			0	0	0	0.0
CACNA2D1	Parkinson	ENSG00000153956	781	0	1	0	0	0	0	0	0	0	0	0	calcium channel, voltage-dependent, alpha 2/delta subunit 1	CACNA2|CACNL2A|CCHL2A	calcium channel, L type, alpha 2 polypeptide|dihydropyridine-sensitive L-type, calcium channel alpha-2/delta subunit	7	7q21-q22		0	1			0	0	0	0.0
HERPUD1	Parkinson	ENSG00000051108	9709	0	0	0	0	0	0	0	0	1	0	0	homocysteine-inducible, endoplasmic reticulum stress-inducible, ubiquitin-like domain member 1	HERP|KIAA0025|Mif1|SUP	MMS-inducible|homocysteine-inducible endoplasmic reticulum stress-inducible ubiquitin-like domain member 1 protein|methyl methanesulfonate (MMF)-inducible fragment protein 1	16	16q12.2-q13		0	1			0	0	0	0.0
SLC6A11	Parkinson	ENSG00000132164	6538	0	0	0	0	0	0	0	0	1	0	0	solute carrier family 6 (neurotransmitter transporter, GABA), member 11	GAT-3|GAT3	-	3	3p25.3		0	1			0	0	0	0.0
FABP12	Parkinson		646486	0	1	0	0	0	0	0	0	0	0	0	fatty acid binding protein 12	-	Probable fatty acid-binding protein ENSP00000353650|fatty acid binding protein ORF|intracellular fatty acid-binding protein FABP12	8	8q21.13		0	1			0	0	0	0.0
PARK12	Parkinson		677662	1	1	0	0	0	0	0	0	1	1	0	Parkinson disease (X-linked) 12	-	-	X	Xq21-q25		0	4			0	0	0	0.0
LOC390424	Parkinson		390424	0	1	0	0	0	0	0	0	0	0	0	-	-	hypothetical protein LOC390424	13	13q33.3		0	1			0	0	0	0.0
NDUFV3	Parkinson	ENSG00000160194	4731	0	1	0	0	0	0	0	0	0	0	0	NADH dehydrogenase (ubiquinone) flavoprotein 3, 10kDa	CI-9KD	NADH dehydrogenase (ubiquinone) flavoprotein 3 (10kD)|NADH-ubiquinone oxidoreductase 9 kD subunit|NADH-ubiquinone oxidoreductase flavoprotein 3|NADH-ubiquinone oxidoreductase flavoprotein 3, 10kD|complex I, mitochondrial respiratory chain, 10-kD subunit|mitochondrial NADH oxidoreductase-like protein	21	21q22.3		0	1			0	0	0	0.0
B3GAT1	Parkinson	ENSG00000109956	27087	0	1	0	0	0	0	0	0	0	0	0	beta-1,3-glucuronyltransferase 1 (glucuronosyltransferase P)	CD57|GLCATP|GLCUATP|HNK1|LEU7|NK-1|NK1	LEU7 antigen|UDP-GlcUA:glycoprotein beta-1,3-glucuronyltransferase|beta-1,3-glucuronyltransferase 1|galactosylgalactosylxylosylprotein 3-beta-glucuronosyltransferase 1	11	11q25		0	1			0	0	0	0.0
VCP	Parkinson	ENSG00000165280	7415	0	1	0	0	0	0	0	1	0	0	0	valosin-containing protein	IBMPFD|MGC131997|MGC148092|MGC8560|TERA|p97	transitional endoplasmic reticulum ATPase|yeast Cdc48p homolog	9	9p13.3		0	2			0	0	0	0.0
GPR37	Parkinson	ENSG00000170775	2861	0	1	0	0	1	0	0	1	1	0	0	G protein-coupled receptor 37 (endothelin receptor type B-like)	EDNRBL|PAELR|hET(B)R-LP	G protein-coupled receptor 37|Parkin-associated endothelin receptor-like receptor|endothelin receptor type B-like	7	7q31		0	4			0	0	0	0.0
NDUFV1	Parkinson	ENSG00000167792	4723	0	1	0	0	0	0	0	1	0	0	0	NADH dehydrogenase (ubiquinone) flavoprotein 1, 51kDa	CI51KD|UQOR1	NADH dehydrogenase (ubiquinone) flavoprotein 1 (51kD)|NADH dehydrogenase ubiquinone flavoprotein 1|NADH-ubiquinone oxidoreductase|complex I, mitochondrial respitory chain	11	11q13		0	2			0	0	0	0.0
TSC2	Parkinson	ENSG00000103197	7249	0	1	0	0	0	0	0	0	0	0	0	tuberous sclerosis 2	FLJ43106|LAM|TSC4	tuberin	16	16p13.3		0	1			0	0	0	0.0
HSPD1	Parkinson	ENSG00000144381	3329	0	0	0	0	0	0	0	0	1	0	0	heat shock 60kDa protein 1 (chaperonin)	CPN60|GROEL|HLD4|HSP60|HSP65|HuCHA60|SPG13	P60 lymphocyte protein|chaperonin|heat shock protein 65|mitochondrial matrix protein P1|short heat shock protein 60 Hsp60s1	2	2q33.1		0	1			0	0	0	0.0
PCSK1N	Parkinson	ENSG00000102109	27344	0	1	0	0	0	0	0	0	0	0	0	proprotein convertase subtilisin/kexin type 1 inhibitor	PROSAAS|SAAS	OTTHUMP00000032426|granin-like neuroendocrine peptide	X	Xp11.23		0	1			0	0	0	0.0
CYB5R3	Parkinson	ENSG00000100243	1727	0	1	0	0	0	0	0	0	0	0	0	cytochrome b5 reductase 3	B5R|DIA1	NADH-cytochrome b5 reductase|OTTHUMP00000028761|diaphorase (NADH) (cytochrome b-5 reductase)	22	22q13.31-qter|22q13.2-q13.31		0	1			0	0	0	0.0
PNMT	Parkinson	ENSG00000141744	5409	0	1	0	0	0	0	0	0	0	0	0	phenylethanolamine N-methyltransferase	MGC34570|PENT|PNMTase	OTTHUMP00000164271|noradrenaline N-methyltransferase|phenylethanolamine N-methylase	17	17q21-q22		0	1			0	0	0	0.0
HEXA	Parkinson	ENSG00000213614	3073	0	1	0	0	0	0	0	0	0	0	0	hexosaminidase A (alpha polypeptide)	MGC99608|TSD	N-acetyl-beta-glucosaminidase|beta-N-acetylhexosaminidase|hexosaminidase A	15	15q23-q24		0	1			0	0	0	0.0
LEPR	Parkinson	ENSG00000116678	3953	0	1	0	0	0	0	0	0	0	0	0	leptin receptor	CD295|OBR	OB receptor|OTTHUMP00000010693|OTTHUMP00000010694	1	1p31		0	1			0	0	0	0.0
BAP1	Parkinson	ENSG00000163930	8314	0	1	0	0	0	0	0	0	0	0	0	BRCA1 associated protein-1 (ubiquitin carboxy-terminal hydrolase)	DKFZp686N04275|FLJ35406|FLJ37180|HUCEP-13|KIAA0272|UCHL2|hucep-6	BRCA1 associated protein-1|cerebral protein-13|cerebral protein-6|ubiquitin carboxy-terminal hydrolase	3	3p21.31-p21.2		0	1			0	0	0	0.0
PRDX2	Parkinson	ENSG00000167815	7001	0	1	0	0	0	0	0	0	0	0	0	peroxiredoxin 2	MGC4104|NKEFB|PRP|PRX2|PRXII|TDPX1|TSA	natural killer-enhancing factor B|thiol-specific antioxidant 1|thioredoxin peroxidase 1|thioredoxin-dependent peroxide reductase 1|torin	19	19p13.2		0	1			0	0	0	0.0
GLB1	Parkinson	ENSG00000170266	2720	0	1	0	0	0	0	0	0	0	0	0	galactosidase, beta 1	EBP|ELNR1	elastin receptor 1, 67kDa	3	3p21.33		0	1			0	0	0	0.0
NDUFS7	Parkinson	ENSG00000115286	374291	0	1	0	0	0	0	0	1	0	0	0	NADH dehydrogenase (ubiquinone) Fe-S protein 7, 20kDa (NADH-coenzyme Q reductase)	CI-20KD|FLJ45860|FLJ46880|MGC120002|MY017|PSST	NADH dehydrogenase [ubiquinone] iron-sulfur protein 7, mitochondrial|NADH-coenzyme Q reductase|NADH-ubiquinone oxidoreductase Fe-S protein 7|NADH:ubiquinone oxidoreductase PSST subunit|complex I, mitochondrial respiratory chain, 20-KD subunit|complex I-20kD	19	19p13.3		0	2			0	0	0	0.0
NDUFS6	Parkinson	ENSG00000145494	4726	0	1	0	0	0	0	0	0	0	0	0	NADH dehydrogenase (ubiquinone) Fe-S protein 6, 13kDa (NADH-coenzyme Q reductase)	-	-	5	5p15.33		0	1			0	0	0	0.0
NDUFS5	Parkinson	ENSG00000168653	4725	0	1	0	0	0	0	0	0	0	0	0	NADH dehydrogenase (ubiquinone) Fe-S protein 5, 15kDa (NADH-coenzyme Q reductase)	-	OTTHUMP00000008670|OTTHUMP00000008671	1	1p34.2-p33		0	1			0	0	0	0.0
NDUFS4	Parkinson	ENSG00000164258	4724	0	1	0	0	0	0	0	1	0	0	0	NADH dehydrogenase (ubiquinone) Fe-S protein 4, 18kDa (NADH-coenzyme Q reductase)	AQDQ	NADH dehydrogenase (ubiquinone) Fe-S protein 4|NADH dehydrogenase (ubiquinone) iron-sulfur protein 4|NADH-coenzyme Q reductase, 18-KD|NADH-ubiquinone oxidoreductase 18 kDa subunit|mitochondrial respiratory chain complex I (18-KD subunit)	5	5q11.1		0	2			0	0	0	0.0
DES	Parkinson	ENSG00000175084	1674	0	1	0	0	0	0	0	0	0	0	0	desmin	CMD1I|CSM1|CSM2|FLJ12025|FLJ39719|FLJ41013|FLJ41793	OTTHUMP00000064865|intermediate filament protein	2	2q35		0	1			0	0	0	0.0
PCP4	Parkinson	ENSG00000183036	5121	0	0	0	0	0	0	0	0	1	0	0	Purkinje cell protein 4	PEP-19	OTTHUMP00000109191|brain specific polypeptide PEP19	21	21q22.2		0	1			0	0	0	0.0
NDUFS8	Parkinson	ENSG00000110717	4728	0	1	0	0	0	0	0	0	0	0	0	NADH dehydrogenase (ubiquinone) Fe-S protein 8, 23kDa (NADH-coenzyme Q reductase)	CI23KD|TYKY	NADH dehydrogenase ubiquinone Fe-S 8|NADH-ubiquinone oxidoreductase 23 kDa subunit|complex I-23kD	11	11q13		0	1			0	0	0	0.0
DLG4	Parkinson		1742	0	0	0	0	0	0	0	1	0	0	0	discs, large homolog 4 (Drosophila)	FLJ97752|FLJ98574|PSD95|SAP-90|SAP90	Tax interaction protein 15|discs large homolog 4|post-synaptic density protein 95|synapse-associated protein 90	17	17p13.1		0	1			0	0	0	0.0
DLG3	Parkinson	ENSG00000082458	1741	0	1	0	0	0	0	0	0	0	0	0	discs, large homolog 3 (Drosophila)	KIAA1232|MRX|MRX90|NE-Dlg|NEDLG|SAP-102|SAP102	OTTHUMP00000023475|OTTHUMP00000023476|bA291O7.3 (discs, large Drosophila homolog 3 (neuroendocrine-dlg) )|discs large homolog 3|discs, large homolog 3 (neuroendocrine-dlg, Drosophila)|neuroendocrine-dlg|synapse-associated protein 102	X	Xq13.1		0	1			0	0	0	0.0
CDK5RAP3	Parkinson	ENSG00000108465	80279	0	0	0	0	0	0	0	0	1	0	0	CDK5 regulatory subunit associated protein 3	C53|HSF-27|IC53|LZAP|MST016|OK/SW-cl.114	LXXLL/leucine-zipper-containing ARFbinding protein|ischemic heart CDK5 activator-binding protein C53	17	17q21.32		0	1			0	0	0	0.0
POLG2	Parkinson	ENSG00000136480	11232	0	1	0	0	0	0	0	0	0	0	0	polymerase (DNA directed), gamma 2, accessory subunit	HP55|MTPOLB|PEOA4|POLB|POLG-BETA|POLGB	DNA-directed DNA polymerase gamma 2|mitochondrial DNA polymerase, accessory subunit	17	17q		0	1			0	0	0	0.0
NDUFS3	Parkinson	ENSG00000213619	4722	0	1	0	0	0	0	0	0	0	0	0	NADH dehydrogenase (ubiquinone) Fe-S protein 3, 30kDa (NADH-coenzyme Q reductase)	-	NADH dehydrogenase (ubiquinone) Fe-S protein 3|NADH dehydrogenase-ubiquinone 30 kDa subunit|NADH-ubiquinone oxidoreductase 30 kDa subunit	11	11p11.11		0	1			0	0	0	0.0
NDUFS2	Parkinson	ENSG00000158864	4720	0	1	0	0	0	0	0	1	0	0	0	NADH dehydrogenase (ubiquinone) Fe-S protein 2, 49kDa (NADH-coenzyme Q reductase)	-	NADH dehydrogenase (ubiquinone) Fe-S protein 2|NADH-ubiquinone oxidoreductase Fe-S protein 2|NADH-ubiquinone oxidoreductase NDUFS2 subunit|OTTHUMP00000032241	1	1q23		0	2			0	0	0	0.0
NDUFS1	Parkinson	ENSG00000023228	4719	0	1	0	0	0	0	0	1	0	0	0	NADH dehydrogenase (ubiquinone) Fe-S protein 1, 75kDa (NADH-coenzyme Q reductase)	CI-75Kd|MGC26839|PRO1304	NADH dehydrogenase (ubiquinone) Fe-S protein 1, 75kDa|NADH-coenzyme Q reductase|complex I, mitochondrial respiratory chain, 75-kD subunit	2	2q33-q34		0	2			0	0	0	0.0
MIR433	Parkinson		574034	0	0	0	0	0	1	0	0	0	0	0	microRNA 433	MIRN433|hsa-mir-433|miRNA433	-	14	14q32.31		0	1			0	0	0	0.0
KNG1	Parkinson	ENSG00000113889	3827	0	1	0	0	0	0	0	0	0	0	0	kininogen 1	BDK|KNG	alpha-2-thiol proteinase inhibitor|bradykinin	3	3q27		0	1			0	0	0	0.0
DDC	Parkinson	ENSG00000132437	1644	0	1	0	0	0	1	0	0	1	0	0	dopa decarboxylase (aromatic L-amino acid decarboxylase)	AADC	L-Dopa decarboxylase|aromatic L-amino acid decarboxylase	7	7p12.2		0	3			0	0	0	0.0
SGK1	Parkinson	ENSG00000118515	6446	0	0	0	0	0	0	0	0	1	0	0	serum/glucocorticoid regulated kinase 1	SGK	OTTHUMP00000017247|serine/threonine protein kinase SGK	6	6q23		0	1			0	0	0	0.0
RB1	Parkinson	ENSG00000139687	5925	0	1	0	0	0	0	0	0	0	0	0	retinoblastoma 1	OSRC|RB|p105-Rb|pRb|pp110	OTTHUMP00000018397|retinoblastoma suspectibility protein|retinoblastoma-associated protein	13	13q14.2		0	1			0	0	0	0.0
CDK4	Parkinson	ENSG00000135446	1019	0	1	0	0	0	0	0	0	0	0	0	cyclin-dependent kinase 4	CMM3|MGC14458|PSK-J3	cell division kinase 4|melanoma cutaneous malignant, 3	12	12q14		0	1			0	0	0	0.0
CDK5	Parkinson		1020	0	1	0	0	0	0	0	0	1	0	0	cyclin-dependent kinase 5	PSSALRE	protein kinase CDK5 splicing	7	7q36		0	2			0	0	0	0.0
NCL	Parkinson	ENSG00000115053	4691	0	1	0	0	0	0	0	0	0	0	0	nucleolin	C23|FLJ45706	-	2	2q12-qter		0	1			0	0	0	0.0
SIGLEC1	Parkinson	ENSG00000088827	6614	0	0	0	0	0	0	0	0	1	0	0	sialic acid binding Ig-like lectin 1, sialoadhesin	CD169|DKFZp667F058|FLJ00051|FLJ00055|FLJ00073|FLJ00411|FLJ32150|SIGLEC-1|SN|dJ1009E24.1	OTTHUMP00000030124|sialic acid-binding immunoglobulin-like lectin 1|sialoadhesin	20	20p13		0	1			0	0	0	0.0
PPM1G	Parkinson	ENSG00000115241	5496	0	1	0	0	0	0	0	0	0	0	0	protein phosphatase 1G (formerly 2C), magnesium-dependent, gamma isoform	MGC1675|MGC2870|PP2CG|PP2CGAMMA|PPP2CG	OTTHUMP00000123426|PP2C, gamma|protein phosphatase 1C|protein phosphatase 1G|protein phosphatase 2, catalytic subunit, gamma isoform|protein phosphatase 2C gamma isoform|protein phosphatase magnesium-dependent 1 gamma	2	2p23.3		0	1			0	0	0	0.0
CHGA	Parkinson	ENSG00000100604	1113	0	1	0	0	0	0	0	0	0	0	0	chromogranin A (parathyroid secretory protein 1)	CGA	betagranin (N-terminal fragment of chromogranin A)|chromogranin A|parathyroid secretory protein 1	14	14q32		0	1			0	0	0	0.0
ADRB2	Parkinson	ENSG00000169252	154	0	1	0	0	0	0	0	0	0	0	0	adrenergic, beta-2-, receptor, surface	ADRB2R|ADRBR|B2AR|BAR|BETA2AR	beta-2 adrenergic receptor|beta-2 adrenoceptor|catecholamine receptor	5	5q31-q32		0	1			0	0	0	0.0
CHRM3	Parkinson	ENSG00000133019	1131	0	1	0	0	0	0	0	0	0	0	0	cholinergic receptor, muscarinic 3	HM3	m3 muscarinic receptor|muscarinic acetylcholine receptor M3	1	1q43		0	1			0	0	0	0.0
PRDX6	Parkinson	ENSG00000117592	9588	0	1	0	0	0	0	0	0	0	0	0	peroxiredoxin 6	1-Cys|AOP2|KIAA0106|MGC46173|NSGPx|PRX|aiPLA2|p29	1-Cys peroxiredoxin|OTTHUMP00000032693|acidic calcium-independent phospholipase A2|antioxidant protein 2|non-selenium glutathione peroxidase	1	1q25.1		0	1			0	0	0	0.0
CHRM2	Parkinson	ENSG00000181072	1129	0	0	0	0	1	0	0	0	0	0	0	cholinergic receptor, muscarinic 2	FLJ43243|HM2|MGC120006|MGC120007	7TM receptor|cholinergic receptor, muscarinic 2, isoform a|muscarinic M2 receptor|muscarinic acetylcholine receptor M2	7	7q31-q35		0	1			0	0	0	0.0
CHRM1	Parkinson	ENSG00000168539	1128	0	1	0	0	1	0	0	0	0	0	0	cholinergic receptor, muscarinic 1	HM1|M1|MGC30125	muscarinic acetylcholine receptor M1	11	11q13		0	2			0	0	0	0.0
IGF2R	Parkinson	ENSG00000197081	3482	0	1	0	0	0	0	0	0	0	0	0	insulin-like growth factor 2 receptor	CD222|CIMPR|M6P-R|MPR1|MPRI	OTTHUMP00000017536|cation-independent mannose-6 phosphate receptor	6	6q26		0	1			0	0	0	0.0
CYP2A6	Parkinson	ENSG00000213052	1548	0	1	0	0	0	0	0	1	0	0	0	cytochrome P450, family 2, subfamily A, polypeptide 6	CPA6|CYP2A|CYP2A3|P450C2A|P450PB	coumarin 7-hydroxylase|cytochrome P450, subfamily IIA (phenobarbital-inducible), polypeptide 6|flavoprotein-linked monooxygenase|xenobiotic monooxygenase	19	19q13.2		0	2			0	0	0	0.0
UCHL3	Parkinson	ENSG00000118939	7347	0	1	0	0	0	0	0	0	0	0	0	ubiquitin carboxyl-terminal esterase L3 (ubiquitin thiolesterase)	UCH-L3	OTTHUMP00000018509|ubiquitin carboxyl-terminal esterase L3|ubiquitin thiolesterase	13	13q22.2		0	1			0	0	0	0.0
ALDH9A1	Parkinson	ENSG00000143149	223	0	1	0	0	0	0	0	0	1	0	0	aldehyde dehydrogenase 9 family, member A1	ALDH4|ALDH7|ALDH9|E3|TMABADH	4-trimethylaminobutyraldehyde dehydrogenase|OTTHUMP00000032604|R-aminobutyraldehyde dehydrogenase|aldehyde dehydrogenase (NAD+)|aldehyde dehydrogenase 9A1|aldehyde dehydrogenase E3 isozyme|gamma-aminobutyraldehyde dehydrogenase	1	1q23.1		0	2			0	0	0	0.0
GAP43	Parkinson	ENSG00000172020	2596	0	1	0	0	0	0	0	0	0	0	0	growth associated protein 43	B-50|PP46	axonal membrane protein GAP-43|calmodulin-binding protein P-57|nerve growth-related peptide GAP43|neural phosphoprotein B-50|neuromodulin|neuron growth-associated protein 43|protein F1	3	3q13.1-q13.2		0	1			0	0	0	0.0
TTRAP	Parkinson	ENSG00000111802	51567	0	1	0	0	0	0	0	0	0	0	0	TRAF and TNF receptor associated protein	AD022|EAP2|MGC111021|MGC9099|dJ30M3.3	ETS1-associated protein 2|OTTHUMP00000016091|OTTHUMP00000039397|TRAF and TNF receptor-associated protein	6	6p22.3-p22.1		0	1			0	0	0	0.0
VIP	Parkinson	ENSG00000146469	7432	0	1	0	0	0	0	0	0	0	0	0	vasoactive intestinal peptide	MGC13587|PHM27	OTTHUMP00000017450|OTTHUMP00000017451	6	6q25		0	1			0	0	0	0.0
CABP1	Parkinson		9478	0	0	0	0	0	0	0	0	1	0	0	calcium binding protein 1	CALBRAIN|HCALB_BR	calcium binding protein 5|caldendrin	12	12q24.31		0	1			0	0	0	0.0
TAC1	Parkinson	ENSG00000006128	6863	0	1	0	0	0	0	0	0	0	0	0	tachykinin, precursor 1	Hs.2563|NK2|NKNA|NPK|TAC2	neurokinin 1|neurokinin 2|neurokinin A|neurokinin alpha|neuromedin L|neuropeptide K|neuropeptide gamma|substance K|substance P|tachykinin 1|tachykinin 2|tachykinin, precursor 1 (substance K, substance P, neurokinin 1, neurokinin 2, neuromedin L, neurokinin alpha, neuropeptide K, neuropeptide gamma)	7	7q21-q22		0	1			0	0	0	0.0
OXTR	Parkinson	ENSG00000180914	5021	0	1	0	0	0	0	0	0	0	0	0	oxytocin receptor	OT-R	-	3	3p25		0	1			0	0	0	0.0
CDH1	Parkinson	ENSG00000039068	999	0	1	0	0	0	0	0	0	0	0	0	cadherin 1, type 1, E-cadherin (epithelial)	Arc-1|CD324|CDHE|ECAD|LCAM|UVO	cadherin 1, E-cadherin (epithelial)|cadherin 1, type 1|calcium-dependent adhesion protein, epithelial|cell-CAM 120/80|uvomorulin	16	16q22.1		0	1			0	0	0	0.0
ATP5G2	Parkinson	ENSG00000135390	517	0	1	0	0	0	0	0	0	0	0	0	ATP synthase, H+ transporting, mitochondrial F0 complex, subunit C2 (subunit 9)	-	ATP synthase lipid-binding protein, mitochondrial|ATP synthase proteolipid P2|ATP synthase, H+ transporting, mitochondrial F0 complex, subunit C2|ATP synthase, H+ transporting, mitochondrial F0 complex, subunit c (subunit 9), isoform 2|ATPase protein 9|ATPase subunit C|OTTHUMP00000164642|mitochondrial ATP synthase, subunit C (subunit 9), isoform 2	12	12q13.13		0	1			0	0	0	0.0
DCN	Parkinson	ENSG00000011465	1634	0	1	0	0	0	0	0	0	0	0	0	decorin	CSCD|DSPG2|PG40|PGII|PGS2|SLRR1B	bone proteoglycan II|decorin proteoglycan|dermatan sulphate proteoglycans II|proteoglycan core protein|small leucine-rich protein 1B	12	12q21.33		0	1			0	0	0	0.0
ATP5G1	Parkinson	ENSG00000159199	516	0	1	0	0	0	0	0	0	0	0	0	ATP synthase, H+ transporting, mitochondrial F0 complex, subunit C1 (subunit 9)	ATP5A|ATP5G	ATP synthase lipid-binding protein, mitochondrial|ATP synthase proteolipid P1|ATP synthase, H+ transporting, mitochondrial F0 complex, subunit C1|ATP synthase, H+ transporting, mitochondrial F0 complex, subunit c (subunit 9), isoform 1|ATPase protein 9|ATPase subunit 9|ATPase subunit C|mitochondrial ATP synthase, subunit 9, isoform 1|mitochondrial ATP synthase, subunit C, isoform 1	17	17q21.32		0	1			0	0	0	0.0
CDH3	Parkinson	ENSG00000062038	1001	0	1	0	0	0	0	0	0	1	0	0	cadherin 3, type 1, P-cadherin (placental)	CDHP|HJMD|PCAD	cadherin 3, type 1|calcium-dependent adhesion protein, placental	16	16q22.1		0	2			0	0	0	0.0
IVNS1ABP	Parkinson	ENSG00000116679	10625	0	0	1	0	0	0	0	0	1	0	0	influenza virus NS1A binding protein	DKFZp686K06216|FLARA3|FLJ10069|FLJ10411|FLJ10962|FLJ35593|FLJ36593|HSPC068|KIAA0850|ND1|NS-1|NS1-BP|NS1BP	NCX downstream gene 1|NS1-binding protein|OTTHUMP00000033394|aryl hydrocarbon receptor-associated 3	1	1q25.1-q31.1		0	2			0	0	0	0.0
SMUG1	Parkinson	ENSG00000123415	23583	0	0	0	0	0	0	0	0	1	0	0	single-strand-selective monofunctional uracil-DNA glycosylase 1	FDG|HMUDG|MGC104370|UNG3	single-strand selective monofunctional uracil DNA glycosylase	12	12q13.11-q13.3		0	1			0	0	0	0.0
ATP5G3	Parkinson	ENSG00000154518	518	0	1	0	0	0	0	0	0	0	0	0	ATP synthase, H+ transporting, mitochondrial F0 complex, subunit C3 (subunit 9)	MGC125738|P3	ATP synthase lipid-binding protein, mitochondrial|ATP synthase proteolipid P3|ATP synthase subunit 9|ATP synthase, H+ transporting, mitochondrial F0 complex, subunit C3|ATP synthase, mitochondrial, C subunit-3|ATPase protein 9|ATPase subunit C	2	2q31.1		0	1			0	0	0	0.0
DCI	Parkinson	ENSG00000167969	1632	0	0	0	0	0	0	0	0	1	0	0	dodecenoyl-Coenzyme A delta isomerase (3,2 trans-enoyl-Coenzyme A isomerase)	-	3,2 trans-enoyl-Coenzyme A isomerase|D3,D2-enoyl-CoA isomerase|acetylene-allene isomerase|delta3, delta2-enoyl-CoA isomerase|dodecenoyl-CoA delta Isomerase|dodecenoyl-Coenzyme A delta isomerase	16	16p13.3		0	1			0	0	0	0.0
TAC3	Parkinson	ENSG00000166863	6866	0	1	0	0	0	0	0	0	0	0	0	tachykinin 3	NKB|NKNB|PRO1155|ZNEUROK1	gamma tachykinin 3|neurokinin B-like protein|neurokinin beta|neurokinin-B protein|neuromedin K, neurokinin beta|preprotachykinin B	12	12q13-q21		0	1			0	0	0	0.0
ALDH1A1	Parkinson	ENSG00000165092	216	0	1	0	0	0	0	0	0	1	0	0	aldehyde dehydrogenase 1 family, member A1	ALDC|ALDH-E1|ALDH1|ALDH11|MGC2318|PUMB1|RALDH1	ALDH class 1|acetaldehyde dehydrogenase 1|aldehyde dehydrogenase 1, soluble|aldehyde dehydrogenase 1A1|aldehyde dehydrogenase, liver cytosolic|retinal dehydrogenase 1|retinaldehyde dehydrogenase 1	9	9q21.13		0	2			0	0	0	0.0
AKR1A1	Parkinson	ENSG00000117448	10327	0	1	0	0	0	0	0	0	0	0	0	aldo-keto reductase family 1, member A1 (aldehyde reductase)	ALDR1|ALR|ARM|DD3|MGC12529|MGC1380	OTTHUMP00000009240|OTTHUMP00000009241|alcohol dehydrogenase|aldehyde reductase|aldo-keto reductase family 1, member A1|dihydrodiol dehydrogenase 3	1	1p33-p32		0	1			0	0	0	0.0
PAFAH1B1	Parkinson	ENSG00000007168	5048	0	1	0	0	0	0	0	0	0	0	0	platelet-activating factor acetylhydrolase, isoform Ib, subunit 1 (45kDa)	LIS1|LIS2|MDCR|MDS|PAFAH	lissencephaly 1 protein|platelet-activating factor acetylhydrolase, isoform Ib, alpha subunit|platelet-activating factor acetylhydrolase, isoform Ib, alpha subunit 45kDa	17	17p13.3		0	1			0	0	0	0.0
HSPA4	Parkinson	ENSG00000170606	3308	0	1	0	0	0	0	0	0	0	0	0	heat shock 70kDa protein 4	APG-2|HS24/P52|MGC131852|RY|hsp70|hsp70RY	heat shock 70kD protein 4|heat shock 70kDa protein 4, isoform a|heat shock protein, 110 kDa	5	5q31.1-q31.2		0	1			0	0	0	0.0
NEDD4L	Parkinson		23327	0	1	0	0	0	0	0	0	0	0	0	neural precursor cell expressed, developmentally down-regulated 4-like	FLJ33870|KIAA0439|NEDD4-2|RSP5|hNedd4-2	neural precursor cell expressed, developmentally down-regulated gene 4-like|ubiquitin-protein ligase NEDD4-like|ubiquitin-protein ligase Rsp5	18	18q21		0	1			0	0	0	0.0
TERF2	Parkinson	ENSG00000132604	7014	0	1	0	0	0	0	0	0	0	0	0	telomeric repeat binding factor 2	TRBF2|TRF2	telomeric repeat binding protein 2	16	16q22.1		0	1			0	0	0	0.0
HSPA8	Parkinson	ENSG00000109971	3312	0	1	0	0	0	0	0	0	0	0	0	heat shock 70kDa protein 8	HSC54|HSC70|HSC71|HSP71|HSP73|HSPA10|LAP1|MGC131511|MGC29929|NIP71	LPS-associated protein 1|N-myristoyltransferase inhibitor protein 71|constitutive heat shock protein 70|heat shock 70kD protein 8|heat shock 70kd protein 10|heat shock cognate protein 54|heat shock cognate protein, 71-kDa|lipopolysaccharide-associated protein 1	11	11q24.1		0	1			0	0	0	0.0
NES	Parkinson	ENSG00000132688	10763	0	1	0	0	0	0	0	0	1	0	0	nestin	FLJ21841|Nbla00170	OTTHUMP00000032198	1	1q23.1		0	2			0	0	0	0.0
BGLAP	Parkinson	ENSG00000160783	632	0	1	0	0	0	0	0	0	0	0	0	bone gamma-carboxyglutamate (gla) protein	BGP|OC|PMF1	OTTHUMP00000016586|bone Gla protein|bone gamma-carboxyglutamate (gla) protein (osteocalcin)|gamma-carboxyglutamic acid-containing protein|osteocalcin	1	1q25-q31		0	1			0	0	0	0.0
NF2	Parkinson	ENSG00000186575	4771	0	1	0	0	0	0	0	0	0	0	0	neurofibromin 2 (merlin)	ACN|BANF|SCH	merlin|moesin-ezrin-radixin like|moesin-ezrin-radizin-like protein|neurofibromin 2|neurofibromin 2 (bilateral acoustic neuroma)|schwannomerlin|schwannomin	22	22q12.2		0	1			0	0	0	0.0
COL13A1	Parkinson		1305	0	0	0	0	1	0	0	0	0	0	0	collagen, type XIII, alpha 1	COLXIIIA1|FLJ42485	OTTHUMP00000060587|alpha 1 type XIII collagen|collagen alpha-1(XIII) chain	10	10q22		0	1			0	0	0	0.0
ATP5F1	Parkinson	ENSG00000116459	515	0	1	0	0	0	0	0	0	0	0	0	ATP synthase, H+ transporting, mitochondrial F0 complex, subunit B1	MGC24431|PIG47	ATP synthase B chain, mitochondrial|ATP synthase, H+ transporting, mitochondrial F0 complex, subunit b, isoform 1|H+-ATP synthase subunit b|OTTHUMP00000013469|cell proliferation-inducing protein 47	1	1p13.2		0	1			0	0	0	0.0
DPYSL2	Parkinson	ENSG00000092964	1808	0	1	0	0	0	0	0	0	0	0	0	dihydropyrimidinase-like 2	CRMP2|DHPRP2|DRP-2|DRP2	collapsin response mediator protein hCRMP-2|dihydropyrimidinase-like 2 long form	8	8p22-p21		0	1			0	0	0	0.0
COTL1	Parkinson	ENSG00000103187	23406	0	1	0	0	0	0	0	0	0	0	0	coactosin-like 1 (Dictyostelium)	CLP|FLJ43657|MGC19733	coactosin-like 1	16	16q24.1		0	1			0	0	0	0.0
LEP	Parkinson	ENSG00000174697	3952	0	1	0	0	0	0	0	0	0	0	0	leptin	FLJ94114|OB|OBS	leptin (murine obesity homolog)|leptin (obesity homolog, mouse)|obese, mouse, homolog of|obesity factor	7	7q31.3		0	1			0	0	0	0.0
DBP	Parkinson	ENSG00000105516	1628	0	1	0	0	0	0	0	0	0	0	0	D site of albumin promoter (albumin D-box) binding protein	DABP	-	19	19q13.3		0	1			0	0	0	0.0
LOC100130247	Parkinson		100130247	0	1	0	0	0	0	0	0	0	0	0	-	-	-	18	18p11.32		0	1			0	0	0	0.0
PCS	Parkinson		8075	0	0	0	0	0	0	0	0	1	0	0	-	-	-	12	12p13.2		0	1			0	0	0	0.0
AKR1B1	Parkinson	ENSG00000085662	231	0	1	0	0	0	0	0	0	0	0	0	aldo-keto reductase family 1, member B1 (aldose reductase)	ADR|ALDR1|ALR2|AR|MGC1804	Lii5-2 CTCL tumor antigen|aldehyde reductase 1|aldo-keto reductase family 1, member B1|aldose reductase|low Km aldose reductase	7	7q35		0	1			0	0	0	0.0
APAF1	Parkinson	ENSG00000120868	317	0	1	0	0	0	0	0	0	0	0	0	apoptotic peptidase activating factor 1	APAF-1|CED4|DKFZp781B1145	apoptotic protease activating factor 1	12	12q23		0	1			0	0	0	0.0
GGA1	Parkinson	ENSG00000100083	26088	0	1	0	0	0	0	0	0	0	0	0	golgi associated, gamma adaptin ear containing, ARF binding protein 1	-	ADP-ribosylation factor binding protein 1|OTTHUMP00000028975|OTTHUMP00000042200|gamma-adaptin related protein 1	22	22q13.31		0	1			0	0	0	0.0
GGA2	Parkinson	ENSG00000103365	23062	0	1	0	0	0	0	0	0	0	0	0	golgi associated, gamma adaptin ear containing, ARF binding protein 2	FLJ20966|KIAA1080|VEAR	ADP-ribosylation factor binding protein 2|VHS domain and ear domain-containing protein	16	16p12		0	1			0	0	0	0.0
ADORA3	Parkinson	ENSG00000121933	140	0	1	0	0	0	0	0	0	0	0	0	adenosine A3 receptor	A3AR|AD026|bA552M11.5	OTTHUMP00000013476|OTTHUMP00000013739|OTTHUMP00000082917	1	1p13.2		0	1			0	0	0	0.0
HM13	Parkinson	ENSG00000101294	81502	0	0	0	0	0	0	0	0	1	0	0	histocompatibility (minor) 13	H13|IMP1|IMPAS|MSTP086|PSENL3|PSL3|SPP|dJ324O17.1	OTTHUMP00000030527|OTTHUMP00000030528|intramembrane protease|minor histocompatibility antigen 13|presenilin-like protein 3|signal peptide peptidase beta	20	20q11.21		0	1			0	0	0	0.0
ADCY8	Parkinson	ENSG00000155897	114	0	1	0	0	0	0	0	0	0	0	0	adenylate cyclase 8 (brain)	AC8|ADCY3|HBAC1	adenylate cyclase 8|adenylyl cyclase-8, brain	8	8q24		0	1			0	0	0	0.0
GGT1	Parkinson	ENSG00000100031	2678	0	1	0	0	0	0	0	0	0	0	0	gamma-glutamyltransferase 1	CD224|D22S672|D22S732|GGT|GTG|MGC96892|MGC96904|MGC96963	OTTHUMP00000028921|OTTHUMP00000159078|gamma-glutamyl transpeptidase|glutamyl transpeptidase	22	22q11.23		0	1			0	0	0	0.0
ADORA1	Parkinson	ENSG00000163485	134	0	1	0	0	0	0	0	0	0	0	0	adenosine A1 receptor	RDC7	OTTHUMP00000039090|OTTHUMP00000039091	1	1q32.1		0	1			0	0	0	0.0
NONO	Parkinson	ENSG00000147140	4841	0	1	0	0	0	0	0	0	1	0	0	non-POU domain containing, octamer-binding	NMT55|NRB54|P54|P54NRB	54 kDa nuclear RNA- and DNA-binding protein|OTTHUMP00000023506|OTTHUMP00000023507|OTTHUMP00000023508|non-POU domain-containing octamer (ATGCAAAT) binding protein	X	Xq13.1		0	2			0	0	0	0.0
LOC100133737	Parkinson		100133737	0	1	0	0	0	0	0	0	0	0	0	-	-	-	9	-		0	1			0	0	0	0.0
GUST	Parkinson		8258	0	0	0	0	0	0	0	0	1	0	0	-	-	-	X	Xq26		0	1			0	0	0	0.0
AGPS	Parkinson	ENSG00000018510	8540	0	0	0	0	0	0	0	0	1	0	0	alkylglycerone phosphate synthase	ADAP-S|ADAS|ADHAPS|ADPS|ALDHPSY|DKFZp762O2215|FLJ99755	aging-associated protein 5|alkyl-DHAP synthase|alkyldihydroxyacetone phosphate synthase|alkyldihydroxyacetonephosphate synthase, peroxisomal	2	2q31.2		0	1			0	0	0	0.0
HRSP12	Parkinson	ENSG00000132541	10247	0	0	0	0	0	0	0	0	1	0	0	heat-responsive protein 12	P14.5|PSP|UK114	perchloric acid-soluble protein|translational inhibitor p14.5|translational inhibitor protein p14.5	8	8q22		0	1			0	0	0	0.0
CFH	Parkinson	ENSG00000000971	3075	0	1	0	0	0	0	0	0	0	0	1	complement factor H	ARMD4|ARMS1|CFHL3|FH|FHL1|HF|HF1|HF2|HUS|MGC88246	H factor 1 (complement)|H factor 2 (complement)|OTTHUMP00000033598|age-related maculopathy susceptibility 1|beta-1-H-globulin|beta-1H|complement factor H, isoform b|factor H|factor H-like 1	1	1q32		0	2			0	0	0	0.0
RARA	Parkinson	ENSG00000131759	5914	0	1	0	0	0	0	0	0	0	0	0	retinoic acid receptor, alpha	NR1B1|RAR	OTTHUMP00000164454|OTTHUMP00000164456|Retinoic acid receptor, alpha polypeptide|nucleophosmin-retinoic acid receptor alpha fusion protein NPM-RAR long form	17	17q21		0	1			0	0	0	0.0
CHRNA7	Parkinson	ENSG00000175344	1139	0	1	0	0	0	0	0	0	0	0	0	cholinergic receptor, nicotinic, alpha 7	CHRNA7-2|NACHRA7	a7 nicotinic acetylcholine receptor|alpha 7 neuronal nicotinic acetylcholine receptor|alpha-7 nicotinic cholinergic receptor subunit|cholinergic receptor, nicotinic, alpha polypeptide 7|neuronal acetylcholine receptor protein, alpha-7 chain	15	15q14		0	1			0	0	0	0.0
RARB	Parkinson	ENSG00000077092	5915	0	1	0	0	0	0	0	0	0	0	0	retinoic acid receptor, beta	HAP|NR1B2|RRB2	HBV-activated protein|RAR-epsilon|hepatitis B virus activated protein|retinoic acid receptor beta 2|retinoic acid receptor beta 4|retinoic acid receptor beta 5|retinoic acid receptor, beta polypeptide	3	3p24		0	1			0	0	0	0.0
CFI	Parkinson	ENSG00000205403	3426	0	1	0	0	0	0	0	0	0	0	0	complement factor I	C3BINA|C3b-INA|FI|IF|KAF	C3B/C4B inactivator|C3b-inactivator|Konglutinogen-activating factor|complement component I|complement control protein factor I|complement factor I heavy chain|light chain of factor I	4	4q25		0	1			0	0	0	0.0
HTR4	Parkinson		3360	0	1	0	0	0	0	0	0	0	0	0	5-hydroxytryptamine (serotonin) receptor 4	5-HT4|5-HT4R	5-hydroxytryptamine4 receptor|cardiac 5-HT4 receptor|serotonin 5-HT4 receptor	5	5q31-q33		0	1			0	0	0	0.0
PDYN	Parkinson	ENSG00000101327	5173	0	1	0	0	0	0	0	0	1	0	0	prodynorphin	MGC26418|PENKB	OTTHUMP00000030002|beta-neoendorphin|beta-neoendorphin-dynorphin|dynorphin|leu-enkephalin|leumorphin|preprodynorphin|preproenkephalin B|rimorphin	20	20pter-p12		0	2			0	0	0	0.0
SAG	Parkinson	ENSG00000130561	6295	0	1	0	0	0	0	0	0	0	0	0	S-antigen; retina and pineal gland (arrestin)	DKFZp686D1084|DKFZp686I1383|RP47|S-AG	S-arrestin|arrestin 1|retinal S-antigen (48 KDa protein)|rod photoreceptor arrestin	2	2q37.1		0	1			0	0	0	0.0
STRA13	Parkinson	ENSG00000169689	201254	0	0	0	0	0	0	0	0	1	0	0	stimulated by retinoic acid 13 homolog (mouse)	MGC14480	stimulated by retinoic acid 13	17	17q25.3		0	1			0	0	0	0.0
HUWE1	Parkinson	ENSG00000086758	10075	0	1	0	0	0	0	0	0	0	0	0	HECT, UBA and WWE domain containing 1	ARF-BP1|HECTH9|HSPC272|Ib772|KIAA0312|LASU1|MULE|UREB1	ARF binding protein 1|BJ-HCC-24 tumor antigen|HECT domain protein LASU1|Mcl-1 ubiquitin ligase E3|OTTHUMP00000023356|OTTHUMP00000061860	X	Xp11.22		0	1			0	0	0	0.0
CD40LG	Parkinson	ENSG00000102245	959	0	1	0	0	0	0	0	0	0	0	0	CD40 ligand	CD154|CD40L|HIGM1|IGM|IMD3|T-BAM|TNFSF5|TRAP|gp39|hCD40L	CD40 antigen ligand|OTTHUMP00000024130|T-B cell-activating molecule|TNF-related activation protein|tumor necrosis factor (ligand) superfamily member 5	X	Xq26		0	1			0	0	0	0.0
GSM1	Parkinson		2933	0	0	0	0	0	0	0	0	1	0	0	geniospasm 1	GSP	-	9	9q13-q21		0	1			0	0	0	0.0
ADRBK1	Parkinson	ENSG00000173020	156	0	1	0	0	0	0	0	0	0	0	0	adrenergic, beta, receptor kinase 1	BARK1|BETA-ARK1|FLJ16718|GRK2	beta-adrenergic receptor kinase 1	11	11q13.1		0	1			0	0	0	0.0
CDC34	Parkinson	ENSG00000099804	997	0	0	0	0	0	0	0	0	1	0	0	cell division cycle 34 homolog (S. cerevisiae)	E2-CDC34|UBC3|UBE2R1	ubiquitin carrier protein|ubiquitin-conjugating enzyme Cdc34|ubiquitin-conjugating enzyme E2-32 KDA complementing|ubiquitin-protein ligase	19	19p13.3		0	1			0	0	0	0.0
CDC37	Parkinson	ENSG00000105401	11140	0	1	0	0	0	0	0	0	0	0	0	cell division cycle 37 homolog (S. cerevisiae)	P50CDC37	CDC37 (cell division cycle 37, S. cerevisiae, homolog)|CDC37 cell division cycle 37 homolog|Hsp90 co-chaperone Cdc37|cell division cycle 37 protein	19	19p13.2		0	1			0	0	0	0.0
SIGLECP6	Parkinson		114195	0	1	0	0	0	0	0	0	0	0	0	sialic acid binding Ig-like lectin, pseudogene 6	-	-	19	19q13.3		0	1			0	0	0	0.0
THTPA	Parkinson	ENSG00000157306	79178	0	1	0	0	0	0	0	0	0	0	0	thiamine triphosphatase	MGC2652|THTP|THTPASE	-	14	14q11.2		0	1			0	0	0	0.0
GAD2	Parkinson	ENSG00000136750	2572	0	1	0	0	0	0	0	0	0	0	0	glutamate decarboxylase 2 (pancreatic islets and brain, 65kDa)	GAD65|MGC161605|MGC161607	Glutamate decarboxylase-2 (pancreas)|OTTHUMP00000019335|OTTHUMP00000019336|glutamate decarboxylase 2|glutamate decarboxylase 2 (pancreatic islets and brain, 65kD)	10	10p11.23		0	1			0	0	0	0.0
GALNS	Parkinson	ENSG00000141012	2588	0	1	0	0	0	0	0	0	0	0	0	galactosamine (N-acetyl)-6-sulfate sulfatase	FLJ17434|FLJ42844|FLJ98217|GALNAC6S|GAS|MPS4A	chondroitinase	16	16q24.3		0	1			0	0	0	0.0
COX6B1	Parkinson	ENSG00000126267	1340	0	1	0	0	0	0	0	0	0	0	0	cytochrome c oxidase subunit Vib polypeptide 1 (ubiquitous)	COX6B|COXG	cytochrome c oxidase subunit VIb polypeptide 1|human cytochrome oxidase subunit VIb	19	19q13.1		0	1			0	0	0	0.0
COX6B2	Parkinson	ENSG00000160471	125965	0	1	0	0	0	0	0	0	0	0	0	cytochrome c oxidase subunit VIb polypeptide 2 (testis)	COXVIB2|CT59|MGC119094	cancer/testis antigen 59|cytochrome c oxidase subunit VIb, testes specific|cytochrome c oxidase subunit VIb, testes-specific|cytochrome c oxidase subunit VIb, testis-specific isoform	19	19q13.42		0	1			0	0	0	0.0
TBKBP1	Parkinson	ENSG00000198933	9755	0	1	0	0	0	0	0	0	0	0	0	TBK1 binding protein 1	KIAA0775|ProSAPiP2|SINTBAD	TBK1-binding protein 1	17	17q21.32		0	1			0	0	0	0.0
EMD	Parkinson	ENSG00000102119	2010	0	0	0	0	0	0	0	0	1	0	0	emerin	EDMD|LEMD5|STA	LEM domain containing 5|OTTHUMP00000031938|OTTHUMP00000061687	X	Xq28		0	1			0	0	0	0.0
C11ORF57	Parkinson	ENSG00000150776	55216	0	1	0	0	0	0	0	0	0	0	0	chromosome 11 open reading frame 57	FLJ10726	OTTHUMP00000196623|OTTHUMP00000196624|hypothetical protein LOC55216	11	11q23.1		0	1			0	0	0	0.0
GAD1	Parkinson	ENSG00000128683	2571	0	1	0	0	0	0	0	0	1	0	0	glutamate decarboxylase 1 (brain, 67kDa)	FLJ45882|GAD|SCP	OTTHUMP00000041055|glutamate decarboxylase 1|glutamate decarboxylase 1 (brain, 67kD)	2	2q31		0	2			0	0	0	0.0
BMP2	Parkinson	ENSG00000125845	650	0	0	0	1	0	0	1	1	0	0	0	bone morphogenetic protein 2	BMP2A	OTTHUMP00000030228	20	20p12		0	3			0	0	0	0.0
LGALS3	Parkinson	ENSG00000131981	3958	0	1	0	0	0	0	0	0	0	0	0	lectin, galactoside-binding, soluble, 3	CBP35|GAL3|GALBP|GALIG|LGALS2|MAC2	IgE-binding protein|MAC-2 antigen|carbohydrate-binding protein 35|galactose-specific lectin 3|galectin 3|galectin-3 internal|laminin-binding protein	14	14q21-q22		0	1			0	0	0	0.0
SMAD7	Parkinson	ENSG00000101665	4092	0	1	0	0	0	0	0	0	0	0	0	SMAD family member 7	CRCS3|FLJ16482|MADH7|MADH8	MAD (mothers against decapentaplegic, Drosophila) homolog 7|MAD, mothers against decapentaplegic homolog 7|Mothers against decapentaplegic, drosophila, homolog of, 7|SMAD, mothers against DPP homolog 7	18	18q21.1		0	1			0	0	0	0.0
CFB	Parkinson	ENSG00000204359	629	0	0	0	0	0	0	0	0	1	0	1	complement factor B	BF|BFD|CFAB|FB|FBI12|GBG|H2-Bf|PBF2	B-factor, properdin|C3 proaccelerator|C3 proactivator|C3/C5 convertase|OTTHUMP00000029283|OTTHUMP00000174690|glycine-rich beta-glycoprotein	6	6p21.3		0	2			0	0	0	0.0
GUSB	Parkinson	ENSG00000169919	2990	0	1	0	0	0	0	0	0	0	0	0	glucuronidase, beta	FLJ39445|MPS7	-	7	7q21.11		0	1			0	0	0	0.0
SMAD4	Parkinson	ENSG00000141646	4089	0	1	0	0	0	0	0	0	0	0	0	SMAD family member 4	DPC4|JIP|MADH4	MAD, mothers against decapentaplegic homolog 4|OTTHUMP00000163548|SMAD, mothers against DPP homolog 4|deleted in pancreatic carcinoma locus 4|mothers against decapentaplegic homolog 4|mothers against decapentaplegic, Drosophila, homolog of, 4	18	18q21.1		0	1			0	0	0	0.0
SMAD3	Parkinson	ENSG00000166949	4088	0	1	0	0	0	0	0	0	0	0	0	SMAD family member 3	DKFZp586N0721|DKFZp686J10186|HSPC193|HsT17436|JV15-2|MADH3|MGC60396	MAD, mothers against decapentaplegic homolog 3|SMA- and MAD-related protein 3|SMAD, mothers against DPP homolog 3|mad homolog JV15-2|mad protein homolog|mothers against decapentaplegic homolog 3	15	15q22.33		0	1			0	0	0	0.0
EPRS	Parkinson	ENSG00000136628	2058	0	1	0	0	0	0	0	0	1	0	0	glutamyl-prolyl-tRNA synthetase	DKFZp313B047|EARS|GLUPRORS|PARS|PIG32|QARS|QPRS	OTTHUMP00000035562|bifunctional aminoacyl-tRNA synthetase|glutamate tRNA ligase|glutaminyl-tRNA synthetase|glutamyl-prolyl tRNA synthetase|proliferation-inducing protein 32|proline tRNA ligase|proline-tRNA ligase|prolyl-tRNA synthetase	1	1q41-q42		0	2			0	0	0	0.0
SMAD2	Parkinson	ENSG00000175387	4087	0	1	0	0	0	0	0	0	0	0	0	SMAD family member 2	JV18|JV18-1|MADH2|MADR2|MGC22139|MGC34440|hMAD-2|hSMAD2	MAD, mothers against decapentaplegic homolog 2|Mad protein homolog|Mad, mothers against decapentaplegic homolog 2|Mad-related protein 2|SMAD, mothers against DPP homolog 2|Sma- and Mad-related protein 2|mother against DPP homolog 2	18	18q21.1		0	1			0	0	0	0.0
ATP13A3	Parkinson	ENSG00000133657	79572	0	1	0	0	0	0	0	0	0	0	0	ATPase type 13A3	AFURS1|DKFZp686K16189|FLJ90613	ATPase family homolog up-regulated in senescence cells	3	3q29		0	1			0	0	0	0.0
CSRP3	Parkinson	ENSG00000129170	8048	0	1	0	0	0	0	0	0	0	0	0	cysteine and glycine-rich protein 3 (cardiac LIM protein)	CLP|CMD1M|CMH12|CRP3|LMO4|MGC14488|MGC61993|MLP	LIM domain only 4|cardiac LIM domain protein|cysteine and glycine-rich protein 3|muscle LIM protein	11	11p15.1		0	1			0	0	0	0.0
ABCG2	Parkinson	ENSG00000118777	9429	0	1	0	0	0	0	0	0	0	0	0	ATP-binding cassette, sub-family G (WHITE), member 2	ABC15|ABCP|BCRP|BCRP1|BMDP|CD338|CDw338|EST157481|MGC102821|MRX|MXR|MXR1	ABC transporter|ATP-binding cassette transporter G2|ATP-binding cassette, sub-family G, member 2|breast cancer resistance protein|mitoxantrone resistance protein|placenta specific MDR protein	4	4q22		0	1			0	0	0	0.0
ADPRH	Parkinson	ENSG00000144843	141	0	1	0	0	0	0	0	0	0	0	0	ADP-ribosylarginine hydrolase	ARH1	ADP-ribose-L-arginine cleaving enzyme	3	3q13.31-q13.33		0	1			0	0	0	0.0
NPY	Parkinson	ENSG00000122585	4852	0	1	0	0	0	0	0	0	0	0	0	neuropeptide Y	PYY4	-	7	7p15.1		0	1			0	0	0	0.0
COX6A2	Parkinson	ENSG00000156885	1339	0	1	0	0	0	0	0	0	0	0	0	cytochrome c oxidase subunit VIa polypeptide 2	COX6AH|COXVIAH	-	16	16p		0	1			0	0	0	0.0
PON2	Parkinson	ENSG00000105854	5445	0	1	0	0	0	0	0	0	0	0	0	paraoxonase 2	-	A-esterase 2|aromatic esterase 2|paraoxonase nirs|serum aryldialkylphosphatase 2|serum paraoxonase/arylesterase 2	7	7q21.3		0	1			0	0	0	0.0
COX6A1	Parkinson	ENSG00000111775	1337	0	1	0	0	0	0	0	0	0	0	0	cytochrome c oxidase subunit VIa polypeptide 1	COX6A|COX6AL|MGC104500	OTTHUMP00000045456|cytochrome C oxidase subunit VIa homolog	12	12q24.2|12q24.2		0	1			0	0	0	0.0
BMP6	Parkinson	ENSG00000153162	654	0	1	0	0	0	0	0	0	0	0	0	bone morphogenetic protein 6	VGR|VGR1	OTTHUMP00000016006|Vg1-related sequence|vegetal related growth factor (TGFB-related)|vegetal-related (TGFB related) cytokine	6	6p24-p23		0	1			0	0	0	0.0
MIR133B	Parkinson		442890	0	0	0	0	0	1	0	0	0	0	0	microRNA 133b	MIRN133B|miRNA133B|mir-133b	-	6	6p12.2		0	1			0	0	0	0.0
BAG5	Parkinson	ENSG00000166170	9529	0	0	0	0	0	0	0	0	1	0	0	BCL2-associated athanogene 5	BAG-5	BAG-family molecular chaperone regulator-5	14	14q32.33		0	1			0	0	0	0.0
BLZF1	Parkinson	ENSG00000117475	8548	0	1	0	0	0	0	0	0	0	0	0	basic leucine zipper nuclear factor 1	GOLGIN-45|JEM-1|JEM-1s|JEM1|MGC22497	JEM-1short protein|OTTHUMP00000033500|OTTHUMP00000033501|cytoplasmic protein	1	1q24		0	1			0	0	0	0.0
BAG1	Parkinson	ENSG00000107262	573	0	1	0	0	0	0	0	0	0	0	0	BCL2-associated athanogene	RAP46	BCL2-associated athanogene 1	9	9p12		0	1			0	0	0	0.0
ZFYVE9	Parkinson	ENSG00000157077	9372	0	1	0	0	0	0	0	0	0	0	0	zinc finger, FYVE domain containing 9	MADHIP|NSP|SARA|SMADIP	MAD homolog interacting protein|MAD, mothers against decapentaplegic homolog interacting protein, receptor activation anchor|MADH-interacting protein|OTTHUMP00000009739|OTTHUMP00000009740|OTTHUMP00000009741|mothers against decapentaplegic homolog interacting protein|novel serine protease|receptor activation anchor|smad anchor for receptor activation	1	1p32.3		0	1			0	0	0	0.0
PARG	Parkinson		8505	0	0	0	0	0	0	0	0	1	0	0	poly (ADP-ribose) glycohydrolase	PARG99	poly(ADP-ribose) glycohydrolase 60 kDa isoform	10	10q11.23		0	1			0	0	0	0.0
NOS2	Parkinson	ENSG00000007171	4843	0	1	1	0	0	0	0	1	1	0	1	nitric oxide synthase 2, inducible	HEP-NOS|INOS|NOS|NOS2A	NOS, type II|nitric oxide synthase 2A|nitric oxide synthase 2A (inducible, hepatocytes)|nitric oxide synthase, macrophage	17	17q11.2-q12		0	5			0	0	0	0.0
UCRC	Parkinson	ENSG00000184076	29796	0	1	0	0	0	0	0	0	0	0	0	-	HSPC051|HSPC119|HSPC151	7.2kDa cytochrome c1-associated protein subunit|complex III subunit X|cytochrome C1, nonheme 7kDa protein|ubiquinol-cytochrome c reductase complex 7.2kDa protein	22	22cen-q12.3		0	1			0	0	0	0.0
SLC25A5	Parkinson	ENSG00000005022	292	0	1	0	0	0	0	0	0	0	0	0	solute carrier family 25 (mitochondrial carrier; adenine nucleotide translocator), member 5	2F1|AAC2|ANT2|T2|T3	OTTHUMP00000024324|adenine nucleotide translocator 2 (fibroblast)|solute carrier family 25, member 5	X	Xq24-q26		0	1			0	0	0	0.0
SLC25A6	Parkinson	ENSG00000169100	293	0	1	0	0	0	0	0	0	0	0	0	solute carrier family 25 (mitochondrial carrier; adenine nucleotide translocator), member 6	AAC3|ANT3|ANT3Y|MGC17525	ADP,ATP carrier protein, liver|ADP/ATP translocase 3|ADP/ATP translocator of liver|OTTHUMP00000022826|adenine nucleotide translocator 3|solute carrier family 25, member A6	X|Y	Xp22.32 and Yp11.3		0	1			0	0	0	0.0
RXFP2	Parkinson	ENSG00000133105	122042	0	0	0	0	0	0	0	0	1	0	0	relaxin/insulin-like family peptide receptor 2	GPR106|GREAT|INSL3R|LGR8|LGR8.1|RXFPR2	G protein coupled receptor affecting testicular descent|OTTHUMP00000018219|leucine-rich repeat-containing G protein-coupled receptor 8	13	13q13.1		0	1			0	0	0	0.0
FLOT1	Parkinson	ENSG00000137312	10211	0	1	0	0	0	0	0	0	0	0	0	flotillin 1	-	OTTHUMP00000029208|integral membrane component of caveolae	6	6p21.3		0	1			0	0	0	0.0
CYB5A	Parkinson	ENSG00000166347	1528	0	1	0	0	0	0	0	0	0	0	0	cytochrome b5 type A (microsomal)	CYB5|MCB5	cytochrome b-5|cytochrome b5 (microsomal)|microsomal cytochrome b5|type 1 cyt-b5	18	18q23		0	1			0	0	0	0.0
CBR3	Parkinson	ENSG00000159231	874	0	1	0	0	0	0	0	0	0	0	0	carbonyl reductase 3	SDR21C2|hCBR3	NADPH-dependent carbonyl reductase 3|carbonyl reductase (NADPH) 3|short chain dehydrogenase/reductase family 21C, member 2	21	21q22.2		0	1			0	0	0	0.0
SLIT1	Parkinson	ENSG00000187122	6585	0	1	0	0	0	0	0	0	0	0	0	slit homolog 1 (Drosophila)	MEGF4|MGC164811|SLIL1|SLIT3|Slit-1	OTTHUMP00000020182|OTTHUMP00000059392|slit homolog 1	10	10q23.3-q24		0	1			0	0	0	0.0
GMPS	Parkinson		8833	0	0	0	0	0	0	0	0	1	0	0	guanine monphosphate synthetase	-	GMP synthase|GMP synthetase|MLL/GMPS fusion protein|glutamine amidotransferase|guanine monophosphate synthetase|guanosine 5'-monophosphate synthase	3	3q24		0	1			0	0	0	0.0
ANKRD23	Parkinson	ENSG00000163126	200539	0	0	0	0	0	0	0	0	1	0	0	ankyrin repeat domain 23	DARP|FLJ32449|MARP3|MGC129593	diabetes related ankyrin repeat protein|muscle ankyrin repeat protein 3	2	2q11.2		0	1			0	0	0	0.0
PSEN2	Parkinson	ENSG00000143801	5664	0	0	0	0	0	0	1	0	0	0	0	presenilin 2 (Alzheimer disease 4)	AD3L|AD4|PS2|STM2	Alzheimer's disease 3-like|OTTHUMP00000035671|presenilin 2	1	1q31-q42		0	1			0	0	0	0.0
SH3KBP1	Parkinson	ENSG00000147010	30011	0	1	0	0	0	0	0	0	0	0	0	SH3-domain kinase binding protein 1	CIN85|GIG10|MIG18	OTTHUMP00000023022|OTTHUMP00000023024|OTTHUMP00000061480|c-Cbl-interacting protein|migration-inducing gene 18 protein	X	Xp22.1-p21.3		0	1			0	0	0	0.0
TPH1	Parkinson	ENSG00000129167	7166	0	1	0	0	0	0	0	0	0	0	0	tryptophan hydroxylase 1	MGC119994|TPRH|TRPH	L-tryptophan hydroxylase|indoleacetic acid-5-hydroxylase|tryptophan hydroxylase (tryptophan 5-monooxygenase)	11	11p15.3-p14		0	1			0	0	0	0.0
MED1	Parkinson	ENSG00000125686	5469	0	1	0	0	0	0	0	0	0	0	0	mediator complex subunit 1	CRSP1|CRSP200|DRIP205|DRIP230|MGC71488|PBP|PPARBP|PPARGBP|RB18A|TRAP220|TRIP2	PPAR binding protein|PPARG binding protein|thyroid hormone receptor-associated protein complex component TRAP220|thyroid receptor interacting protein 2|vitamin D receptor-interacting protein 230 kD|vitamin D receptor-interacting protein complex component DRIP205	17	17q12-q21.1		0	1			0	0	0	0.0
USP7	Parkinson	ENSG00000187555	7874	0	1	0	0	0	0	0	1	0	0	0	ubiquitin specific peptidase 7 (herpes virus-associated)	HAUSP|TEF1	Herpes virus-associated ubiquitin-specific protease|ubiquitin specific peptidase 7|ubiquitin specific protease 7 (herpes virus-associated)	16	16p13.3		0	2			0	0	0	0.0
LIX1	Parkinson	ENSG00000145721	167410	0	1	0	0	0	0	0	0	0	0	0	Lix1 homolog (chicken)	C5orf11|FLJ25534	limb expression 1	5	5q15		0	1			0	0	0	0.0
COX7A2L	Parkinson	ENSG00000115944	9167	0	1	0	0	0	0	0	0	0	0	0	cytochrome c oxidase subunit VIIa polypeptide 2 like	COX7AR|COX7RP|EB1|SIG81	OTTHUMP00000158765|cytochrome c oxidase subunit VII-related protein|estrogen receptor binding CpG island	2	2p21		0	1			0	0	0	0.0
SUMO1	Parkinson	ENSG00000116030	7341	0	1	0	0	0	0	0	0	0	0	0	SMT3 suppressor of mif two 3 homolog 1 (S. cerevisiae)	DAP-1|GMP1|OFC10|PIC1|SENP2|SMT3|SMT3C|SMT3H3|SUMO-1|UBL1	GAP modifying protein 1|SMT3 suppressor of mif two 3 homolog 1|ubiquitin-like 1 (sentrin)	2	2q33		0	1			0	0	0	0.0
CBR1	Parkinson	ENSG00000159228	873	0	1	0	0	0	0	0	0	0	0	0	carbonyl reductase 1	CBR|SDR21C1|hCBR1	carbonyl reductase (NADPH) 1|prostaglandin 9-ketoreductase|prostaglandin-E(2) 9-reductase|short chain dehydrogenase/reductase family 21C, member 1	21	21q22.13		0	1			0	0	0	0.0
SQSTM1	Parkinson	ENSG00000161011	8878	0	1	0	0	0	0	0	1	0	0	0	sequestosome 1	A170|OSIL|PDB3|ZIP3|p60|p62|p62B	EBI3-associated protein p60|oxidative stress induced like|phosphotyrosine independent ligand for the Lck SH2 domain p62|ubiquitin-binding protein p62	5	5q35		0	2			0	0	0	0.0
P200	Parkinson		5035	0	0	0	0	0	0	0	0	1	0	0	p200 cell surface protein	-	-	11	11q		0	1			0	0	0	0.0
CHM	Parkinson	ENSG00000188419	1121	0	1	0	0	0	0	0	0	0	0	0	choroideremia (Rab escort protein 1)	DXS540|FLJ38564|GGTA|HSD-32|MGC102710|REP-1|TCD	OTTHUMP00000023628|Rab geranylgeranyltransferase component A|choroideremia	X	Xq21.2		0	1			0	0	0	0.0
LOC729317	Parkinson		729317	0	1	0	0	0	0	0	0	0	0	0	-	-	-	2	2p14		0	1			0	0	0	0.0
PTPRZ1	Parkinson	ENSG00000106278	5803	0	1	0	0	0	0	0	0	0	0	0	protein tyrosine phosphatase, receptor-type, Z polypeptide 1	HPTPZ|HPTPzeta|PTP-ZETA|PTP18|PTPRZ|PTPZ|RPTPB|RPTPbeta|phosphacan	protein tyrosine phosphatase, receptor-type, zeta polypeptide 1|protein tyrosine phosphatase, receptor-type, zeta1|receptor-type tyrosine phosphatase beta/zeta	7	7q31.3		0	1			0	0	0	0.0
NAT1	Parkinson	ENSG00000171428	9	0	1	0	0	0	0	0	0	0	0	0	N-acetyltransferase 1 (arylamine N-acetyltransferase)	AAC1|NATI	N-acetyltransferase 1|OTTHUMP00000122488	8	8p23.1-p21.3		0	1			0	0	0	0.0
SPSB2	Parkinson	ENSG00000111671	84727	0	1	0	0	0	0	0	0	0	0	0	splA/ryanodine receptor domain and SOCS box containing 2	FLJ17395|GRCC9|MGC2519|SSB-2|SSB2	SPRY domain-containing SOCS box protein SSB-2|gene-rich cluster protein C9	12	12p13.31		0	1			0	0	0	0.0
ATP1A3	Parkinson	ENSG00000105409	478	0	1	0	1	0	1	0	0	0	0	0	ATPase, Na+/K+ transporting, alpha 3 polypeptide	DYT12|MGC13276|RDP	Na+/K+ -ATPase alpha 3 subunit|Na+/K+ ATPase 3|sodium pump 3|sodium-potassium-ATPase, alpha 3 polypeptide|sodium/potassium-transporting ATPase alpha-3 chain	19	19q13.31		0	3			0	0	0	0.0
MAPK11	Parkinson	ENSG00000185386	5600	0	1	0	0	1	0	0	0	0	0	0	mitogen-activated protein kinase 11	P38B|P38BETA2|PRKM11|SAPK2|SAPK2B|p38-2|p38Beta	OTTHUMP00000196655|mitogen-activated protein kinase p38 beta|mitogen-activated protein kinase p38-2|stress-activated protein kinase-2|stress-activated protein kinase-2b	22	22q13.33		0	2			0	0	0	0.0
FAM58A	Parkinson	ENSG00000147382	92002	0	1	0	0	0	0	0	0	0	0	0	family with sequence similarity 58, member A	MGC29729|STAR	OTTHUMP00000025936|cyclin M|cyclin-related protein FAM58A	X	Xq28		0	1			0	0	0	0.0
MAPK10	Parkinson	ENSG00000109339	5602	0	1	0	0	0	0	0	0	0	0	0	mitogen-activated protein kinase 10	FLJ12099|FLJ33785|JNK3|JNK3A|MGC50974|PRKM10|p493F12|p54bSAPK	JNK3 alpha protein kinase|MAP kinase|OTTHUMP00000161180|OTTHUMP00000161182|OTTHUMP00000161183|c-Jun N-terminal kinase 3|c-Jun kinase 3|stress activated protein kinase JNK3|stress activated protein kinase beta	4	4q22.1-q23		0	1			0	0	0	0.0
CDKN3	Parkinson	ENSG00000100526	1033	0	1	0	0	0	0	0	0	0	0	0	cyclin-dependent kinase inhibitor 3	CDI1|CIP2|FLJ25787|KAP|KAP1|MGC70625	CDK2-associated dual specificity phosphatase|Cdk-associated protein phosphatase|cyclin-dependent kinase interacting protein 2|cyclin-dependent kinase interactor 1|kinase-associated phosphatase	14	14q22		0	1			0	0	0	0.0
STAT3	Parkinson	ENSG00000168610	6774	0	1	0	0	0	0	0	0	0	0	0	signal transducer and activator of transcription 3 (acute-phase response factor)	APRF|FLJ20882|HIES|MGC16063	DNA-binding protein APRF|acute-phase response factor|signal transducer and activator of transcription 3	17	17q21.31		0	1			0	0	0	0.0
MAPK12	Parkinson	ENSG00000188130	6300	0	1	0	0	1	0	0	0	0	0	0	mitogen-activated protein kinase 12	ERK3|ERK6|P38GAMMA|PRKM12|SAPK-3|SAPK3	mitogen-activated protein kinase 3|stress-activated protein kinase 3	22	22q13.33		0	2			0	0	0	0.0
MAPK13	Parkinson	ENSG00000156711	5603	0	1	0	0	1	0	0	0	0	0	0	mitogen-activated protein kinase 13	MGC99536|PRKM13|SAPK4|p38delta	OTTHUMP00000016282|mitogen-activated protein kinase p38 delta|stress-activated protein kinase 4	6	6p21.31		0	2			0	0	0	0.0
MAPK14	Parkinson	ENSG00000112062	1432	0	1	0	0	1	0	0	0	1	0	0	mitogen-activated protein kinase 14	CSBP1|CSBP2|CSPB1|EXIP|Mxi2|PRKM14|PRKM15|RK|SAPK2A|p38|p38ALPHA	Csaids binding protein|MAP kinase Mxi2|MAX-interacting protein 2|cytokine suppressive anti-inflammatory drug binding protein|p38 MAP kinase|p38 mitogen activated protein kinase|p38alpha Exip|stress-activated protein kinase 2A	6	6p21.3-p21.2		0	3			0	0	0	0.0
NEUROD1	Parkinson	ENSG00000162992	4760	0	0	0	0	0	0	0	0	1	0	0	neurogenic differentiation 1	BETA2|BHF-1|NEUROD|bHLHa3	basic helix-loop-helix transcription factor|beta-cell E-box transactivator 2|neurogenic differentiation factor 1|neurogenic helix-loop-helix protein NEUROD	2	2q32		0	1			0	0	0	0.0
ABCC1	Parkinson	ENSG00000103222	4363	0	1	0	0	0	0	0	0	0	0	0	ATP-binding cassette, sub-family C (CFTR/MRP), member 1	ABC29|ABCC|DKFZp686N04233|DKFZp781G125|GS-X|MRP|MRP1	ATP-binding cassette, sub-family C, member 1|LTC4 transporter|OTTHUMP00000045904|leukotriene C(4) transporter|multidrug resistance protein|multiple drug resistance protein 1|multiple drug resistance-associated protein	16	16p13.1		0	1			0	0	0	0.0
CIT	Parkinson	ENSG00000122966	11113	0	0	0	0	0	0	0	0	1	0	0	citron (rho-interacting, serine/threonine kinase 21)	CRIK|KIAA0949|STK21	OTTHUMP00000166060|citron|rho-interacting, serine/threonine kinase 21	12	12q24		0	1			0	0	0	0.0
MORF4L1	Parkinson	ENSG00000185787	10933	0	1	0	0	0	0	0	1	0	0	0	mortality factor 4 like 1	Eaf3|FWP006|HsT17725|MEAF3|MGC10631|MORFRG15|MRG15|S863-6	Esa1p-associated factor 3 homolog|MORF-related gene 15|MORF-related gene on chromosome 15	15	15q24		0	2			0	0	0	0.0
SLC6A2	Parkinson	ENSG00000103546	6530	0	1	0	0	0	0	0	0	0	0	0	solute carrier family 6 (neurotransmitter transporter, noradrenalin), member 2	NAT1|NET|NET1|SLC6A5	noradrenaline transporter|norepinephrine transporter|solute carrier family 6 (neurotransmitter transporter, norepinephrine), member 5|solute carrier family 6 member 2	16	16q12.2		0	1			0	0	0	0.0
LGMN	Parkinson	ENSG00000100600	5641	0	0	0	0	0	0	0	0	1	0	0	legumain	AEP|LGMN1|PRSC1	asparaginyl endopeptidase|cysteine protease 1|protease, cysteine, 1 (legumain)	14	14q32.1		0	1			0	0	0	0.0
MORF4L2	Parkinson	ENSG00000123562	9643	0	1	0	0	0	0	0	1	0	0	0	mortality factor 4 like 2	KIAA0026|MORFL2|MRGX	MORF-related gene X|MSL3-2 protein|OTTHUMP00000023755|OTTHUMP00000023756	X	Xq22		0	2			0	0	0	0.0
TLR4	Parkinson	ENSG00000136869	7099	0	1	0	0	0	0	0	0	0	0	0	toll-like receptor 4	ARMD10|CD284|TOLL|hToll	OTTHUMP00000022807|homolog of Drosophila toll	9	9q32-q33		0	1			0	0	0	0.0
RPE65	Parkinson	ENSG00000116745	6121	0	1	0	0	0	0	0	0	0	0	0	retinal pigment epithelium-specific protein 65kDa	LCA2|RP20|mRPE65|rd12|sRPE65	OTTHUMP00000010788|RBP-binding membrane protein|p63|retinal pigment epithelium-specific 61 kDa protein|retinal pigment epithelium-specific protein (65kD)|retinitis pigmentosa 20 (autosomal recessive)	1	1p31		0	1			0	0	0	0.0
TLR7	Parkinson	ENSG00000196664	51284	0	1	0	0	0	0	0	0	0	0	0	toll-like receptor 7	-	OTTHUMP00000022919	X	Xp22.3		0	1			0	0	0	0.0
TLR8	Parkinson	ENSG00000101916	51311	0	1	0	0	0	0	0	0	0	0	0	toll-like receptor 8	CD288|MGC119599|MGC119600	OTTHUMP00000022930	X	Xp22		0	1			0	0	0	0.0
DYT3	Parkinson		1863	0	1	0	0	0	1	1	0	0	0	0	dystonia 3 (with Parkinsonism)	XDP	-	X	Xq13.1		0	3			0	0	0	0.0
CALB2	Parkinson	ENSG00000172137	794	0	1	0	0	0	0	0	0	0	0	0	calbindin 2	CAL2	calbindin 2, (29kD, calretinin)|calbindin D29K|calretinin	16	16q22.2		0	1			0	0	0	0.0
TLR9	Parkinson	ENSG00000173366	54106	0	1	0	0	0	0	0	0	0	0	0	toll-like receptor 9	CD289	-	3	3p21.3		0	1			0	0	0	0.0
CBX5	Parkinson	ENSG00000094916	23468	0	1	0	0	0	0	0	0	0	0	0	chromobox homolog 5 (HP1 alpha homolog, Drosophila)	HP1|HP1A	HP1-ALPHA|HP1Hs alpha|antigen p25|heterochromatin protein 1 homolog alpha|heterochromatin protein 1-alpha	12	12q13.13		0	1			0	0	0	0.0
MUTYH	Parkinson	ENSG00000132781	4595	0	1	0	0	0	0	0	0	0	0	0	mutY homolog (E. coli)	CYP2C|MGC4416|MYH	A/G-specific adenine DNA glycosylase|OTTHUMP00000009096|OTTHUMP00000009098|OTTHUMP00000009101|OTTHUMP00000009102|mutY homolog	1	1p34.3-p32.1		0	1			0	0	0	0.0
NANS	Parkinson	ENSG00000095380	54187	0	0	0	0	0	0	0	0	1	0	0	N-acetylneuraminic acid synthase	SAS	N-acetylneuraminic acid phosphate synthase|OTTHUMP00000021769|sialic acid phosphate synthase|sialic acid synthase	9	9p24.1-p23		0	1			0	0	0	0.0
PHOSPHO1	Parkinson	ENSG00000173868	162466	0	0	0	0	0	0	0	0	1	0	0	phosphatase, orphan 1	-	phosphoethanolamine/phosphocholine phosphatase	17	17q21.32		0	1			0	0	0	0.0
CIITA	Parkinson	ENSG00000179583	4261	0	1	0	0	0	0	0	0	0	0	0	class II, major histocompatibility complex, transactivator	C2TA|CIITAIV|MHC2TA|NLRA	MHC class II transactivator type III|NLR family, acid domain containing|class II transactivator|nucleotide-binding oligomerization domain, leucine rich repeat and acid domain containing	16	16p13		0	1			0	0	0	0.0
USP1	Parkinson	ENSG00000162607	7398	0	0	0	0	0	0	0	0	1	0	0	ubiquitin specific peptidase 1	UBP	OTTHUMP00000010530|deubiquitinating enzyme 1|ubiquitin carboxyl terminal hydrolase 1|ubiquitin specific processing protease 1|ubiquitin specific protease 1|ubiquitin thiolesterase 1	1	1p31.3		0	1			0	0	0	0.0
SOCS6	Parkinson	ENSG00000170677	9306	0	1	0	0	0	0	0	0	0	0	0	suppressor of cytokine signaling 6	CIS4|HSPC060|SOCS4|SSI4|STAI4|STATI4	STAT induced STAT inhibitor-4|cytokine-inducible SH2 protein 4|suppressor of cytokine signaling 4	18	18q22.2		0	1			0	0	0	0.0
QDPR	Parkinson	ENSG00000151552	5860	0	1	0	0	0	0	0	0	0	0	0	quinoid dihydropteridine reductase	DHPR|FLJ42391|PKU2|SDR33C1	6,7-dihydropteridine reductase|short chain dehydrogenase/reductase family 33C, member 1	4	4p15.31		0	1			0	0	0	0.0
POR	Parkinson	ENSG00000127948	5447	0	1	0	0	0	0	0	1	0	0	0	P450 (cytochrome) oxidoreductase	CPR|CYPOR|DKFZp686G04235|FLJ26468|P450R	NADPH-dependent cytochrome P450 reductase|cytochrome P450 reductase	7	7q11.2		0	2			0	0	0	0.0
PSMA2	Parkinson	ENSG00000106588	5683	0	1	0	0	0	0	0	0	0	0	0	proteasome (prosome, macropain) subunit, alpha type, 2	HC3|MU|PMSA2|PSC2	macropain subunit C3|multicatalytic endopeptidase complex subunit C3|proteasome component C3|proteasome subunit HC3|proteasome subunit alpha type 2	7	7p13		0	1			0	0	0	0.0
PSMA1	Parkinson	ENSG00000129084	5682	0	1	0	0	0	0	0	0	0	0	0	proteasome (prosome, macropain) subunit, alpha type, 1	HC2|MGC14542|MGC14575|MGC14751|MGC1667|MGC21459|MGC22853|MGC23915|NU|PROS30	30 kDa prosomal protein|macropain subunit nu|multicatalytic endopeptidase complex subunit C2|proteasome alpha 1 subunit|proteasome component C2|proteasome nu chain|proteasome subunit nu|proteasome subunit, alpha-type, 1|protein P30-33K	11	11p15.1		0	1			0	0	0	0.0
MAP4K4	Parkinson		9448	0	1	0	0	0	0	0	0	0	0	0	mitogen-activated protein kinase kinase kinase kinase 4	FLH21957|FLJ10410|FLJ20373|FLJ90111|HGK|KIAA0687|NIK	HPK/GCK-like kinase|hepatocyte progenitor kinase-like/germinal center kinase-like kinase	2	2q11.2-q12		0	1			0	0	0	0.0
PDDC1	Parkinson	ENSG00000177225	347862	0	1	0	0	1	1	0	1	1	0	0	Parkinson disease 7 domain containing 1	FLJ34283|FLJ35497|MGC131881|MGC138350	-	11	11p15.5		0	5			0	0	0	0.0
PSMA6	Parkinson	ENSG00000100902	5687	0	1	0	0	0	0	0	0	1	0	0	proteasome (prosome, macropain) subunit, alpha type, 6	IOTA|MGC22756|MGC2333|MGC23846|PROS27|p27K	27 kDa prosomal protein|OTTHUMP00000178843|macropain iota chain|macropain subunit iota|multicatalytic endopeptidase complex iota chain|prosomal P27K protein|proteasome alpha 6 subunit|proteasome iota chain|proteasome subunit iota	14	14q13		0	2			0	0	0	0.0
CPE	Parkinson	ENSG00000109472	1363	0	1	0	0	0	0	0	0	0	0	0	carboxypeptidase E	-	-	4	4q32.3		0	1			0	0	0	0.0
PSMA5	Parkinson	ENSG00000143106	5686	0	1	0	0	0	0	0	0	0	0	0	proteasome (prosome, macropain) subunit, alpha type, 5	MGC117302|MGC125802|MGC125803|MGC125804|PSC5|ZETA	OTTHUMP00000013792|macropain subunit zeta|macropain zeta chain|multicatalytic endopeptidase complex zeta chain|proteasome alpha 5 subunit|proteasome component 5|proteasome subunit zeta|proteasome zeta chain	1	1p13		0	1			0	0	0	0.0
TIAL1	Parkinson	ENSG00000151923	7073	0	1	0	0	0	0	0	0	0	0	0	TIA1 cytotoxic granule-associated RNA binding protein-like 1	MGC33401|TCBP|TIAR	OTTHUMP00000020602|OTTHUMP00000020605|T-cluster binding protein|TIA-1 related protein|TIA-1-related nucleolysin|TIA1 cytotoxic granule-associated RNA-binding protein-like 1|aging-associated gene 7 protein	10	10q		0	1			0	0	0	0.0
PSMA4	Parkinson	ENSG00000041357	5685	0	1	0	0	0	0	0	0	0	0	0	proteasome (prosome, macropain) subunit, alpha type, 4	HC9|HsT17706|MGC111191|MGC12467|MGC24813|PSC9	macropain subunit C9|multicatalytic endopeptidase complex subunit C9|proteasome alpha 4 subunit|proteasome component C9|proteasome subunit HC9|proteasome subunit L	15	15q25.1		0	1			0	0	0	0.0
PSMA3	Parkinson	ENSG00000100567	5684	0	1	0	0	0	0	0	0	0	0	0	proteasome (prosome, macropain) subunit, alpha type, 3	HC8|MGC12306|MGC32631|PSC3	macropain subunit C8|multicatalytic endopeptidase complex subunit C8|proteasome alpha 3 subunit|proteasome subunit C8	14	14q23		0	1			0	0	0	0.0
RIPK2	Parkinson	ENSG00000104312	8767	0	0	0	0	0	0	0	0	1	0	0	receptor-interacting serine-threonine kinase 2	CARD3|CARDIAK|CCK|GIG30|RICK|RIP2	CARD-carrying kinase|CARD-containing interleukin-1 beta-converting enzyme (ICE)-associated kinase|growth-inhibiting gene 30|receptor interacting protein 2|receptor-interacting protein (RIP)-like interacting caspase-like apoptosis regulatory protein (CLARP) kinase	8	8q21		0	1			0	0	0	0.0
KDSR	Parkinson	ENSG00000119537	2531	0	1	0	0	0	0	0	0	0	0	0	3-ketodihydrosphingosine reductase	DHSR|FLJ36555|FLJ92680|FVT1|SDR35C1	3-dehydrosphinganine reductase|KDS reductase|follicular lymphoma variant translocation 1|short chain dehydrogenase/reductase family 35C, member 1	18	18q21.3		0	1			0	0	0	0.0
C20ORF70	Parkinson	ENSG00000131050	140683	0	0	0	0	0	0	0	0	1	0	0	chromosome 20 open reading frame 70	PSP|SPLUNC2|bA49G10.1	OTTHUMP00000030628|OTTHUMP00000164442|parotid secretory protein|short palate, lung and nasal epithelium carcinoma associated 2	20	20q11.21		0	1			0	0	0	0.0
SRI	Parkinson	ENSG00000075142	6717	0	1	0	0	0	0	0	0	0	0	0	sorcin	FLJ26259|SCN	H_RG167B05.1|calcium binding protein amplified in mutlidrug-resistant cells	7	7q21.1		0	1			0	0	0	0.0
CYORF15B	Parkinson	ENSG00000131002	84663	0	1	0	0	0	0	0	0	0	0	0	chromosome Y open reading frame 15B	-	OTTHUMP00000034663|lipopolysaccaride-specific response 5-like protein	Y	Yq11.222		0	1			0	0	0	0.0
SYVN1	Parkinson	ENSG00000162298	84447	0	0	0	0	0	0	0	0	1	0	0	synovial apoptosis inhibitor 1, synoviolin	HRD1|KIAA1810|MGC40372	synoviolin 1	11	11q13		0	1			0	0	0	0.0
EFCAB6	Parkinson	ENSG00000186976	64800	0	0	0	0	0	0	0	0	1	0	0	EF-hand calcium binding domain 6	DJBP|FLJ23588|HSCBCIP1|KIAA1672|dJ185D5.1	CAP-binding protein complex interacting protein 1|OTTHUMP00000028872	22	22q13.1-q13.33		0	1			0	0	0	0.0
MCL1	Parkinson	ENSG00000143384	4170	0	1	0	0	0	0	0	0	0	0	0	myeloid cell leukemia sequence 1 (BCL2-related)	BCL2L3|EAT|MCL1L|MCL1S|MGC104264|MGC1839|Mcl-1|TM	OTTHUMP00000032794|OTTHUMP00000032795|induced myeloid leukemia cell differentiation protein Mcl-1|myeloid cell leukemia sequence 1|myeloid cell leukemia sequence 1, isoform 1	1	1q21		0	1			0	0	0	0.0
GNE	Parkinson	ENSG00000159921	10020	0	1	0	0	0	0	0	0	0	0	0	glucosamine (UDP-N-acetyl)-2-epimerase/N-acetylmannosamine kinase	DMRV|GLCNE|IBM2|NM|Uae1	N-acylmannosamine kinase|OTTHUMP00000021370|UDP-N-acetylglucosamine 2-epimerase/N-acetylmannosamine kinase|UDP-N-acetylglucosamine-2-epimerase/N-acetylmannosamine kinase	9	9p13.3		0	1			0	0	0	0.0
MSMB	Parkinson	ENSG00000138294	4477	0	0	0	0	0	0	0	0	1	0	0	microseminoprotein, beta-	HPC13|IGBF|MSP|MSPB|PN44|PRPS|PSP|PSP-94|PSP57|PSP94	OTTHUMP00000019596|OTTHUMP00000019597|beta-microseminoprotein|immunoglobulin binding factor|prostate secreted seminal plasma protein|prostatic secretory protein 94|seminal plasma beta-inhibin	10	10q11.2		0	1			0	0	0	0.0
CLU	Parkinson	ENSG00000120885	1191	0	0	0	0	0	0	0	0	1	0	0	clusterin	AAG4|APOJ|CLI|KUB1|MGC24903|SGP-2|SGP2|SP-40|TRPM-2|TRPM2	OTTHUMP00000128311|aging-associated protein 4|apolipoprotein J|clusterin (complement lysis inhibitor, SP-40,40, sulfated glycoprotein 2, testosterone-repressed prostate message 2, apolipoprotein J)|complement lysis inhibitor|complement-associated protein SP-40|sulfated glycoprotein 2|testosterone-repressed prostate message 2	8	8p21-p12		0	1			0	0	0	0.0
WSN	Parkinson		7489	0	1	0	0	0	0	0	0	0	0	0	Waisman syndrome	BGMR	-	X	Xq27.3-qter		0	1			0	0	0	0.0
PSMA7	Parkinson	ENSG00000101182	5688	0	1	0	0	0	0	0	0	0	0	0	proteasome (prosome, macropain) subunit, alpha type, 7	C6|HSPC|MGC3755|RC6-1|XAPC7	OTTHUMP00000031449|proteasome alpha 7 subunit|proteasome subunit RC6-1|proteasome subunit XAPC7|proteasome subunit alpha 4	20	20q13.33		0	1			0	0	0	0.0
CHMP2B	Parkinson	ENSG00000083937	25978	0	1	0	0	0	0	0	1	0	0	0	chromatin modifying protein 2B	CHMP2.5|DKFZp564O123|DMT1|VPS2-2|VPS2B	VPS2 homolog B|charged multivesicular body protein 2b|vacuolar protein-sorting-associated protein 2-2	3	3p11.2		0	2			0	0	0	0.0
PSMB5	Parkinson	ENSG00000100804	5693	0	1	0	0	0	0	0	0	0	0	0	proteasome (prosome, macropain) subunit, beta type, 5	LMPX|MB1|MGC104214|X	PSX large multifunctional protease X|macropain epsilon chain|multicatalytic endopeptidase complex epsilon chain|proteasome beta 5 subunit|proteasome catalytic subunit 3|proteasome chain 6|proteasome epsilon chain|proteasome subunit MB1|proteasome subunit X|proteasome subunit, beta type, 5	14	14q11.2		0	1			0	0	0	0.0
PSMB4	Parkinson	ENSG00000159377	5692	0	1	0	0	0	0	0	0	0	0	0	proteasome (prosome, macropain) subunit, beta type, 4	HN3|HsN3|PROS26	macropain beta chain|multicatalytic endopeptidase complex beta chain|proteasome beta 4 subunit|proteasome beta chain|proteasome chain 3|proteasome subunit HsN3|proteasome subunit, beta type, 4	1	1q21		0	1			0	0	0	0.0
RNU3P3	Parkinson		26843	0	1	0	0	0	0	0	0	0	0	0	RNA, U3 small nucleolar pseudogene 3	U3|U3.5|u3.7	-	14	14q31.3		0	1			0	0	0	0.0
PSMB7	Parkinson	ENSG00000136930	5695	0	1	0	0	0	0	0	0	0	0	0	proteasome (prosome, macropain) subunit, beta type, 7	Z	OTTHUMP00000022798|macropain chain Z|multicatalytic endopeptidase complex chain Z|proteasome beta 7 subunit|proteasome catalytic subunit 2|proteasome subunit Z|proteasome subunit alpha|proteasome subunit beta 7	9	9q34.11-q34.12		0	1			0	0	0	0.0
PSMB6	Parkinson	ENSG00000142507	5694	0	1	0	0	0	0	0	0	0	0	0	proteasome (prosome, macropain) subunit, beta type, 6	DELTA|LMPY|MGC5169|Y	PSY large multifunctional protease Y|macropain delta chain|multicatalytic endopeptidase complex delta chain|proteasome beta 6 subunit|proteasome catalytic subunit 1|proteasome delta chain|proteasome subunit Y|proteasome subunit beta 6|proteasome subunit delta	17	17p13		0	1			0	0	0	0.0
PSMB1	Parkinson	ENSG00000008018	5689	0	1	0	0	0	0	0	0	0	0	0	proteasome (prosome, macropain) subunit, beta type, 1	FLJ25321|HC5|KIAA1838|PMSB1|PSC5	macropain subunit C5|multicatalytic endopeptidase complex subunit C5|proteasome beta 1 subunit|proteasome component C5|proteasome gamma chain|proteasome subunit HC5	6	6q27		0	1			0	0	0	0.0
IVD	Parkinson	ENSG00000128928	3712	0	0	0	0	0	0	0	0	1	0	0	isovaleryl Coenzyme A dehydrogenase	ACAD2|FLJ12715|FLJ34849	-	15	15q14-q15		0	1			0	0	0	0.0
PSMB3	Parkinson	ENSG00000108294	5691	0	1	0	0	0	0	0	0	0	0	0	proteasome (prosome, macropain) subunit, beta type, 3	HC10-II|MGC4147	proteasome beta 3 subunit|proteasome chain 13|proteasome component C10-II|proteasome theta chain	17	17q12		0	1			0	0	0	0.0
PSMB2	Parkinson	ENSG00000126067	5690	0	1	0	0	0	0	0	0	0	0	0	proteasome (prosome, macropain) subunit, beta type, 2	HC7-I|MGC104215|MGC126885	OTTHUMP00000004345|macropain subunit C7-I|multicatalytic endopeptidase complex subunit C7-1|proteasome beta 2 subunit|proteasome component C7-I|proteasome subunit, beta type, 2	1	1p34.2		0	1			0	0	0	0.0
RNF11	Parkinson	ENSG00000123091	26994	0	1	0	0	0	0	0	1	0	0	0	ring finger protein 11	CGI-123|MGC51169|SID1669	OTTHUMP00000009895	1	1pter-p22.1		0	2			0	0	0	0.0
CTRL	Parkinson	ENSG00000141086	1506	0	1	0	0	0	0	0	0	0	0	0	chymotrypsin-like	CTRL1|MGC70821	chymotrypsin-like protease	16	16q22.1		0	1			0	0	0	0.0
ITK	Parkinson	ENSG00000113263	3702	0	1	0	0	0	0	0	0	0	0	0	IL2-inducible T-cell kinase	EMT|LYK|MGC126257|MGC126258|PSCTK2	homolog of mouse T-cell itk/tsk|tyrosine-protein kinase ITK/TSK|tyrosine-protein kinase LYK	5	5q31-q32		0	1			0	0	0	0.0
MAFK	Parkinson	ENSG00000198517	7975	0	1	0	0	0	0	0	0	0	0	0	v-maf musculoaponeurotic fibrosarcoma oncogene homolog K (avian)	FLJ32205|MGC71717|NFE2U|P18	basic-leucine zipper transcription factor MafK|erythroid transcription factor NF-E2 p18 subunit|nuclear factor erythroid-2, ubiquitous (p18)|v-maf avian musculoaponeurotic fibrosarcoma oncogene family, protein K|v-maf musculoaponeurotic fibrosarcoma oncogene homolog K	7	7p22.3		0	1			0	0	0	0.0
PSMC6	Parkinson	ENSG00000100519	5706	0	1	0	0	0	0	0	0	0	0	0	proteasome (prosome, macropain) 26S subunit, ATPase, 6	CADP44|MGC12520|P44|SUG2|p42	26S protease regulatory subunit S10B|conserved ATPase domain protein 44|proteasome 26S ATPase subunit 6|proteasome subunit p42	14	14q22.1		0	1			0	0	0	0.0
PSMC5	Parkinson	ENSG00000087191	5705	0	1	0	0	0	0	0	0	0	0	0	proteasome (prosome, macropain) 26S subunit, ATPase, 5	S8|SUG-1|SUG1|TBP10|TRIP1|p45|p45/SUG	MSUG1 protein|Tat-binding protein homolog 10|proteasome 26S ATPase subunit 5|proteasome subunit p45|thyroid receptor interactor 1	17	17q23-q25		0	1			0	0	0	0.0
PSMC4	Parkinson	ENSG00000013275	5704	0	1	0	0	0	0	0	0	0	0	0	proteasome (prosome, macropain) 26S subunit, ATPase, 4	MGC13687|MGC23214|MGC8570|MIP224|S6|TBP7	MB67 interacting protein|Tat-binding protein 7|protease 26S subunit 6|proteasome 26S ATPase subunit 4	19	19q13.11-q13.13		0	1			0	0	0	0.0
UCP2	Parkinson	ENSG00000175567	7351	0	1	0	0	0	0	0	0	0	0	0	uncoupling protein 2 (mitochondrial, proton carrier)	BMIQ4|SLC25A8|UCPH	uncoupling protein 2	11	11q13		0	1			0	0	0	0.0
PSMC3	Parkinson	ENSG00000165916	5702	0	1	0	0	0	0	0	0	0	0	0	proteasome (prosome, macropain) 26S subunit, ATPase, 3	MGC8487|TBP1	Tat-binding protein 1|human immunodeficiency virus tat transactivator binding protein-1|proteasome 26S ATPase subunit 3|proteasome subunit P50	11	11p12-p13		0	1			0	0	0	0.0
PSMC2	Parkinson	ENSG00000161057	5701	0	1	0	0	0	0	0	0	0	0	0	proteasome (prosome, macropain) 26S subunit, ATPase, 2	MGC3004|MSS1|Nbla10058|S7	mammalian suppressor of sgv-1 of yeast|protease 26S subunit 7|proteasome 26S ATPase subunit 2|proteasome 26S subunit, ATPase, 2|putative protein product of Nbla10058	7	7q22.1-q22.3		0	1			0	0	0	0.0
PSMC1	Parkinson	ENSG00000100764	5700	0	1	0	0	0	0	0	0	0	0	0	proteasome (prosome, macropain) 26S subunit, ATPase, 1	MGC24583|MGC8541|P26S4|S4|p56	26S protease regulatory subunit 4|proteasome 26S ATPase subunit 1|proteasome 26S subunit, ATPase, 1	14	14q32.11		0	1			0	0	0	0.0
SCARA3	Parkinson	ENSG00000168077	51435	0	0	0	0	0	0	0	0	1	0	0	scavenger receptor class A, member 3	APC7|CSR|CSR1|MSLR1|MSRL1	anaphase promoting complex subunit 7|cellular stress response protein|macrophage scavenger receptor-like 1	8	8p21		0	1			0	0	0	0.0
SST	Parkinson	ENSG00000157005	6750	0	1	0	0	0	0	0	0	0	0	0	somatostatin	SMST	somatostatin-14|somatostatin-28	3	3q28		0	1			0	0	0	0.0
LSL	Parkinson		7839	0	1	0	0	0	0	0	0	0	0	0	-	-	-	2	2p21		0	1			0	0	0	0.0
TACR3	Parkinson	ENSG00000169836	6870	0	1	0	0	0	0	0	0	0	0	0	tachykinin receptor 3	MGC148060|MGC148061|NK3R|TAC3RL	NK-3 receptor|neurokinin B receptor|neurokinin beta receptor	4	4q25		0	1			0	0	0	0.0
TACR2	Parkinson	ENSG00000075073	6865	0	1	0	0	0	0	0	0	0	0	0	tachykinin receptor 2	NK2R|NKNAR|SKR|TAC2R	NK-2 receptor|OTTHUMP00000019722|neurokinin 2 receptor|neurokinin A receptor|seven transmembrane helix receptor|substance K receptor	10	10q11-q21		0	1			0	0	0	0.0
TACR1	Parkinson	ENSG00000115353	6869	0	1	0	0	0	0	0	0	0	0	0	tachykinin receptor 1	NK1R|NKIR|SPR|TAC1R	NK-1 receptor|neurokinin 1 receptor|tachykinin 1 receptor (substance P receptor, neurokinin 1 receptor)|tachykinin receptor 1 (substance P receptor; neurokinin-1 receptor)	2	2p13.1		0	1			0	0	0	0.0
FASLG	Parkinson	ENSG00000117560	356	0	1	0	0	0	0	0	0	0	0	0	Fas ligand (TNF superfamily, member 6)	APT1LG1|CD178|CD95L|FASL|TNFSF6	CD95 ligand|OTTHUMP00000032708|apoptosis (APO-1) antigen ligand 1|fas ligand|tumor necrosis factor (ligand) superfamily, member 6	1	1q23		0	1			0	0	0	0.0
PSPH	Parkinson	ENSG00000146733	5723	0	0	0	0	0	0	0	0	1	0	0	phosphoserine phosphatase	PSP	L-3-phosphoserine phosphatase|O-phosphoserine phosphohydrolase|OTTHUMP00000025059|PSPase	7	7p15.2-p15.1		0	1			0	0	0	0.0
GSR	Parkinson	ENSG00000104687	2936	0	1	0	0	0	0	0	0	0	0	0	glutathione reductase	MGC78522	-	8	8p21.1		0	1			0	0	0	0.0
CTTN	Parkinson	ENSG00000085733	2017	0	1	0	0	0	0	0	0	0	0	0	cortactin	EMS1|FLJ34459	1110020L01Rik|ems1 sequence (mammary tumor and squamous cell carcinoma-associated (p80/85 src substrate)|oncogene EMS1	11	11q13		0	1			0	0	0	0.0
CSE	Parkinson		1433	0	1	0	0	0	0	0	0	0	0	0	choreoathetosis/spasticity, episodic (paroxysmal choreoathetosis/spasticity)	DYT9	-	1	1p31		0	1			0	0	0	0.0
NARG1L	Parkinson	ENSG00000172766	79612	0	0	0	0	0	0	0	0	1	0	0	NMDA receptor regulated 1-like	MGC40612	NMDA receptor regulated 1-like protein|OTTHUMP00000018320	13	13q14.11		0	1			0	0	0	0.0
PSMD1	Parkinson	ENSG00000173692	5707	0	1	0	0	0	0	0	0	0	0	0	proteasome (prosome, macropain) 26S subunit, non-ATPase, 1	MGC133040|MGC133041|P112|Rpn2|S1	26S proteasome non-ATPase regulatory subunit 1|26S proteasome regulatory subunit S1|26S proteasome subunit p112|proteasome 26S non-ATPase subunit 1	2	2q37.1		0	1			0	0	0	0.0
ARHGAP1	Parkinson	ENSG00000175220	392	0	1	0	0	0	0	0	0	0	0	0	Rho GTPase activating protein 1	CDC42GAP|RHOGAP|RHOGAP1|p50rhoGAP	CDC42 GTPase-activating protein	11	11p12-q12		0	1			0	0	0	0.0
PSMD2	Parkinson	ENSG00000175166	5708	0	1	0	0	0	0	0	0	0	0	0	proteasome (prosome, macropain) 26S subunit, non-ATPase, 2	MGC14274|P97|Rpn1|S2|TRAP2	26S proteasome non-ATPase regulatory subunit 2|26S proteasome regulatory subunit S2|26S proteasome subunit p97|55.11 protein|TNFR-associated protein 2|proteasome 26S non-ATPase subunit 2|tumor necrosis factor receptor-associated protein 2	3	3q27.1		0	1			0	0	0	0.0
PXMP2	Parkinson	ENSG00000176876	5827	0	1	0	0	0	0	0	0	0	0	0	peroxisomal membrane protein 2, 22kDa	PMP22	peroxisomal membrane protein 2 (22kD)	12	12q24.33		0	1			0	0	0	0.0
PSMD3	Parkinson	ENSG00000108344	5709	0	1	0	0	0	0	0	0	0	0	0	proteasome (prosome, macropain) 26S subunit, non-ATPase, 3	P58|RPN3|S3	26S proteasome non-ATPase regulatory subunit 3|26S proteasome regulatory subunit S3|proteasome 26S non-ATPase subunit 3|proteasome subunit p58	17	17q12-q21.1		0	1			0	0	0	0.0
KLK11	Parkinson	ENSG00000167757	11012	0	1	0	0	0	0	0	0	0	0	0	kallikrein-related peptidase 11	MGC33060|PRSS20|TLSP	hippostasin|kallikrein 11|protease, serine, 20 trypsin-like|protease, serine, trypsin-like	19	19q13.3-q13.4		0	1			0	0	0	0.0
LTF	Parkinson	ENSG00000012223	4057	0	1	0	0	0	0	0	0	0	0	0	lactotransferrin	GIG12|HLF2|LF	growth-inhibiting protein 12|lactoferrin|neutrophil lactoferrin|talalactoferrin	3	3p21.31		0	1			0	0	0	0.0
PSMD4	Parkinson	ENSG00000159352	5710	0	1	0	0	0	0	0	0	0	0	0	proteasome (prosome, macropain) 26S subunit, non-ATPase, 4	AF|AF-1|ASF|MCB1|Rpn10|S5A|pUB-R5	26S protease subunit S5a|26S proteasome non-ATPase regulatory subunit 4|OTTHUMP00000014286|OTTHUMP00000059963|S5a/antisecretory factor protein|angiocidin|antisecretory factor 1|multiubiquitin chain binding protein|proteasome 26S non-ATPase subunit 4	1	1q21.2		0	1			0	0	0	0.0
PSMD5	Parkinson	ENSG00000095261	5711	0	1	0	0	0	0	0	0	0	0	0	proteasome (prosome, macropain) 26S subunit, non-ATPase, 5	KIAA0072|MGC23145|S5B	26S protease subunit S5 basic|26S proteasome non-ATPase regulatory subunit 5|26S proteasome subunit S5B|OTTHUMP00000021990|proteasome 26S non-ATPase subunit 5	9	9q33.2		0	1			0	0	0	0.0
PSMD6	Parkinson	ENSG00000163636	9861	0	1	0	0	0	0	0	0	0	0	0	proteasome (prosome, macropain) 26S subunit, non-ATPase, 6	KIAA0107|Rpn7|S10|SGA-113M|p44S10	proteasome regulatory particle subunit p44S10	3	3p14.1		0	1			0	0	0	0.0
PSMD7	Parkinson	ENSG00000103035	5713	0	1	0	0	0	0	0	0	0	0	0	proteasome (prosome, macropain) 26S subunit, non-ATPase, 7	MOV34|P40|Rpn8|S12	26S proteasome non-ATPase regulatory subunit 7|26S proteasome regulatory subunit S12|Moloney leukemia virus-34 proviral integration|Mov34 homolog|proteasome (prosome, macropain) 26S subunit, non-ATPase, 7 (Mov34 homolog)|proteasome 26S non-ATPase subunit 7|proteasome subunit p40	16	16q23-q24		0	1			0	0	0	0.0
PRL	Parkinson	ENSG00000172179	5617	0	1	0	0	0	0	0	0	0	0	0	prolactin	-	OTTHUMP00000017727	6	6p22.2-p21.3		0	1			0	0	0	0.0
IFNGR2	Parkinson	ENSG00000159128	3460	0	1	0	0	0	0	0	0	0	0	0	interferon gamma receptor 2 (interferon gamma transducer 1)	AF-1|IFGR2|IFNGT1	interferon gamma receptor 2|interferon gamma receptor accessory factor-1|interferon gamma receptor beta chain	21	21q22.11		0	1			0	0	0	0.0
TTC39B	Parkinson	ENSG00000155158	158219	0	1	0	0	0	0	0	0	0	0	0	tetratricopeptide repeat domain 39B	C9orf52|FLJ33868	OTTHUMP00000021065	9	9p22.3		0	1			0	0	0	0.0
EGR2	Parkinson	ENSG00000122877	1959	0	1	0	0	0	0	0	0	0	0	0	early growth response 2	AT591|CMT1D|CMT4E|DKFZp686J1957|FLJ14547|KROX20	KROX-20, Drosophila, homolog (early growth response-2)|Krox-20 homolog, Drosophila|OTTHUMP00000062133|early growth response 2 protein	10	10q21.1		0	1			0	0	0	0.0
HSP90AA1	Parkinson	ENSG00000080824	3320	0	1	0	0	0	0	0	0	0	0	0	heat shock protein 90kDa alpha (cytosolic), class A member 1	FLJ31884|HSP86|HSP89A|HSP90A|HSP90N|HSPC1|HSPCA|HSPCAL1|HSPCAL4|HSPN|Hsp89|Hsp90|LAP2	heat shock 90kD protein 1, alpha|heat shock 90kD protein 1, alpha-like 4|heat shock 90kD protein, alpha-like 4|heat shock 90kDa protein 1, alpha	14	14q32.33		0	1			0	0	0	0.0
CNTNAP4	Parkinson	ENSG00000152910	85445	0	1	0	0	0	0	0	0	0	0	0	contactin associated protein-like 4	CASPR4|KIAA1763	cell recognition protein CASPR4	16	16q23.1		0	1			0	0	0	0.0
RING1	Parkinson	ENSG00000204227	6015	0	0	0	0	0	0	0	0	1	0	0	ring finger protein 1	RING1A|RNF1	OTTHUMP00000029416	6	6p21.3		0	1			0	0	0	0.0
NDUFC2	Parkinson	ENSG00000151366	4718	0	1	0	0	0	0	0	0	0	0	0	NADH dehydrogenase (ubiquinone) 1, subcomplex unknown, 2, 14.5kDa	B14.5b|NADHDH2	NADH dehydrogenase (ubiquinone) 1, subcomplex unknown, 2 (14.5kD, B14.5b)	11	11q14.1		0	1			0	0	0	0.0
NDUFC1	Parkinson	ENSG00000109390	4717	0	1	0	0	0	0	0	0	0	0	0	NADH dehydrogenase (ubiquinone) 1, subcomplex unknown, 1, 6kDa	KFYI|MGC117464|MGC126847|MGC138266	NADH dehydrogenase (ubiquinone) 1, subcomplex unknown, 1 (6kD, KFYI)|OTTHUMP00000164544|OTTHUMP00000164545|OTTHUMP00000164546	4	4q28.2-q31.1		0	1			0	0	0	0.0
TPPP	Parkinson	ENSG00000171368	11076	0	0	0	0	0	0	0	0	1	0	0	tubulin polymerization promoting protein	TPPP/p25|TPPP1|p24|p25|p25alpha	brain specific protein p25 alpha|glycogen synthase kinase 3 (GSK3) inhibitor p24|tubulin polymerization-promoting protein	5	5p15.3		0	1			0	0	0	0.0
KRIT1	Parkinson	ENSG00000001631	889	0	1	0	0	0	0	0	0	0	0	0	KRIT1, ankyrin repeat containing	CAM|CCM1	ankyrin repeat-containing protein Krit1|cerebral cavernous malformations 1|krev interaction trapped 1	7	7q21-q22		0	1			0	0	0	0.0
CTSH	Parkinson	ENSG00000103811	1512	0	1	0	0	0	0	0	0	0	0	0	cathepsin H	ACC-4|ACC-5|CPSB|DKFZp686B24257|MGC1519|minichain	N-benzoylarginine-beta-naphthylamide hydrolase|aleurain|cathepsin B3|cathepsin BA	15	15q24-q25		0	1			0	0	0	0.0
NDUFB3	Parkinson	ENSG00000119013	4709	0	1	0	0	0	0	0	0	0	0	0	NADH dehydrogenase (ubiquinone) 1 beta subcomplex, 3, 12kDa	B12	NADH dehydrogenase (ubiquinone) 1 beta subcomplex, 3 (12kD, B12)	2	2q31.3		0	1			0	0	0	0.0
NDUFB4	Parkinson	ENSG00000065518	4710	0	1	0	0	0	0	0	0	0	0	0	NADH dehydrogenase (ubiquinone) 1 beta subcomplex, 4, 15kDa	B15|CI-B15|MGC5105	ADH-ubiquinone oxidoreductase B15 subunit|NADH dehydrogenase (ubiquinone) 1 beta subcomplex, 4 (15kD, B15)	3	3q13.33		0	1			0	0	0	0.0
NDUFB5	Parkinson	ENSG00000136521	4711	0	1	0	0	0	0	0	0	0	0	0	NADH dehydrogenase (ubiquinone) 1 beta subcomplex, 5, 16kDa	CI-SGDH|DKFZp686N02262|FLJ30597|MGC111204|MGC12314|SGDH	NADH dehydrogenase (ubiquinone) 1 beta subcomplex, 5 (16kD, SGDH)|NADH-ubiquinone oxidoreductase SGDH subunit	3	3q26.33		0	1			0	0	0	0.0
NDUFB6	Parkinson	ENSG00000165264	4712	0	1	0	0	0	0	0	0	0	0	0	NADH dehydrogenase (ubiquinone) 1 beta subcomplex, 6, 17kDa	B17|CI|MGC13675	NADH dehydrogenase (ubiquinone) 1 beta subcomplex, 6 (17kD, B17)|NADH-ubiquinone oxidoreductase B17 subunit|NADH-ubiquinone oxidoreductase beta subunit, 6|OTTHUMP00000021179|OTTHUMP00000021180|complex I, mitochondrial respiratory chain, B17 subunit	9	9p21.1		0	1			0	0	0	0.0
NDUFB7	Parkinson	ENSG00000099795	4713	0	1	0	0	0	0	0	0	0	0	0	NADH dehydrogenase (ubiquinone) 1 beta subcomplex, 7, 18kDa	B18|CI-B18|MGC2480	NADH dehydrogenase (ubiquinone) 1 beta subcomplex, 7 (18kD, B18)|NADH-ubiquinone oxidoreductase B18 subunit	19	19p13.12-p13.11		0	1			0	0	0	0.0
NDUFB8	Parkinson	ENSG00000166136	4714	0	1	0	0	0	0	0	0	0	0	0	NADH dehydrogenase (ubiquinone) 1 beta subcomplex, 8, 19kDa	ASHI|CI-ASHI	NADH dehydrogenase (ubiquinone) 1 beta subcomplex, 2 (8kD, AGGG)|NADH dehydrogenase (ubiquinone) 1 beta subcomplex, 8 (19kD, ASHI)|NADH:ubiquinone oxidoreductase ASHI subunit|OTTHUMP00000020835|OTTHUMP00000059404	10	10q23.2-q23.33		0	1			0	0	0	0.0
USP9X	Parkinson	ENSG00000124486	8239	0	0	0	0	0	0	0	0	1	0	0	ubiquitin specific peptidase 9, X-linked	DFFRX|FAF|FAM	Drosophila fat facets related, X-linked|deubiquitinating enzyme FAF-X|fat facets protein related, X-linked|ubiquitin specific peptidase 9, X-linked (fat facets-like, Drosophila)|ubiquitin specific protease 9, X chromosome (fat facets-like Drosophila)|ubiquitin specific protease 9, X-linked|ubiquitin specific protease 9, X-linked (fat facets-like, Drosophila)|ubiquitin thiolesterase FAF-X|ubiquiti…	X	Xp11.4		0	1			0	0	0	0.0
NDUFB9	Parkinson	ENSG00000147684	4715	0	1	0	0	0	0	0	0	0	0	0	NADH dehydrogenase (ubiquinone) 1 beta subcomplex, 9, 22kDa	B22|DKFZp566O173|FLJ22885|LYRM3|UQOR22	NADH dehydrogenase (ubiquinone) 1 beta subcomplex, 9 (22kD, B22)	8	8q13.3		0	1			0	0	0	0.0
MGMT	Parkinson	ENSG00000170430	4255	0	1	0	0	0	0	0	0	0	0	0	O-6-methylguanine-DNA methyltransferase	-	O6-methylguanine-DNA methyltransferase|OTTHUMP00000020741|methylguanine-DNA methyltransferase	10	10q26		0	1			0	0	0	0.0
SPOCK1	Parkinson	ENSG00000152377	6695	0	0	0	0	0	0	0	0	1	0	0	sparc/osteonectin, cwcv and kazal-like domains proteoglycan (testican) 1	FLJ37170|SPOCK|TESTICAN|TIC1	OTTHUMP00000159433|sparc/osteonectin, cwcv and kazal-like domains proteoglycan 1|testican-1	5	5q31		0	1			0	0	0	0.0
NDUFB1	Parkinson	ENSG00000183648	4707	0	1	0	0	0	0	0	0	0	0	0	NADH dehydrogenase (ubiquinone) 1 beta subcomplex, 1, 7kDa	CI-SGDH|MNLL	NADH dehydrogenase (ubiquinone) 1 beta subcomplex, 1 (7kD, MNLL)	14	14q32.12		0	1			0	0	0	0.0
NDUFB2	Parkinson	ENSG00000090266	4708	0	1	0	0	0	0	0	0	0	0	0	NADH dehydrogenase (ubiquinone) 1 beta subcomplex, 2, 8kDa	AGGG|CI-AGGG|MGC70788	NADH dehydrogenase (ubiquinone) 1 beta subcomplex, 2 (8kD, AGGG)|NADH-ubiquinone oxidoreductase AGGG subunit	7	7q34		0	1			0	0	0	0.0
SYN1	Parkinson	ENSG00000008056	6853	0	1	0	0	0	0	0	0	0	0	1	synapsin I	SYN1a|SYN1b|SYNI	OTTHUMP00000023229|OTTHUMP00000023230|brain protein 4.1	X	Xp11.23		0	2			1	0	0	0.0
KRT7	Parkinson	ENSG00000135480	3855	0	1	0	0	0	0	0	0	0	0	0	keratin 7	CK7|K2C7|K7|MGC129731|MGC3625|SCL	cytokeratin 7|keratin, 55K type II cytoskeletal|keratin, simple epithelial type I, K7|keratin, type II cytoskeletal 7|sarcolectin|type II mesothelial keratin K7	12	12q12-q13		0	1			0	0	0	0.0
PTH	Parkinson	ENSG00000152266	5741	0	1	0	0	0	0	0	0	0	0	0	parathyroid hormone	PTH1	parathormone|parathyrin|parathyroid hormone 1	11	11p15.3-p15.1		0	1			0	0	0	0.0
PTN	Parkinson	ENSG00000105894	5764	0	1	0	0	0	0	0	0	0	0	0	pleiotrophin	HARP|HBGF8|HBNF|NEGF1	heparin affin regulatory protein|heparin binding growth factor 8|heparin-binding growth-associated molecule|neurite growth-promoting factor 1|pleiotrophin (heparin binding growth factor 8, neurite growth-promoting factor 1)	7	7q33-q34		0	1			0	0	0	0.0
PLCD1	Parkinson	ENSG00000187091	5333	0	0	0	0	0	0	0	0	1	0	0	phospholipase C, delta 1	-	-	3	3p22-p21.3		0	1			0	0	0	0.0
MGC29506	Parkinson	ENSG00000170476	51237	0	0	0	0	0	0	0	0	1	0	0	-	FLJ32987|PACAP	HSPC190|caspase-2 binding protein|hypothetical protein LOC51237|proapoptotic caspase adaptor protein	5	5q23-q31		0	1			0	0	0	0.0
PTS	Parkinson	ENSG00000150787	5805	0	1	0	0	0	0	0	0	0	0	0	6-pyruvoyltetrahydropterin synthase	FLJ97081|PTPS	6-pyruvoyl tetrahydrobiopterin synthase|PTP synthase	11	11q22.3-q23.3		0	1			0	0	0	0.0
MORF4LP4	Parkinson		643915	0	1	0	0	0	0	0	0	0	0	0	mortality factor 4 like pseudogene 4	MRG4	-	4	4q12		0	1			0	0	0	0.0
NDUFA4	Parkinson	ENSG00000189043	4697	0	1	0	0	0	0	0	0	0	0	0	NADH dehydrogenase (ubiquinone) 1 alpha subcomplex, 4, 9kDa	CI-MLRQ|FLJ27440|MGC104422|MGC126843|MGC126845|MLRQ	NADH dehydrogenase (ubiquinone) 1 alpha subcomplex, 4 (9kD, MLRQ)|NADH-ubiquinone oxidoreductase MLRQ subunit	7	7p21.3		0	1			0	0	0	0.0
NDUFA5	Parkinson	ENSG00000128609	4698	0	1	0	0	0	0	0	0	0	0	0	NADH dehydrogenase (ubiquinone) 1 alpha subcomplex, 5, 13kDa	B13|CI-13KD-B|DKFZp781K1356|FLJ12147|NUFM|UQOR13	Complex I-13KD-B|NADH dehydrogenase (ubiquinone) 1 alpha subcomplex, 5|NADH dehydrogenase (ubiquinone) 1 alpha subcomplex, 5 (13kD, B13)|type I dehydrogenase|ubiquinone reductase	7	7q32		0	1			0	0	0	0.0
MORF4LP2	Parkinson		326594	0	1	0	0	0	0	0	0	0	0	0	mortality factor 4 like pseudogene 2	MORF4LP4|MRG5	-	12	12p13.2		0	1			0	0	0	0.0
NDUFA2	Parkinson	ENSG00000131495	4695	0	1	0	1	0	0	0	0	0	0	0	NADH dehydrogenase (ubiquinone) 1 alpha subcomplex, 2, 8kDa	B8|CD14	NADH dehydrogenase (ubiquinone) 1 alpha subcomplex, 2 (8kD, B8)	5	5q31		0	2			0	0	0	0.0
MORF4LP3	Parkinson		326593	0	1	0	0	0	0	0	0	0	0	0	mortality factor 4 like pseudogene 3	MRG11	-	11	11p15		0	1			0	0	0	0.0
NDUFA3	Parkinson	ENSG00000170906	4696	0	1	0	0	0	0	0	0	0	0	0	NADH dehydrogenase (ubiquinone) 1 alpha subcomplex, 3, 9kDa	B9	NADH dehydrogenase (ubiquinone) 1 alpha subcomplex, 3 (9kD, B9)	19	19q13.42		0	1			0	0	0	0.0
NDUFA8	Parkinson	ENSG00000119421	4702	0	1	0	0	0	0	0	0	0	0	0	NADH dehydrogenase (ubiquinone) 1 alpha subcomplex, 8, 19kDa	CI-19KD|CI-PGIV|MGC793|PGIV	NADH dehydrogenase (ubiquinone) 1 alpha subcomplex, 8 (19kD, PGIV)|NADH-ubiquinone oxidoreductase 19 kDa subunit|NADH:ubiquinone oxidoreductase PGIV subunit|OTTHUMP00000022034	9	9q33.2-q34.11		0	1			0	0	0	0.0
NDUFA9	Parkinson	ENSG00000139180	4704	0	1	0	0	0	0	0	0	0	0	0	NADH dehydrogenase (ubiquinone) 1 alpha subcomplex, 9, 39kDa	MGC111043|NDUFS2L|SDR22E1	NADH dehydrogenase (ubiquinone) 1 alpha subcomplex, 9 (39kD)|NADH dehydrogenase (ubiquinone) Fe-S protein 2-like (NADH-coenzyme Q reductase)|short chain dehydrogenase/reductase family 22E, member 1	12	12p13.3		0	1			0	0	0	0.0
NDUFA6	Parkinson	ENSG00000184983	4700	0	1	0	0	0	0	0	0	0	0	0	NADH dehydrogenase (ubiquinone) 1 alpha subcomplex, 6, 14kDa	B14|CI-B14|LYRM6|NADHB14	Complex I-B14|NADH dehydrogenase (ubiquinone) 1 alpha subcomplex, 6 (14kD, B14)|NADH-ubiquinone oxidoreductase 1 alpha subcomplex, 6|NADH-ubiquinone oxidoreductase B14 subunit|OTTHUMP00000028595	22	22q13.2-q13.31		0	1			0	0	0	0.0
NDUFA7	Parkinson	ENSG00000167774	4701	0	1	0	0	0	0	0	0	0	0	0	NADH dehydrogenase (ubiquinone) 1 alpha subcomplex, 7, 14.5kDa	B14.5a	NADH dehydrogenase (ubiquinone) 1 alpha subcomplex, 7 (14.5kD, B14.5a)	19	19p13.2		0	1			0	0	0	0.0
NDUFA1	Parkinson	ENSG00000125356	4694	0	1	0	0	0	0	0	1	0	0	0	NADH dehydrogenase (ubiquinone) 1 alpha subcomplex, 1, 7.5kDa	CI-MWFE|MWFE|ZNF183	NADH dehydrogenase (ubiquinone) 1 alpha subcomplex, 1|NADH dehydrogenase (ubiquinone) 1 alpha subcomplex, 1 (7.5kD, MWFE)|NADH oxidoreductase subunit MWFE|NADH:ubiquinone oxidoreductase (complex 1)|OTTHUMP00000023930|type I dehydrogenase	X	Xq24		0	2			0	0	0	0.0
SLC17A7	Parkinson	ENSG00000104888	57030	0	1	0	0	0	0	0	0	0	0	0	solute carrier family 17 (sodium-dependent inorganic phosphate cotransporter), member 7	BNPI|VGLUT1	brain-specific Na-dependent inorganic phosphate cotransporter|solute carrier family 17, member 7|vesicular glutamate transporter 1	19	19q13		0	1			0	0	0	0.0
PSPN	Parkinson	ENSG00000125650	5623	0	0	0	0	0	0	0	0	1	0	0	persephin	PSP	-	19	19p13.3		0	1			0	0	0	0.0
SLC17A6	Parkinson	ENSG00000091664	57084	0	1	0	0	0	0	0	0	0	0	0	solute carrier family 17 (sodium-dependent inorganic phosphate cotransporter), member 6	DNPI|VGLUT2	differentiation-associated Na-dependent inorganic phosphate cotransporter|vesicular glutamate transporter 2	11	11p14.3		0	1			0	0	0	0.0
SP1	Parkinson	ENSG00000185591	6667	0	1	0	0	0	0	0	0	1	0	0	Sp1 transcription factor	-	specificity protein 1	12	12q13.1		0	2			0	0	0	0.0
NTS	Parkinson	ENSG00000133636	4922	0	1	0	0	0	0	0	0	0	0	0	neurotensin	NMN-125|NN|NT|NT/N|NTS1	neuromedin N|neurotensin/neuromedin N	12	12q21		0	1			0	0	0	0.0
CRH	Parkinson	ENSG00000147571	1392	0	1	0	0	0	0	0	0	0	0	0	corticotropin releasing hormone	CRF	corticotropin-releasing factor	8	8q13		0	1			0	0	0	0.0
UBE3AP2	Parkinson		7339	0	0	0	0	0	0	0	0	1	0	0	ubiquitin protein ligase E3A pseudogene 2	-	-	21	21q21.3		0	1			0	0	0	0.0
GPT	Parkinson	ENSG00000167701	2875	0	1	0	0	0	0	0	0	0	0	0	glutamic-pyruvate transaminase (alanine aminotransferase)	AAT1|ALT1|GPT1	alanine aminotransferase|glutamic pyruvate transaminase	8	8q24.3		0	1			0	0	0	0.0
CYP4F2	Parkinson	ENSG00000186115	8529	0	1	0	0	0	0	0	0	0	0	0	cytochrome P450, family 4, subfamily F, polypeptide 2	CPF2	cytochrome P450, subfamily IVF, polypeptide 2|leukotriene B4 omega-hydroxylase|leukotriene-B4 20-monooxygenase	19	19pter-p13.11		0	1			0	0	0	0.0
MORF4LP1	Parkinson		326591	0	1	0	0	0	0	0	0	0	0	0	mortality factor 4 like pseudogene 1	MRG1	-	1	1q41-q42		0	1			0	0	0	0.0
CYP3A	Parkinson		1574	0	1	0	0	0	0	0	0	0	0	0	cytochrome P450, family 3, subfamily A	CYP3	-	7	7q21.3-q22.1		0	1			0	0	0	0.0
HCG_1776980	Parkinson		642502	0	1	0	0	0	0	0	0	0	0	0	-	LOC642502	hypothetical protein LOC642502	17	17p13.3		0	1			0	0	0	0.0
MGST1	Parkinson	ENSG00000008394	4257	0	1	0	0	0	0	0	0	0	0	0	microsomal glutathione S-transferase 1	GST12|MGC14525|MGST|MGST-I	glutathione S-transferase 12	12	12p12.3-p12.1		0	1			0	0	0	0.0
F2R	Parkinson	ENSG00000181104	2149	0	1	0	0	0	0	0	0	0	0	0	coagulation factor II (thrombin) receptor	CF2R|HTR|PAR1|TR	coagulation factor II receptor|protease-activated receptor 1|thrombin receptor	5	5q13		0	1			0	0	0	0.0
CCR5	Parkinson	ENSG00000160791	1234	0	1	1	0	0	0	0	0	0	0	1	chemokine (C-C motif) receptor 5	CC-CKR-5|CCCKR5|CD195|CKR-5|CKR5|CMKBR5|FLJ78003|IDDM22	C-C chemokine receptor type 5|C-C motif chemokine receptor 5 A159A|chemokine receptor CCR5|chemr13	3	3p21.31	15488313,	1	3	0.0040		0	0	1	-0.39999999999999997
NEFL	Parkinson		4747	0	1	1	0	0	0	0	0	0	0	1	neurofilament, light polypeptide	CMT1F|CMT2E|FLJ53642|NF-L|NF68|NFL	light molecular weight neurofilament protein|neurofilament protein, light chain|neurofilament subunit NF-L|neurofilament triplet L protein|neurofilament, light polypeptide 68kDa|neurofilament-light	8	8p21	12231460,	1	3	0.0040		0	0	1	-0.39999999999999997
ACTA1	Parkinson	ENSG00000143632	58	0	1	1	0	0	0	0	0	0	0	1	actin, alpha 1, skeletal muscle	ACTA|ASMA|CFTD|CFTD1|CFTDM|MPFD|NEM1|NEM2|NEM3	OTTHUMP00000036123|alpha skeletal muscle actin	1	1q42.13	12210873,	1	3	0.0040		0	0	1	-0.39999999999999997
ADH1A	Parkinson	ENSG00000187758	124	0	1	1	0	0	0	0	0	0	0	1	alcohol dehydrogenase 1A (class I), alpha polypeptide	ADH1	ADH, alpha subunit|alcohol dehydrogenase 1 (class I), alpha polypeptide|aldehyde reductase|class I alcohol dehydrogenase, alpha subunit	4	4q21-q23	11356310,	1	3	0.0040		1	0	1	-0.39999999999999997
IREB2	Parkinson	ENSG00000136381	3658	0	1	1	0	0	0	0	0	1	0	1	iron-responsive element binding protein 2	ACO3|FLJ23381|IRP2|IRP2AD	iron regulatory protein 2	15	15q25.1	12465072,	1	4	0.0040		0	0	1	-0.39999999999999997
EPHX2	Parkinson	ENSG00000120915	2053	0	1	1	0	0	0	0	0	1	0	1	epoxide hydrolase 2, cytoplasmic	CEH|SEH	epoxide hydratase|epoxide hydrolase 2, cytosolic|epoxide hydrolase, soluble	8	8p21-p12	11692079,	1	4	0.0040		0	0	1	-0.39999999999999997
CALCA	Parkinson	ENSG00000110680	796	0	1	1	0	0	0	0	0	0	0	1	calcitonin-related polypeptide alpha	CALC1|CGRP|CGRP-I|CGRP1|CT|KC|MGC126648	calcitonin|calcitonin 1|calcitonin/calcitonin-related polypeptide, alpha|katacalcin	11	11p15.2-p15.1	11317366,	1	3	0.0040		0	0	1	-0.39999999999999997
NUDT1	Parkinson	ENSG00000106268	4521	0	1	1	0	0	0	0	0	1	0	1	nudix (nucleoside diphosphate linked moiety X)-type motif 1	MTH1	7,8-dihydro-8-oxoguanine triphosphatase|8-oxo-7,8-dihydrodeoxyguanosine triphosphatase|8-oxo-7,8-dihydroguanosine triphosphatase|8-oxo-dGTPase|OTTHUMP00000024690|OTTHUMP00000115537|OTTHUMP00000115538|OTTHUMP00000115539|OTTHUMP00000115540|mutT human homolog 1|nucleoside diphosphate-linked moiety X-type motif 1|nudix motif 1|nudix-type motif 1	7	7p22	17917452,11136354,	2	4	0.0080	n	0	0	2	-0.7999999999999999
DRD5	Parkinson	ENSG00000169676	1816	0	1	1	0	0	0	0	0	0	0	1	dopamine receptor D5	DBDR|DRD1B|DRD1L2|MGC10601	D1beta dopamine receptor|dopamine receptor D1B	4	4p16.1	14732464,11445276,	2	3	0.0080	n	1	0	2	-0.7999999999999999
SNCG	Parkinson	ENSG00000173267	6623	0	1	1	0	0	0	0	0	1	0	1	synuclein, gamma (breast cancer-specific protein 1)	BCSG1|SR	OTTHUMP00000020013|breast cancer-specific protein 1|persyn|synoretin|synuclein, gamma (breast cancer-specific gene 1)	10	10q23.2-q23.3	14556204,11585599,	2	4	0.0080		0	0	2	-0.7999999999999999
PANK2	Parkinson		80025	0	1	1	0	0	0	0	0	1	0	1	pantothenate kinase 2	C20orf48|FLJ17232|HARP|HSS|MGC15053|NBIA1|PKAN	Hallervorden-Spatz syndrome|OTTHUMP00000030143|OTTHUMP00000030148|pantothenic acid kinase	20	20p13	15843062,	1	4	0.0040		0	0	2	-1.4000000000000001
NFKB1	Parkinson	ENSG00000109320	4790	0	1	1	0	0	0	0	0	0	0	1	nuclear factor of kappa light polypeptide gene enhancer in B-cells 1	DKFZp686C01211|EBP-1|KBF1|MGC54151|NF-kappa-B|NFKB-p105|NFKB-p50|p105|p50	DNA binding factor KBF1|NF-kappabeta|nuclear factor NF-kappa-B p50 subunit|nuclear factor kappa-B DNA binding subunit|nuclear factor kappa-B, subunit 1	4	4q24	12203044,	1	3	0.0040		0	0	2	-1.4000000000000001
				56	1041	335	20	50	39	46	72	300	41	162
The end
