# Supplementary material for: Genotator: A disease-agnostic tool for genetic annotation of disease
Source: BMC Med Genomics. 2010 Oct 29;3:50. doi: 10.1186/1755-8794-3-50 (PMC2990725; doi:10.1186/1755-8794-3-50)
Supplement: Additional file 3 — Complete Genotator results for Alzheimer Disease. Contains the complete set of genes identified by Genotator as linked to Alzheimer Disease together with the full set of attributes gathered by the Genotator resource (Figure 1). [file 1755-8794-3-50-S3.TXT]

Additional File 3:
The complete list of Genotator results for Alzheimer Disease
Gene Symbol	Disease	Ensembl ID	Gene ID	OMIM	GeneCards	HugeNavigator	GenAtlas	YFG	PharmGKB	HGMD	EXPASY	WikiGenes	NCBI	GAD	Gene Name	Gene Symbol Synonyms	Gene name Synonyms	Chromosome	Location	PMIDs	# of Refs	# DB	HuGe Prospector Score	pValues	No Association Number	# of GAD Yes	# of GAD No	Final Score
APOE	Alzheimer Disease	ENSG00000130203	348	1	1	1	1	0	1	1	1	1	0	1	apolipoprotein E	AD2|LDLCQ5|LPG|MGC1571	apolipoprotein E3	19	19q13.2	20145290,20138124,20142627,20088621,20152880,20139337,20065135,20061606,20157257,20058037,20032288,20094015,20074462,20063946,20100581,20029386,20007524,19995442,20031276,20009211,20029940,20031273,19914339,19926167,19901249,19896333,19901172,19901170,19904605,19924507,19897004,19940477,19940480,19943806,19907191,19884614,19888930,19819468,19808960,19812463,19812458,19812466,19851068,19822782,198…	884	9	3.042	n n n n n n n n n n p=0.025 n 0.0001	83	71	39	513.0
PSEN1	Alzheimer Disease	ENSG00000080815	5663	0	1	1	1	0	1	1	1	1	0	1	presenilin 1	AD3|FAD|PS1|S182	-	14	14q24.3	20008660,19889475,19650138,19141999,19017784,18830724,18667258,18479822,18403054,18376127,17719017,17627113,17412506,17192785,16938285,16952411,16423463,16139258,15480851,15476169,15340889,15272895,15308304,15975068,15003276,14769392,12925374,12817569,12495082,12413003,12192622,12111439,11755019,11757955,11568920,11524469,11436125,11389157,11110974,11129109,14590205,11775232,	42	8	0.34	n n n n n n n 0.006 n n	17	15	12	45.4
ACE	Alzheimer Disease	ENSG00000159640	1636	1	1	1	0	0	1	0	0	1	0	1	angiotensin I converting enzyme (peptidyl-dipeptidase A) 1	ACE1|CD143|DCP|DCP1|MGC26566|MVCD3	CD143 antigen|angiotensin I converting enzyme 1|angiotensin converting enzyme, somatic isoform|carboxycathepsin|dipeptidyl carboxypeptidase 1|kininase II|peptidase P|testicular ECA	17	17q23.3	19956428,19889475,19539712,19141999,19105203,19073835,18830724,18813964,18431000,17182125,17536759,17116317,16465461,16970648,16906459,16642441,17401152,16033878,15832037,15917098,15722183,18568123,15367486,14986105,14759632,14872014,14698449,15106838,12928053,12668609,12634288,12605101,12459519,12480755,12452480,12362316,12147333,11992568,12006218,11803189,11501342,11436125,11328206,11078932,	44	6	0.186	<0.001 n n n	7	7	6	28.400000000000002
PRNP	Alzheimer Disease	ENSG00000171867	5621	0	1	1	0	0	0	0	1	1	0	1	prion protein	ASCR|CD230|CJD|GSS|MGC26679|PRIP|PrP|PrP27-30|PrP33-35C|PrPc|prion	CD230 antigen|OTTHUMP00000030162|OTTHUMP00000030163|major prion protein|p27-30|prion protein PrP|prion-related protein	20	20p13	19889475,19351416,19363267,19141999,19077115,18830724,18217885,17539938,17192785,17202849,17313881,16897605,16099550,16315279,15488240,15258222,15277640,14745079,12601712,12399017,	20	5	0.221	n n	4	2	5	23.1
BCHE	Alzheimer Disease	ENSG00000114200	590	0	1	1	0	0	0	0	0	1	0	1	butyrylcholinesterase	CHE1|E1	-	3	3q26.1-q26.2	20058037,19617863,19481150,19141999,19006190,18780301,18334913,18290843,17503475,17923322,17701416,17116317,17047484,16020944,15834019,15802910,15781196,15690550,15519745,15258737,12452480,12387584,12074828,11849755,11793025,11738493,11725818,12901493,11436125,11125748,	30	4	0.157	n n	9	5	4	22.7
APOC1	Alzheimer Disease	ENSG00000130208	341	0	1	1	0	0	0	0	0	1	0	1	apolipoprotein C-I	-	-	19	19q13.2	20145290,19808960,19442637,18976728,17998437,16608402,15364690,14705977,12962909,12429068,11825674,11702052,	12	4	0.154		3	4	1	20.799999999999997
IL1B	Alzheimer Disease	ENSG00000125538	3553	0	1	1	0	0	0	0	0	1	0	1	interleukin 1, beta	IL-1|IL1-BETA|IL1F2	catabolin|preinterleukin 1 beta|pro-interleukin-1-beta	2	2q14	19940477,19141999,18830724,18717723,18675847,18607773,17601350,17622713,17563722,16930778,16226351,16297587,16053468,15891809,15377701,15212826,15351436,15338333,15201366,15236409,15172100,14997019,14681913,12928052,14512722,12525884,12070246,12052540,12034804,11079552,	30	4	0.099		4	4	0	19.9
IL1A	Alzheimer Disease	ENSG00000115008	3552	0	1	1	0	0	0	0	0	1	0	1	interleukin 1, alpha	IL-1A|IL1|IL1-ALPHA|IL1F1	IL1A (IL1F1)|hematopoietin-1|preinterleukin 1 alpha|pro-interleukin-1-alpha	2	2q14	19889475,19141999,19155622,19158434,18717723,18709454,18760325,18607773,17622713,17290104,17473736,17149369,16930778,16733901,16226351,15854776,15377701,15465625,15351436,15338333,15201366,14997019,12928052,12947160,12782964,12794386,12759172,12452480,12242547,12218254,12070246,12052540,12034804,11911995,11436125,11079552,11065142,	37	4	0.091	n n	7	6	3	19.5
MTHFR	Alzheimer Disease	ENSG00000177000	4524	0	1	1	0	0	0	0	0	1	0	1	5,10-methylenetetrahydrofolate reductase (NADPH)	-	5,10-methylenetetrahydrofolate reductase|OTTHUMP00000002367|OTTHUMP00000002368|methylenetetrahydrofolate reductase intermediate form	1	1p36.3	19742390,19458030,19342053,19246914,19232336,19141999,18830724,19533869,18258338,19169966,17932993,17691219,17192785,16906459,16422253,16055944,15834031,15830056,15201366,15073531,15123333,14739536,14585765,12928053,12784029,12642343,12480755,12452480,12364720,11721146,11711225,11436125,11328206,	33	4	0.137	n 0.01	5	2	3	19.3
BDNF	Alzheimer Disease	ENSG00000176697	627	0	1	1	0	0	0	1	0	1	0	1	brain-derived neurotrophic factor	MGC34632	neurotrophin	11	11p13	20097294,19889475,19812463,19661618,19542613,19504537,19141999,19077115,18830724,18813964,18786162,18780967,18603262,18607773,18505307,18460776,18179845,17657167,17293537,16797081,16899999,16698101,16649215,16565926,16627933,16391475,16054753,15838855,15899246,15896483,15375678,15843069,15726264,15635706,15337270,15084795,14997020,14730194,12192623,11244490,	40	5	0.115		8	7	9	17.5
CTSD	Alzheimer Disease	ENSG00000117984	1509	0	1	1	0	0	0	1	1	1	0	1	cathepsin D	CLN10|CPSD|MGC2311	ceroid-lipofuscinosis, neuronal 10|lysosomal aspartyl peptidase|lysosomal aspartyl protease	11	11p15.5	20083556,19926167,19141999,18830724,18426579,18307033,18248894,17601350,16784755,16652347,16543533,16608402,16417614,16085063,16127101,15843343,15211064,15211070,15003956,12811635,12826741,12782337,12147324,11840502,11436125,11304834,	26	6	0.187	n n	4	3	10	16.9
SORL1	Alzheimer Disease	ENSG00000137642	6653	1	1	1	0	0	0	0	1	1	0	1	sortilin-related receptor, L(DLR class) A repeats-containing	C11orf32|FLJ21930|FLJ39258|LR11|LRP9|SORLA|SorLA-1|gp250	mosaic protein LR11|sortilin-related receptor containing LDLR class A repeats	11	11q23.2-q24.2	19889475,19822782,19653016,19584446,19539718,19368828,19064752,19077115,18830724,18685254,18562096,18541377,18407551,18063222,18090307,17826910,17949987,17420311,17220890,	19	6	0.119		1	1	0	16.7
CST3	Alzheimer Disease	ENSG00000101439	1471	0	1	1	0	0	0	1	0	1	0	1	cystatin C	ARMD11|MGC117328	OTTHUMP00000030440|OTTHUMP00000164181|OTTHUMP00000164182|bA218C14.4 (cystatin C)|cystatin 3|cystatin C (amyloid angiopathy and cerebral hemorrhage)|gamma-trace|neuroendocrine basic polypeptide|post-gamma-globulin	20	20p11.21	20157249,19920316,19293566,19141999,18830724,18408364,18307033,17310123,17192785,16608402,16213753,16188386,16131730,15728313,14672279,12452480,11865157,11711204,11468325,11074789,10993992,	21	5	0.086	n	7	6	3	15.8
CYP46A1	Alzheimer Disease	ENSG00000036530	10858	0	1	1	0	0	0	1	0	1	0	1	cytochrome P450, family 46, subfamily A, polypeptide 1	CP46|CYP46	cholesterol 24-hydroxylase|cytochrome P450, family 46|cytochrome P450, subfamily 46 (cholesterol 24-hydroxylase)	14	14q32.1	19647891,19286353,19363267,19212968,19141999,17854420,17335784,17550732,16960449,16055229,16734927,16157450,16258842,16013913,15936520,15450677,15286456,15331159,15165699,15172102,15034781,15975088,15106838,12533085,12232784,12123847,	26	5	0.054		7	9	4	15.600000000000001
TNF	Alzheimer Disease	ENSG00000204490	7124	0	1	1	0	0	0	0	0	1	0	1	tumor necrosis factor (TNF superfamily, member 2)	DIF|TNF-alpha|TNFA|TNFSF2	APC1 protein|OTTHUMP00000029281|OTTHUMP00000037669|TNF superfamily, member 2|TNF, macrophage-derived|TNF, monocyte-derived|cachectin|tumor necrosis factor alpha	6	6p21.3	19836613,19744138,19445962,19141999,18992723,18834925,18715507,18396294,18307033,17192785,16930778,16908746,16516271,16803995,15895461,15832029,15854776,15351436,15308304,15468911,12962917,12782345,12452480,12434654,12123862,12116197,11273064,	27	4	0.071		7	3	0	15.5
CHAT	Alzheimer Disease	ENSG00000070748	1103	0	1	1	0	0	0	1	0	1	0	1	choline acetyltransferase	CMS1A|CMS1A2	OTTHUMP00000019583|OTTHUMP00000019584|acetyl CoA:choline O-acetyltransferase	10	10q11.2	19141999,18780301,18603262,18562794,17503475,17378730,16223550,16480703,16424819,16385451,15690550,15276243,12759818,12770689,12401548,	15	5	0.12	n n	4	4	4	15.0
GRN	Alzheimer Disease	ENSG00000030582	2896	0	1	1	1	0	0	1	0	0	0	0	granulin	GEP|GP88|PCDGF|PEPI|PGRN	PC cell-derived growth factor|acrogranin|granulin-epithelin|proepithelin|progranulin	17	17q21.32	20061636,19940479,19749415,19625741,19158106,19016491,18838661,18752597,18551524,18565828,19091059,17826340,16950801,	13	4	0.118		0	0	0	14.399999999999999
HMGCS2	Alzheimer Disease	ENSG00000134240	3158	0	1	1	0	0	0	0	0	0	0	1	3-hydroxy-3-methylglutaryl-Coenzyme A synthase 2 (mitochondrial)	-	OTTHUMP00000013928|hydroxymethylglutaryl-CoA synthase 2	1	1p13-p12	19141999,17387528,	2	3	0.128		1	0	0	13.200000000000001
CLU	Alzheimer Disease	ENSG00000120885	1191	0	1	1	0	0	0	0	0	1	0	0	clusterin	AAG4|APOJ|CLI|KUB1|MGC24903|SGP-2|SGP2|SP-40|TRPM-2|TRPM2	OTTHUMP00000128311|aging-associated protein 4|apolipoprotein J|clusterin (complement lysis inhibitor, SP-40,40, sulfated glycoprotein 2, testosterone-repressed prostate message 2, apolipoprotein J)|complement lysis inhibitor|complement-associated protein SP-40|sulfated glycoprotein 2|testosterone-repressed prostate message 2	8	8p21-p12	19734903,19734902,19141999,	3	3	0.126		0	0	0	13.2
ACAD8	Alzheimer Disease	ENSG00000151498	27034	0	1	1	0	0	0	0	0	0	0	1	acyl-Coenzyme A dehydrogenase family, member 8	ACAD-8|FLJ22590	acyl-coenzyme A dehydrogenase 8	11	11q25	17387528,	1	3	0.126		1	0	0	12.799999999999999
FDPS	Alzheimer Disease	ENSG00000160752	2224	0	1	1	0	0	0	0	0	0	0	1	farnesyl diphosphate synthase (farnesyl pyrophosphate synthetase, dimethylallyltranstransferase, geranyltranstransferase)	FPPS|FPS	FPP synthetase|OTTHUMP00000015807|OTTHUMP00000015808|dimethylallyltranstransferase|farnesyl diphosphate synthase|farnesyl pyrophosphate synthetase|geranyltranstransferase	1	1q22	17387528,	1	3	0.126		1	0	0	12.799999999999999
NPC2	Alzheimer Disease	ENSG00000119655	10577	0	1	1	0	0	0	0	0	0	0	1	Niemann-Pick disease, type C2	HE1|MGC1333|NP-C2	epididymal secretory protein|epididymal secretory protein E1|tissue-specific secretory protein	14	14q24.3	17387528,	1	3	0.126		1	0	0	12.799999999999999
ABCG1	Alzheimer Disease	ENSG00000160179	9619	0	1	1	0	0	0	0	0	0	0	1	ATP-binding cassette, sub-family G (WHITE), member 1	ABC8|MGC34313|WHITE1	ABC transporter 8|ATP-binding cassette sub-family G member 1|ATP-binding cassette transporter 8|ATP-binding cassette transporter member 1 of subfamily G|OTTHUMP00000109322|homolog of Drosophila white|white protein homolog (ATP-binding cassette transporter 8)	21	21q22.3	17387528,	1	3	0.126		1	0	0	12.799999999999999
MAPT	Alzheimer Disease	ENSG00000186868	4137	0	1	1	0	0	0	1	1	1	0	1	microtubule-associated protein tau	DDPAC|FLJ31424|FTDP-17|MAPTL|MGC138549|MSTD|MTBT1|MTBT2|PPND|TAU	G protein beta1/gamma2 subunit-interacting factor 1|microtubule-associated protein tau, isoform 4	17	17q21.1	20157246,19940479,19889475,19920325,19684401,19308965,19070646,19141999,18830724,18991351,18930114,18841019,18541914,18319590,18307033,19091059,18162161,17826340,17386961,17204369,17266761,16362633,16909000,15477533,15975068,15106853,12932819,12975285,12925374,12220379,12056929,12032355,11988340,11939896,11698154,11303757,11255441,	37	6	0.083	n n n	6	2	5	12.700000000000001
BACE1	Alzheimer Disease	ENSG00000186318	23621	0	1	1	0	0	0	0	1	1	0	1	beta-site APP-cleaving enzyme 1	ASP2|BACE|FLJ90568|HSPC104|KIAA1149	APP beta-secretase|aspartyl protease 2|beta-secretase|beta-site amyloid beta A4 precursor protein-cleaving enzyme|beta-site amyloid precursor protein cleaving enzyme|memapsin-2|membrane-associated aspartic protease 2|transmembrane aspartic proteinase Asp2	11	11q23.2-q23.3	19889475,19441127,19344981,19462468,19141999,18581272,18307033,18182766,17854420,17601350,15931081,15784960,14681914,12928915,12535780,12452480,11684351,11714100,11234778,	19	5	0.089		5	4	4	12.7
PTGS2	Alzheimer Disease	ENSG00000073756	5743	0	1	1	0	0	0	0	0	1	0	1	prostaglandin-endoperoxide synthase 2 (prostaglandin G/H synthase and cyclooxygenase)	COX-2|COX2|GRIPGHS|PGG/HS|PGHS-2|PHS-2|hCox-2	OTTHUMP00000033524|cyclooxygenase 2b|prostaglandin G/H synthase and cyclooxygenase|prostaglandin-endoperoxide synthase 2	1	1q25.2-q25.3	20110601,19893172,18085997,17234302,16309832,	5	4	0.106		1	1	0	12.6
PICALM	Alzheimer Disease	ENSG00000073921	8301	0	1	1	0	0	0	0	0	0	0	0	phosphatidylinositol binding clathrin assembly protein	CALM|CLTH|LAP	clathrin assembly lymphoid-myeloid leukemia|phosphatidylinositol-binding clathrin assembly protein	11	11q14	19734902,	1	2	0.122		0	0	0	12.399999999999999
LRP1	Alzheimer Disease	ENSG00000123384	4035	0	1	1	0	0	0	1	0	1	0	1	low density lipoprotein-related protein 1 (alpha-2-macroglobulin receptor)	A2MR|APOER|APR|CD91|FLJ16451|IGFBP3R|LRP|MGC88725|TGFBR5	TbetaR-V/LRP-1/IGFBP-3 receptor|alpha-2-macroglobulin receptor|low density lipoprotein-related protein 1|type V tgf-beta receptor	12	12q13-q14	19664312,19684401,19141999,19105203,18683150,18317248,16362633,16606588,16402284,16328515,16040006,15925094,15634227,15048651,12732394,12555245,12452480,12402342,11720768,11436125,11076057,	21	5	0.084	n n 0.013 n	8	4	5	11.600000000000001
HTR2A	Alzheimer Disease	ENSG00000102468	3356	0	1	1	0	0	0	0	0	1	0	1	5-hydroxytryptamine (serotonin) receptor 2A	5-HT2A|HTR2	5-HT2 receptor|OTTHUMP00000018378	13	13q14-q21	19910872,19494443,17525976,17601350,17614196,16967466,17098333,15313842,15211529,15000807,11725820,11566166,11431075,	13	4	0.034		5	5	0	11.0
ESR1	Alzheimer Disease	ENSG00000091831	2099	0	1	1	0	0	0	0	0	1	0	1	estrogen receptor 1	DKFZp686N23123|ER|ESR|ESRA|Era|NR3A1	OTTHUMP00000017718|OTTHUMP00000017719|estrogen receptor alpha	6	6q25.1	19586561,19473078,19141999,18342444,18408366,17446729,17192785,16914837,16699281,16796589,15263903,15211069,12815477,12852830,12174171,11955468,11774719,11525424,11436125,	19	4	0.061	n	2	2	1	10.899999999999999
IDE	Alzheimer Disease	ENSG00000119912	3416	0	1	1	0	0	0	0	0	1	0	1	insulin-degrading enzyme	FLJ35968|INSULYSIN	OTTHUMP00000020097|insulinase	10	10q23-q25	20098734,19864659,19889475,19141999,18996360,17579348,17496198,16876916,17601350,16675064,17192785,16914266,16385451,15858813,15858821,15911128,15277615,15088150,15024728,14517947,12161276,	21	4	0.045		6	5	3	10.7
ICAM1	Alzheimer Disease	ENSG00000090339	3383	0	1	1	0	0	0	0	0	1	0	1	intercellular adhesion molecule 1	BB2|CD54|P3.58	cell surface glycoprotein P3.58|human rhinovirus receptor|intercellular adhesion molecule 1 (CD54), human rhinovirus receptor	19	19p13.3-p13.2	19141999,15854776,15048650,12524171,12498973,	5	4	0.106	n <0.01	1	1	2	10.6
TFAM	Alzheimer Disease	ENSG00000108064	7019	0	1	1	0	0	0	1	0	1	0	1	transcription factor A, mitochondrial	MtTF1|TCF6|TCF6L1|TCF6L2|TCF6L3|mtTFA	OTTHUMP00000019633|Transcription factor 6-like 2 (mitochondrial transcription factor)|mitochondrial transcription factor A	10	10q21	19141999,18830724,18430995,17537576,17192785,16385451,15464268,	7	5	0.067		1	2	0	10.1
SLC6A4	Alzheimer Disease	ENSG00000108576	6532	0	1	1	0	0	0	0	0	0	0	1	solute carrier family 6 (neurotransmitter transporter, serotonin), member 4	5-HTT|5-HTTLPR|5HTT|HTT|OCD1|SERT|hSERT	5-hydroxytryptamine transporter|5HT transporter|Na+/Cl- dependent serotonin transporter|sodium-dependent serotonin transporter|solute carrier family 6 member 4	17	17q11.1-q12	19910872,19625753,19141999,19158433,18603262,18607773,18490109,18057558,17690552,17614196,17183148,16257094,16362633,16582043,16186632,15832033,15313842,15000807,12023056,12003247,11559314,11442897,11408789,12083964,11044587,	25	3	0.05		13	0	0	10.0
GAB2	Alzheimer Disease	ENSG00000033327	9846	0	1	1	0	0	0	0	0	0	0	1	GRB2-associated binding protein 2	KIAA0571	Grb2-associated binder 2	11	11q14.1	19924507,19749422,19262956,19276544,19204163,18853460,18854865,18272374,17553421,	9	3	0.078		1	0	0	9.6
CR1	Alzheimer Disease	ENSG00000203710	1378	0	1	1	0	0	0	0	0	1	0	0	complement component (3b/4b) receptor 1 (Knops blood group)	C3BR|CD35|KN	C3-binding protein|C3b/C4b receptor|CD35 antigen|Knops blood group antigen|complement component receptor 1|complement receptor 1	1	1q32	19734903,	1	3	0.085		0	0	0	8.7
APP	Alzheimer Disease	ENSG00000142192	351	1	1	1	1	0	1	1	1	1	0	1	amyloid beta (A4) precursor protein	AAA|ABETA|ABPP|AD1|APPI|CTFgamma|CVAP|PN2	amyloid beta A4 protein|beta-amyloid peptide|cerebral vascular amyloid peptide|peptidase nexin-II|protease nexin-II	21	21q21.2|21q21.3	20008660,19363265,19462468,19097908,18765933,18706476,18667258,18403054,18376127,17601350,17427190,17412506,17325276,17112637,16685645,16423463,15975068,14769392,12925374,12782964,12433268,11568920,	22	9	0.027	n	8	3	2	8.100000000000001
DAPK1	Alzheimer Disease	ENSG00000196730	1612	0	1	1	0	0	0	1	0	1	0	1	death-associated protein kinase 1	DAPK|DKFZp781I035	-	9	9q34.1	18830724,18813964,18336955,16847012,	4	5	0.063		0	1	0	8.1
TF	Alzheimer Disease	ENSG00000091513	7018	0	1	1	0	0	0	1	1	1	0	1	transferrin	DKFZp781D0156|PRO1557|PRO2086	-	3	3q22.1	19852572,20029940,19141999,18830724,18813964,17601350,17116317,17192785,17047092,17011669,15060098,14757931,12951205,11725818,11445282,	15	6	0.079		6	1	4	7.9
CALHM1	Alzheimer Disease	ENSG00000185933	255022	0	1	1	0	0	0	1	1	0	0	0	calcium homeostasis modulator 1	FAM26C|MGC39514|MGC39617	OTTHUMP00000020413|family with sequence similarity 26, member C	10	10q24.33	20061624,20005921,19749425,19655363,19545933,19472444,19191332,19191331,	8	4	0.057		0	0	0	7.300000000000001
OLR1	Alzheimer Disease	ENSG00000173391	4973	0	1	1	0	0	0	1	1	1	0	1	oxidized low density lipoprotein (lectin-like) receptor 1	CLEC8A|LOX1|SCARE1	lectin-type oxidized LDL receptor 1|oxidised low density lipoprotein (lectin-like) receptor 1|scavenger receptor class E, member 1	12	12p13.2-p12.3	18191876,17854420,16328515,16013913,15860461,12807963,12384789,	7	6	0.026		1	4	1	7.0
MPO	Alzheimer Disease	ENSG00000005381	4353	1	1	1	0	0	1	1	0	1	0	1	myeloperoxidase	-	-	17	17q23.1	19141999,17601350,16641309,16484808,15023809,12946561,12782337,12052532,11161635,11087769,	10	7	0.03		1	5	3	7.0
TFCP2	Alzheimer Disease	ENSG00000135457	7024	0	1	1	0	0	0	1	0	1	0	1	transcription factor CP2	CP2|LBP-1C|LSF|SEF|TFCP2C	SAA3 enhancer factor|Transcription factor CP2, alpha globin	12	12q13	19889475,19141999,18307033,16710089,16272261,12555245,11283204,	7	5	0.026		1	3	0	7.0
CHRNB2	Alzheimer Disease	ENSG00000160716	1141	0	1	1	0	0	0	0	0	1	0	1	cholinergic receptor, nicotinic, beta 2 (neuronal)	EFNL3|nAChRB2	OTTHUMP00000035374|cholinergic receptor, nicotinic, beta polypeptide 2 (neuronal)|neuronal nicotinic acetylcholine receptor beta 2	1	1q21.3	18830724,17192785,12214130,	3	4	0.062		2	0	0	6.8
PLAU	Alzheimer Disease	ENSG00000122861	5328	0	1	1	0	0	1	1	0	1	0	1	plasminogen activator, urokinase	ATF|UPA|URK|u-PA	OTTHUMP00000019849|U-plasminogen activator|plasminogen activator, urinary|urokinase-type plasminogen activator	10	10q24	19889475,19141999,17601350,17174555,16967469,16825285,16385451,15615772,15558716,14681909,12898287,	11	6	0.015		1	5	2	6.7
PON1	Alzheimer Disease	ENSG00000005421	5444	0	1	1	0	0	0	0	0	1	0	1	paraoxonase 1	ESA|MVCD5|PON	arylesterase B-type|esterase A|paraoxonase B-type|serum aryldiakylphosphatase	7	7q21.3	19863653,19141999,18322397,17624629,16996683,16863614,16780669,16319130,15925115,15090300,15016430,12618290,12566597,12480756,12074828,11935033,11328206,	17	4	0.022	n 0.025	5	5	4	6.6
LDLR	Alzheimer Disease	ENSG00000130164	3949	0	1	1	0	0	0	0	0	1	0	1	low density lipoprotein receptor	FH|FHC|LDLCQ2	LDL receptor|low-density lipoprotein receptor class A domain-containing protein 3	19	19p13.3	19141999,18307033,18065781,17239995,16378661,16741934,16650578,16608402,15689450,15585340,12898587,11702052,12901493,11173876,	14	4	0.037	n	3	1	1	6.5
HFE	Alzheimer Disease	ENSG00000010704	3077	1	1	1	0	0	0	0	0	1	0	1	hemochromatosis	HFE1|HH|HLA-H|MGC103790|MVCD7|dJ221C16.10.1	MHC class I-like protein HFE|hemochromatosis protein|hereditary hemochromatosis protein HLA-H|high Fe	6	6p21.3	19852572,20029940,19429178,19141999,18525129,18327584,18325820,17628213,17116317,17047092,17011669,16824219,15013567,15060098,12707938,12714262,12584430,11445256,	18	5	0.025		4	0	0	6.1
IL6	Alzheimer Disease	ENSG00000136244	3569	0	1	1	0	0	0	0	0	1	0	1	interleukin 6 (interferon, beta 2)	BSF2|HGF|HSF|IFNB2|IL-6	B cell stimulatory factor-2|B-cell differentiation factor|CTL differentiation factor|hybridoma growth factor|interleukin 6|interleukin BSF-2	7	7p21	19957198,19897004,19889475,19744138,19698145,19252766,19141999,18975235,18075466,16930778,16635548,16803995,16540406,16297587,15854776,15364891,15501028,15351436,15212825,15193763,14739540,12928051,12657090,12664314,12352619,11992567,	26	4	0.039	n n	7	0	3	6.1
VEGFA	Alzheimer Disease	ENSG00000112715	7422	0	1	1	0	0	0	0	0	1	0	1	vascular endothelial growth factor A	MGC70609|MVCD1|VEGF|VEGF-A|VPF	vascular endothelial growth factor isoform VEGF165|vascular permeability factor	6	6p12	20138124,19842071,19429179,19272614,19204726,19141999,17601350,17105389,16154235,16569480,15732116,	11	4	0.027		3	1	0	5.9
BIN1	Alzheimer Disease	ENSG00000136717	274	0	0	1	0	0	0	0	0	0	0	0	bridging integrator 1	AMPH2|AMPHL|DKFZp547F068|MGC10367|SH3P9	OTTHUMP00000162179|OTTHUMP00000162183|amphiphysin II|amphiphysin-like|box dependant MYC interacting protein 1	2	2q14		0	1	0.059		0	0	0	5.8999999999999995
IL10	Alzheimer Disease	ENSG00000136634	3586	0	1	1	0	0	0	0	0	1	0	1	interleukin 10	CSIF|IL-10|IL10A|MGC126450|MGC126451|TGIF	cytokine synthesis inhibitory factor	1	1q31-q32	19889475,19744138,19698145,19141999,18299793,17634568,17420099,16973274,16930778,16908746,16803995,15748779,15351436,15212825,14746878,12727335,12700599,	17	4	0.024		2	0	0	5.8
TOMM40	Alzheimer Disease	ENSG00000130204	10452	0	1	1	0	0	0	1	0	0	0	0	translocase of outer mitochondrial membrane 40 homolog (yeast)	C19orf1|D19S1177E|PER-EC1|PEREC1|TOM40	mitochondrial outer membrane protein|translocase of outer mitochondrial membrane 40	19	19q13	20100581,20029386,19668339,19442637,18430993,	5	3	0.046		0	0	0	5.6
ABCA1	Alzheimer Disease	ENSG00000165029	19	0	1	1	0	0	0	1	0	1	0	1	ATP-binding cassette, sub-family A (ABC1), member 1	ABC-1|ABC1|CERP|FLJ14958|HDLDT1|MGC164864|MGC165011|TGD	ATP binding cassette transporter 1|ATP-binding cassette 1|ATP-binding cassette transporter A1|ATP-binding cassette, sub-family A member 1|OTTHUMP00000021833|cholesterol efflux regulatory protein|membrane-bound	9	9q31.1	19606474,19446537,19141999,16725228,17335784,17324514,17430597,17550732,16596262,16157450,15649702,15288432,15024730,	13	5	0.02		6	2	1	5.6
GAPDHS	Alzheimer Disease	ENSG00000105679	26330	0	1	1	0	0	0	0	0	0	0	1	glyceraldehyde-3-phosphate dehydrogenase, spermatogenic	GAPD2|GAPDH-2|GAPDS|HSD-35	glyceraldehyde-3-phosphate dehydrogenase, testis-specific|spermatogenic cell-specific glyceraldehyde 3-phosphate dehydrogenase 2	19	19q13.12	17192785,16832079,	2	3	0.041	0.005	2	1	0	5.500000000000001
SERPINA3	Alzheimer Disease	ENSG00000196136	12	0	1	1	0	0	0	1	1	1	0	1	serpin peptidase inhibitor, clade A (alpha-1 antiproteinase, antitrypsin), member 3	AACT|ACT|GIG24|GIG25|MGC88254	alpha-1-antichymotrypsin|antichymotrypsin|growth-inhibiting protein 24|growth-inhibiting protein 25|serine (or cysteine) proteinase inhibitor, clade A (alpha-1 antiproteinase, antitrypsin), member 3|serine (or cysteine) proteinase inhibitor, clade A, member 3|serpin peptidase inhibitor, clade A, member 3	14	14q32.1	19141999,18078695,17854420,16137793,15653173,15482730,15159602,12782964,12452480,11992569,11959399,11290389,11099722,11132933,	14	6	0.036	n n	9	2	3	5.3999999999999995
CH25H	Alzheimer Disease	ENSG00000138135	9023	0	1	1	0	0	0	0	1	1	0	1	cholesterol 25-hydroxylase	C25H	OTTHUMP00000020057	10	10q23	18830724,17373700,16385451,16157450,16909003,15465627,	6	5	0.05		3	0	1	5.2
NCSTN	Alzheimer Disease	ENSG00000162736	23385	0	1	1	0	0	0	0	0	1	0	1	nicastrin	APH2|KIAA0253	ATAG1874|OTTHUMP00000031839|anterior pharynx-defective 2	1	1q22-q23	19840113,19394408,19141999,19105203,19077115,17192785,16423463,15249634,15157994,14642438,14664923,12419494,11992262,	13	4	0.034		5	1	2	5.0
PIN1	Alzheimer Disease	ENSG00000127445	5300	0	1	1	0	0	0	1	0	1	0	1	peptidylprolyl cis/trans isomerase, NIMA-interacting 1	DOD|UBL5	peptidyl-prolyl cis/trans isomerase, NIMA-interacting|prolyl isomerase|protein (peptidyl-prolyl cis/trans isomerase) NIMA-interacting 1|protein (peptidylprolyl cis/trans isomerase) NIMA-interacting 1	19	19p13	19909517,18007120,17482359,16384626,16701948,16095818,	6	5	0.026		3	1	0	4.8
TNK1	Alzheimer Disease		8711	0	1	1	0	0	0	0	0	0	0	0	tyrosine kinase, non-receptor, 1	MGC46193	-	17	17p13.1	18830724,18780302,	2	2	0.043		0	0	0	4.7
SORCS1	Alzheimer Disease	ENSG00000108018	114815	0	1	1	0	0	0	0	0	0	0	0	sortilin-related VPS10 domain containing receptor 1	FLJ41758|FLJ43475|FLJ44957	OTTHUMP00000020446|OTTHUMP00000058855|SORCS receptor 1|VPS10 domain receptor SorCS|VPS10 domain receptor protein SORCS 1	10	10q23-q25	18830724,16385451,	2	2	0.043		0	0	0	4.7
PON2	Alzheimer Disease	ENSG00000105854	5445	0	1	1	0	0	0	0	0	1	0	1	paraoxonase 2	-	A-esterase 2|aromatic esterase 2|paraoxonase nirs|serum aryldialkylphosphatase 2|serum paraoxonase/arylesterase 2	7	7q21.3	19141999,17601350,16319130,14741412,11803456,	5	4	0.0070		2	3	0	4.7
PGBD1	Alzheimer Disease	ENSG00000137338	84547	0	1	1	0	0	0	1	0	0	0	0	piggyBac transposable element derived 1	HUCEP-4|SCAND4|dJ874C20.4	OTTHUMP00000039508|cerebral protein-4	6	6p22.1	18830724,18780302,	2	3	0.041		0	0	0	4.500000000000001
THRA	Alzheimer Disease	ENSG00000126351	7067	0	1	1	0	0	0	0	0	0	0	0	thyroid hormone receptor, alpha (erythroblastic leukemia viral (v-erb-a) oncogene homolog, avian)	AR7|EAR7|ERB-T-1|ERBA|ERBA1|MGC000261|MGC43240|NR1A1|THRA1|THRA2|c-ERBA-1	ERBA-related 7|OTTHUMP00000164470|avian erythroblastic leukemia viral (v-erb-a) oncogene homolog|thyroid hormone receptor alpha|thyroid hormone receptor, alpha|triiodothyronine receptor	17	17q11.2	19427062,19141999,	2	2	0.041		0	0	0	4.500000000000001
PSEN2	Alzheimer Disease	ENSG00000143801	5664	1	1	1	1	0	1	1	1	1	0	1	presenilin 2 (Alzheimer disease 4)	AD3L|AD4|PS2|STM2	Alzheimer's disease 3-like|OTTHUMP00000035671|presenilin 2	1	1q31-q42	20008660,19141999,18667258,17727891,18087668,17412506,16423463,16233903,15975068,14769392,12925374,12770698,12817569,12232783,12210343,11568920,11436125,	17	9	0.021		10	2	3	4.5
APBB1	Alzheimer Disease	ENSG00000166313	322	0	1	1	0	0	0	0	0	1	0	1	amyloid beta (A4) precursor protein-binding, family B, member 1 (Fe65)	FE65|MGC:9072|RIR	adaptor protein FE65a2|amyloid beta A4 precursor protein-binding, family B, member 1|stat-like protein	11	11p15	19141999,18777128,17854420,12727304,11436125,11099823,11029529,11065130,	8	4	0.028	n	2	3	3	4.4
HLA-A	Alzheimer Disease	ENSG00000206503	3105	0	1	1	0	0	0	0	0	1	0	1	major histocompatibility complex, class I, A	FLJ26655|HLAA	HLA class I histocompatibility antigen, A-23 alpha chain|MHC class I antigen HLA-A heavy chain|MHC leukocyte antigen|OTTHUMP00000161059|antigen presenting molecule|leucocyte antigen class I|leukocyte antigen class I-A	6	6p21.3	20074462,19141999,18936542,18359130,16608404,12459502,11914421,	7	4	0.0090		0	2	0	4.3
LRRK2	Alzheimer Disease		120892	0	1	1	0	0	0	0	1	1	0	1	leucine-rich repeat kinase 2	AURA17|DARDARIN|PARK8|RIPK7|ROCO2	augmented in rheumatoid arthritis 17	12	12q12	20018409,19822953,19640773,19527940,17846883,17720280,17050822,16632201,16102903,16087219,	10	5	0.012		1	1	0	4.2
COMT	Alzheimer Disease	ENSG00000093010	1312	0	1	1	0	0	0	0	0	0	0	1	catechol-O-methyltransferase	-	-	22	22q11.21-q11.23|22q11.21	19793392,19077115,18387741,16837108,17270484,16257094,16698101,16582043,16027741,15852364,15591802,15488308,	12	3	0.016		3	0	0	4.0
CDC2	Alzheimer Disease	ENSG00000170312	983	0	1	1	0	0	0	0	0	1	0	1	cell division cycle 2, G1 to S and G2 to M	CDC28A|CDK1|DKFZp686L20222|MGC111195	OTTHUMP00000019660|cell cycle controller CDC2|cell division control protein 2 homolog|cell division cycle 2|cyclin-dependent kinase 1|p34 protein kinase	10	10q21.1	17373700,17498878,17159347,16385451,16192727,12648761,	6	4	0.0080		3	2	0	4.0
LRPAP1	Alzheimer Disease	ENSG00000163956	4043	0	1	1	0	0	0	1	0	1	0	1	low density lipoprotein receptor-related protein associated protein 1	A2MRAP|A2RAP|HBP44|MGC138272|MRAP|RAP	alpha-2-MRAP|alpha-2-macroglobulin receptor-associated protein 1|lipoprotein receptor associated protein|low density lipoprotein-related protein-associated protein 1 (alpha-2-macroglobulin receptor-associated protein 1)	4	4p16.3	19141999,18721259,17536759,16650578,11793025,11425005,	6	5	0.0070		1	2	0	3.9000000000000004
MARK4	Alzheimer Disease	ENSG00000007047	57787	0	0	1	0	0	0	0	0	1	0	0	MAP/microtubule affinity-regulating kinase 4	FLJ90097|KIAA1860|MARKL1|Nbla00650	MAP/microtubule affinity-regulating kinase like 1|MARK4 serine/threonine protein kinase|putative protein product of Nbla00650	19	19q13.3		0	2	0.038		0	0	0	3.8
BLOC1S3	Alzheimer Disease	ENSG00000189114	388552	0	0	1	0	0	0	0	0	0	0	0	biogenesis of lysosomal organelles complex-1, subunit 3	BLOS3|FLJ26641|FLJ26676|HPS8|RP	BLOC-1 subunit 3|biogenesis of lysosome-related organelles complex-1, subunit 3|reduced pigmentation, mouse, homolog of	19	19q13.32		0	1	0.038		0	0	0	3.8
EXOC3L2	Alzheimer Disease	ENSG00000130201	90332	0	0	1	0	0	0	0	0	0	0	0	exocyst complex component 3-like 2	FLJ36147|MGC16332|XTP7	HBV X-transactivated gene 7 protein|protein 7 transactivated by hepatitis B virus X antigen (HBxAg)	19	19q13.32		0	1	0.038		0	0	0	3.8
MAOA	Alzheimer Disease	ENSG00000189221	4128	0	1	1	0	0	0	0	0	0	0	1	monoamine oxidase A	-	OTTHUMP00000023165	X	Xp11.3	18607773,17692293,16944667,16186632,12098640,	5	3	0.0070		1	2	0	3.7
VLDLR	Alzheimer Disease	ENSG00000147852	7436	0	1	1	0	0	0	0	0	1	0	1	very low density lipoprotein receptor	CHRMQ1|FLJ35024|VLDLRCH	OTTHUMP00000020982|OTTHUMP00000020983|Very low-density lipoprotein receptor	9	9p24	19141999,17854420,12363388,	3	4	0.021	0.035 corrected n	0	2	1	3.7
TGFB1	Alzheimer Disease	ENSG00000105329	7040	0	1	1	0	0	0	0	0	1	0	0	transforming growth factor, beta 1	CED|DPD1|TGFB|TGFbeta	TGF-beta 1 protein|diaphyseal dysplasia 1, progressive|transforming growth factor-beta 1	19	19q13.2|19q13.1	19889475,19141999,17986101,17889927,16635548,16803995,16082716,15834029,15351436,12082048,	10	3	0.015		0	0	0	3.5
IL1RN	Alzheimer Disease	ENSG00000136689	3557	0	1	1	0	0	0	0	0	1	0	1	interleukin 1 receptor antagonist	DIRA|ICIL-1RA|IL-1ra3|IL1F3|IL1RA|IRAP|MGC10430|MVCD4	IL1RN (IL1F3)|intracellular IL-1 receptor antagonist type II|intracellular interleukin-1 receptor antagonist (icIL-1ra)|type II interleukin-1 receptor antagonist	2	2q14.2	16226351,16053468,15338333,15201366,15250242,14997019,12070246,	7	4	0.011		0	1	0	3.4999999999999996
GOLM1	Alzheimer Disease	ENSG00000135052	51280	0	1	1	0	0	0	0	0	0	0	0	golgi membrane protein 1	C9orf155|FLJ22634|FLJ23608|GOLPH2|GP73|PSEC0257|bA379P1.3	OTTHUMP00000021587|golgi membrane protein GP73|golgi phosphoprotein 2|golgi protein, 73-kD	9	9q21.33	19749441,19204163,17998437,	3	2	0.028		0	0	0	3.4000000000000004
CTNNA3	Alzheimer Disease	ENSG00000183230	29119	0	1	1	0	0	0	1	0	1	0	1	catenin (cadherin-associated protein), alpha 3	MGC26194|MGC75041|VR22	OTTHUMP00000019684|alpha-T-catenin|alpha-catenin-like protein|catenin, alpha 3	10	10q22.2	19141999,19105203,18163421,17761686,17209133,16385451,16199552,	7	5	0.0090		1	1	0	3.3
LMNA	Alzheimer Disease	ENSG00000160789	4000	0	1	1	0	0	0	0	0	0	0	0	lamin A/C	CDCD1|CDDC|CMD1A|CMT2B1|EMD2|FPL|FPLD|HGPS|IDC|LDP1|LFP|LGMD1B|LMN1|LMNC|PRO1	70 kDa lamin|OTTHUMP00000015843|OTTHUMP00000015848	1	1q21.2-q21.3	19680556,18830724,18848371,18780302,	4	2	0.024		0	0	0	3.2
MMP3	Alzheimer Disease	ENSG00000149968	4314	0	1	1	0	0	0	0	0	1	0	1	matrix metallopeptidase 3 (stromelysin 1, progelatinase)	CHDS6|MGC126102|MGC126103|MGC126104|MMP-3|SL-1|STMY|STMY1|STR1	matrix metalloproteinase 3|matrix metalloproteinase 3 (stromelysin 1, progelatinase)|proteoglycanase|transin-1	11	11q22.3	19141999,18606478,17316907,17077200,15748780,15337261,	6	4	0.0080		1	2	1	3.0
NEDD9	Alzheimer Disease	ENSG00000111859	4739	0	1	1	0	0	0	0	0	1	0	0	neural precursor cell expressed, developmentally down-regulated 9	CAS-L|CAS2|CASL|CASS2|HEF1|dJ49G10.2|dJ761I2.1	Cas scaffolding protein family member 2|Crk-associated substrate related|OTTHUMP00000016030|cas-like docking|dJ49G10.2 (Enhancer of Filamentation 1 (HEF1))|dJ761I2.1 (enhancer of filamentation (HEF1))|enhancer of filamentation 1	6	6p25-p24	18579580,18063669,	2	3	0.026		0	0	0	3.0
CFH	Alzheimer Disease	ENSG00000000971	3075	0	1	1	0	0	0	0	0	1	0	0	complement factor H	ARMD4|ARMS1|CFHL3|FH|FHL1|HF|HF1|HF2|HUS|MGC88246	H factor 1 (complement)|H factor 2 (complement)|OTTHUMP00000033598|age-related maculopathy susceptibility 1|beta-1-H-globulin|beta-1H|complement factor H, isoform b|factor H|factor H-like 1	1	1q32	18433936,18163432,17999207,16905558,	4	3	0.022		0	0	0	3.0
CHRNA7	Alzheimer Disease	ENSG00000175344	1139	0	1	1	0	0	0	0	0	0	0	1	cholinergic receptor, nicotinic, alpha 7	CHRNA7-2|NACHRA7	a7 nicotinic acetylcholine receptor|alpha 7 neuronal nicotinic acetylcholine receptor|alpha-7 nicotinic cholinergic receptor subunit|cholinergic receptor, nicotinic, alpha polypeptide 7|neuronal acetylcholine receptor protein, alpha-7 chain	15	15q14	19749422,18696274,18057084,18078695,12214130,11455129,	6	3	0.028		2	0	1	3.0
GAPDH	Alzheimer Disease	ENSG00000111640	2597	0	1	1	0	0	0	0	0	1	0	1	glyceraldehyde-3-phosphate dehydrogenase	G3PD|GAPD|MGC88685	OTTHUMP00000174431|OTTHUMP00000174432|aging-associated gene 9 protein|glyceraldehyde 3-phosphate dehydrogenase	12	12p13	19141999,18340469,15507493,	3	4	0.0040	0.01	0	2	0	3.0
LRAT	Alzheimer Disease	ENSG00000121207	9227	0	1	1	0	0	0	0	0	0	0	0	lecithin retinol acyltransferase (phosphatidylcholine--retinol O-acyltransferase)	MGC33103	lecithin retinol acyltransferase	4	4q32.1	19141999,18823527,	2	2	0.024		0	0	0	2.8
RELN	Alzheimer Disease	ENSG00000189056	5649	0	1	1	0	0	0	0	0	1	0	0	reelin	PRO1598|RL	-	7	7q22	18599960,12363388,	2	3	0.024		0	0	0	2.8
PCK1	Alzheimer Disease	ENSG00000124253	5105	0	1	1	0	0	0	0	0	0	0	1	phosphoenolpyruvate carboxykinase 1 (soluble)	MGC22652|PEPCK-C|PEPCK1|PEPCKC	OTTHUMP00000031374|PEP carboxykinase|cytosolic phosphoenolpyruvate carboxykinase 1|phosphoenolpyruvate carboxylase|phosphopyruvate carboxylase	20	20q13.31	18830724,18780302,17440948,	3	3	0.022		1	0	0	2.8
GSK3B	Alzheimer Disease	ENSG00000082701	2932	0	1	1	0	0	0	1	0	1	0	1	glycogen synthase kinase 3 beta	-	GSK3beta isoform|glycogen synthase kinase-3 beta	3	3q13.3	19154537,18852354,18991351,16428884,12452480,	5	5	0.0070		1	1	0	2.7
APOD	Alzheimer Disease	ENSG00000189058	347	0	1	1	0	0	0	0	0	1	0	1	apolipoprotein D	-	-	3	3q26.2-qter	18671953,17601350,15316799,12873803,12497622,	5	4	0.0070		2	1	0	2.7
PCDH11X	Alzheimer Disease	ENSG00000102290	27328	0	1	1	0	0	0	0	0	0	0	0	protocadherin 11 X-linked	PCDH-X|PCDH11|PCDHX|PCDHY	OTTHUMP00000023640|OTTHUMP00000023641|OTTHUMP00000023643|protocadherin 11X|protocadherin X|protocadherin-S	X	Xq21.3	19136949,	1	2	0.025		0	0	0	2.7
PPARA	Alzheimer Disease	ENSG00000186951	5465	0	1	1	0	0	0	0	0	1	0	1	peroxisome proliferator-activated receptor alpha	MGC2237|MGC2452|NR1C1|PPAR|hPPAR	OTTHUMP00000028713|OTTHUMP00000042872|peroxisome proliferative activated receptor, alpha	22	22q12-q13.1|22q13.31	19828088,19660836,19141999,17850927,12938026,	5	4	0.0070		0	1	0	2.7
PPARG	Alzheimer Disease	ENSG00000132170	5468	0	1	1	0	0	0	0	0	1	0	1	peroxisome proliferator-activated receptor gamma	CIMT1|NR1C3|PPARG1|PPARG2|PPARgamma	OTTHUMP00000185030|OTTHUMP00000185033|OTTHUMP00000185037|PPAR gamma|nuclear receptor subfamily 1 group C member 3|peroxisome proliferative activated receptor gamma|peroxisome proliferator-activated receptor gamma 1	3	3p25	19680556,19631630,19141999,18573313,17440948,17270153,16803995,15666037,	8	4	0.011		1	0	0	2.7
APBB2	Alzheimer Disease	ENSG00000163697	323	0	1	1	0	0	1	0	0	0	0	1	amyloid beta (A4) precursor protein-binding, family B, member 2	DKFZp434E033|FE65L|FE65L1|MGC35575	Fe65-like|amyloid beta A4 precursor protein-binding, family B, member 2	4	4p14-p13	19141999,18852029,15714520,	3	4	0.021		1	0	0	2.7
SNCA	Alzheimer Disease	ENSG00000145335	6622	0	1	1	0	0	0	0	1	1	0	1	synuclein, alpha (non A4 component of amyloid precursor)	MGC110988|NACP|PARK1|PARK4|PD1	OTTHUMP00000161559|OTTHUMP00000161561|alpha-synuclein|alpha-synuclein, isoform NACP140|non A-beta component of AD amyloid	4	4q21	19141999,11173882,	2	5	0.0030		0	2	0	2.6999999999999997
HHEX	Alzheimer Disease	ENSG00000152804	3087	0	1	1	0	0	0	0	0	0	0	1	hematopoietically expressed homeobox	HEX|HMPH|HOX11L-PEN|PRH|PRHX	OTTHUMP00000020100|homeobox, hematopoietically expressed|proline-rich homeodomain-containing transcription factor	10	10q23.33	15024728,14517947,	2	3	0.0030		0	2	0	2.6999999999999997
IL33	Alzheimer Disease	ENSG00000137033	90865	0	1	1	0	0	0	0	0	0	0	0	interleukin 33	C9orf26|DKFZp586H0523|DVS27|NF-HEV|NFEHEV|RP11-575C20.2	DVS27-related protein|OTTHUMP00000021041|nuclear factor from high endothelial venules	9	9p24.1	19204726,	1	2	0.024		0	0	0	2.6
HMGCR	Alzheimer Disease	ENSG00000113161	3156	0	1	1	0	0	0	0	0	1	0	1	3-hydroxy-3-methylglutaryl-Coenzyme A reductase	LDLCQ3	3-hydroxy-3-methylglutaryl CoA reductase (NADPH)|hydroxymethylglutaryl-CoA reductase	5	5q13.3-q14	19446537,19141999,17284348,16930778,	4	4	0.0080		1	1	0	2.6
TRPC4AP	Alzheimer Disease	ENSG00000100991	26133	0	0	1	0	0	0	0	0	0	0	0	transient receptor potential cation channel, subfamily C, member 4 associated protein	C20orf188|TRRP4AP|TRUSS	OTTHUMP00000030719|TRP4-associated protein|TRPC4-associated protein|short transient receptor potential channel 4 associated protein|tumor necrosis factor receptor-associated ubiquitous scaffolding and signaling protein	20	20q11.22	18449908,19059308,	2	1	0.022		0	0	0	2.5999999999999996
APOA1	Alzheimer Disease	ENSG00000118137	335	0	1	1	0	0	0	0	0	1	0	1	apolipoprotein A-I	MGC117399	OTTHUMP00000069346|OTTHUMP00000069347|OTTHUMP00000069348	11	11q23-q24	18073484,16130094,15036610,12515395,	4	4	0.0070		2	1	0	2.5
GALP	Alzheimer Disease	ENSG00000197487	85569	0	1	1	0	0	0	1	0	0	0	0	galanin-like peptide	-	alarin|gal-like peptide	19	19q13.42	18830724,18780302,	2	3	0.021		0	0	0	2.5
MYH13	Alzheimer Disease		8735	0	1	1	0	0	0	1	0	0	0	0	myosin, heavy chain 13, skeletal muscle	MyHC-eo	extraocular muscle myosin heavy chain|extraocular myosin heavy chain|myosin, heavy polypeptide 13, skeletal muscle	17	17p13	18830724,18780302,	2	3	0.02		0	0	0	2.4
NXPH1	Alzheimer Disease	ENSG00000122584	30010	0	0	1	0	0	0	0	0	0	0	0	neurexophilin 1	NPH1|Nbla00697	-	7	7p22	20100581,	1	1	0.021		0	0	0	2.3000000000000003
SLC27A2	Alzheimer Disease	ENSG00000140284	11001	0	1	1	0	0	0	0	0	0	0	0	solute carrier family 27 (fatty acid transporter), member 2	ACSVL1|FACVL1|FATP2|HsT17226|VLACS|VLCS|hFACVL1	fatty acid transport protein 2|very long-chain fatty-acid-coenzyme A ligase 1|very-long-chain acyl-CoA synthetase	15	15q21.2	17998437,	1	2	0.021		0	0	0	2.3000000000000003
TP63	Alzheimer Disease	ENSG00000073282	8626	0	1	1	0	0	0	0	0	0	0	0	tumor protein p63	AIS|B(p51A)|B(p51B)|EEC3|KET|LMS|NBP|OFC8|RHS|SHFM4|TP53CP|TP53L|TP73L|p40|p51|p53CP|p63|p73H|p73L	amplified in squamous cell carcinoma|chronic ulcerative stomatitis protein|keratinocyte transcription factor|transformation-related protein 63|tumor protein p53-competing protein|tumor protein p53-like|tumor protein p73-like	3	3q28	20100581,	1	2	0.021		0	0	0	2.3000000000000003
EPHA4	Alzheimer Disease	ENSG00000116106	2043	0	0	1	0	0	0	0	0	1	0	0	EPH receptor A4	HEK8|SEK|TYRO1	OTTHUMP00000164185|TYRO1 protein tyrosine kinase|ephrin receptor EphA4|ephrin type-A receptor 4|receptor protein-tyrosine kinase HEK8|tyrosine-protein kinase receptor SEK	2	2q36.1	20100581,	1	2	0.021		0	0	0	2.3000000000000003
LRP1B	Alzheimer Disease	ENSG00000168702	53353	0	1	1	0	0	0	0	0	1	0	0	low density lipoprotein-related protein 1B (deleted in tumors)	LRP-DIT|LRPDIT	low density lipoprotein receptor related protein-deleted in tumor|low density lipoprotein-related protein 1B	2	2q21.2	19367585,	1	3	0.021		0	0	0	2.3000000000000003
ATP8B4	Alzheimer Disease	ENSG00000104043	79895	0	1	1	0	0	0	0	0	0	0	0	ATPase, class I, type 8B, member 4	ATPIM|FLJ25418	ATPase class I type 8B member 4|potential phospholipid-transporting ATPase IM	15	15q21.2	17998437,	1	2	0.021		0	0	0	2.3000000000000003
IL18	Alzheimer Disease		3606	0	1	1	0	0	0	0	0	1	0	1	interleukin 18 (interferon-gamma-inducing factor)	IGIF|IL-18|IL-1g|IL1F4|MGC12320	IL-1 gamma|interferon-gamma-inducing factor|interleukin 18|interleukin-1 gamma|interleukin-18	11	11q22.2-q22.3	19141999,19073159,18433937,17299019,	4	4	0.0050		0	1	0	2.3
CYP19A1	Alzheimer Disease	ENSG00000137869	1588	0	1	1	0	0	0	1	0	1	0	1	cytochrome P450, family 19, subfamily A, polypeptide 1	ARO|ARO1|CPV1|CYAR|CYP19|MGC104309|P-450AROM	OTTHUMP00000162543|aromatase|cytochrome P450, family 19|cytochrome P450, subfamily XIX (aromatization of androgens)|estrogen synthetase|flavoprotein-linked monooxygenase|microsomal monooxygenase	15	15q21.1	19879925,19478482,19141999,18299793,16882736,16020944,15079018,	7	5	0.0090		1	0	0	2.3
DLST	Alzheimer Disease	ENSG00000119689	1743	0	1	1	0	0	0	0	0	1	0	1	dihydrolipoamide S-succinyltransferase (E2 component of 2-oxo-glutarate complex)	DLTS	-	14	14q24.3	19141999,11825528,11445257,11436125,	4	4	0.0050	n	1	3	2	2.3
CYP2D6	Alzheimer Disease	ENSG00000100197	1565	0	1	1	0	0	0	0	0	1	0	1	cytochrome P450, family 2, subfamily D, polypeptide 6	CPD6|CYP2D|CYP2D@|CYP2DL1|MGC120389|MGC120390|P450-DB1|P450C2D|P450DB1	cytochrome P450 2D6|cytochrome P450, subfamily IID (debrisoquine, sparteine, etc., -metabolizing), polypeptide 6|cytochrome P450, subfamily IID (debrisoquine, sparteine, etc., -metabolizing)-like 1|debrisoquine 4-hydroxylase|flavoprotein-linked monooxygenase|microsomal monooxygenase|xenobiotic monooxygenase	22	22q13.1	19738170,19141999,17530572,17270484,16845507,16337409,11442888,	7	4	0.0090	n	0	1	1	2.3
GSTO2	Alzheimer Disease	ENSG00000065621	119391	0	1	1	0	0	0	0	0	0	0	1	glutathione S-transferase omega 2	bA127L20.1	OTTHUMP00000020440|bA127L20.1 (novel glutathione-S-transferase)|glutathione-S-transferase-like protein	10	10q25.1	18427999,17601350,16385451,15917099,	4	3	0.0050	P=0.005	1	1	0	2.3
FAS	Alzheimer Disease	ENSG00000026103	355	0	1	1	0	0	0	0	0	1	0	1	Fas (TNF receptor superfamily, member 6)	ALPS1A|APO-1|APT1|CD95|FAS1|FASTM|TNFRSF6	APO-1 cell surface antigen|CD95 antigen|Fas AMA|Fas antigen|OTTHUMP00000020045|OTTHUMP00000020046|OTTHUMP00000020051|OTTHUMP00000059646|apoptosis antigen 1|tumor necrosis factor receptor superfamily, member 6	10	10q24.1	19141999,17406980,16921240,16385451,12497631,11436125,11129341,	7	4	0.0090		5	0	0	2.3
NQO1	Alzheimer Disease	ENSG00000181019	1728	0	1	1	0	0	0	0	0	1	0	1	NAD(P)H dehydrogenase, quinone 1	DHQU|DIA4|DTD|NMOR1|NMORI|QR1	DT-diaphorase|NAD(P)H menadione oxidoreductase 1, dioxin-inducible|NAD(P)H:Quinone acceptor oxidoreductase type 1|NAD(P)H:menadione oxidoreductase 1|NAD(P)H:quinone oxireductase|azoreductase|diaphorase (NADH/NADPH) (cytochrome b-5 reductase)|diaphorase-4|dioxin-inducible 1|menadione reductase|phylloquinone reductase|quinone reductase 1	16	16q22.1	18253865,17027152,16038261,14720419,	4	4	0.0050		1	1	0	2.3
NOS3	Alzheimer Disease	ENSG00000164867	4846	1	1	1	0	0	1	0	0	1	0	1	nitric oxide synthase 3 (endothelial cell)	ECNOS|eNOS	nitric oxide synthase 3	7	7q36	19141999,18307033,18183499,19169966,17601350,16813604,15925107,15718036,15171544,15016421,14639046,12697290,12452480,11954859,11436125,11297817,	16	6	0.04	n n n	5	2	7	2.2
GRIN2B	Alzheimer Disease	ENSG00000150086	2904	0	1	1	0	0	0	0	0	1	0	1	glutamate receptor, ionotropic, N-methyl D-aspartate 2B	MGC142178|MGC142180|NMDAR2B|NR2B|hNR3	N-methyl-D-aspartate receptor subunit 2B|glutamate receptor subunit epsilon-2	12	12p12	18983893,18303265,11844890,	3	4	0.026		0	0	1	2.2
LOC645503	Alzheimer Disease		645503	0	0	1	0	0	0	0	0	0	0	0	-	-	-	6	6q24.1		0	1	0.022		0	0	0	2.1999999999999997
ABCB1	Alzheimer Disease	ENSG00000085563	5243	0	1	1	0	0	0	0	0	1	0	1	ATP-binding cassette, sub-family B (MDR/TAP), member 1	ABC20|CD243|CLCS|GP170|MDR1|MGC163296|P-GP|PGY1	ATP-binding cassette, subfamily B, member 1|P-glycoprotein 1|colchicin sensitivity|doxorubicin resistance|multidrug resistance protein 1	7	7q21.1	19141999,16999857,15288699,	3	4	0.0050		0	1	0	2.1
CNTN5	Alzheimer Disease		53942	0	0	1	0	0	0	0	0	0	0	0	contactin 5	HNB-2s|MGC163491|NB-2	neural adhesion molecule	11	11q21-q22.2		0	1	0.021		0	0	0	2.1
CSMD2	Alzheimer Disease	ENSG00000121904	114784	0	0	1	0	0	0	0	0	0	0	0	CUB and Sushi multiple domains 2	KIAA1884|dJ1007G16.1|dJ1007G16.2|dJ947L8.1	CUB and Sushi (SCR repeat) domain	1	1p35.1-p34.3		0	1	0.021		0	0	0	2.1
CADPS2	Alzheimer Disease		93664	0	0	1	0	0	0	0	0	0	0	0	Ca++-dependent secretion activator 2	FLJ40851|KIAA1591	Ca++-dependent activator protein for secretion 2|Ca2+-dependent activator protein for secretion 2	7	7q31.3		0	1	0.021		0	0	0	2.1
MTR	Alzheimer Disease	ENSG00000116984	4548	0	1	1	0	0	0	0	0	1	0	1	5-methyltetrahydrofolate-homocysteine methyltransferase	FLJ33168|FLJ43216|FLJ45386|MS|cblG	5-methyltetrahydrofolate-homocysteine methyltransferase 1|cobalamin-dependent methionine synthase|methionine synthase|vitamin-B12 dependent methionine synthase	1	1q43	19141999,17691219,15201366,12642343,	4	4	0.0030		0	1	0	2.1
DR1	Alzheimer Disease	ENSG00000117505	1810	0	0	1	0	0	0	0	0	0	0	0	down-regulator of transcription 1, TBP-binding (negative cofactor 2)	NC2|NC2-BETA	OTTHUMP00000012556|OTTHUMP00000012557|down-regulator of transcription 1	1	1p22.1		0	1	0.021		0	0	0	2.1
UBQLN1	Alzheimer Disease	ENSG00000135018	29979	0	1	1	0	0	0	0	0	1	0	1	ubiquilin 1	DA41|DSK2|FLJ90054|PLIC-1|UBQN|XDRP1	OTTHUMP00000021544|OTTHUMP00000021545	9	9q22|9q21.2-q21.3	19141999,18340109,17709205,16725228,16504527,16526030,16302009,16214290,16278862,	9	4	0.013		1	2	3	2.1
ENTPD7	Alzheimer Disease	ENSG00000198018	57089	0	0	1	0	0	0	0	0	0	0	0	ectonucleoside triphosphate diphosphohydrolase 7	DKFZp667O124|FLJ30978|FLJ31830|FLJ41522|FLJ95364|LALP1|MGC141913|RP11-483F11.1	OTTHUMP00000020259|lysosomal apyrase-like protein 1	10	-		0	1	0.021		0	0	0	2.1
MMP1	Alzheimer Disease	ENSG00000196611	4312	0	1	1	0	0	0	0	0	1	0	1	matrix metallopeptidase 1 (interstitial collagenase)	CLG|CLGN	fibroblast collagenase|matrix metalloprotease 1|matrix metalloproteinase 1	11	11q22.3	19141999,17077200,15337261,	3	4	0.0040		1	1	0	2.0
HSPA1A	Alzheimer Disease	ENSG00000204389	3303	0	1	1	0	0	0	0	0	1	0	1	heat shock 70kDa protein 1A	FLJ54303|FLJ54370|FLJ54392|FLJ54408|FLJ75127|HSP70-1|HSP70-1A|HSP70I|HSP72|HSPA1|HSPA1B	OTTHUMP00000029287|dnaK-type molecular chaperone HSP70-1|heat shock 70kD protein 1A|heat shock 70kDa protein 1B|heat shock-induced protein	6	6p21.3	19141999,17601350,15832029,	3	4	0.0040		0	1	0	2.0
APH1B	Alzheimer Disease	ENSG00000138613	83464	0	1	1	0	0	0	0	0	1	0	1	anterior pharynx defective 1 homolog B (C. elegans)	APH-1B|DKFZp564D0372|FLJ33115|PRO1328|PSFL|TAAV688	anterior pharynx defective 1B-like|presenilin stabilization factor-like	15	15q22.2	19141999,18987747,17466415,	3	4	0.0040		0	1	0	2.0
LTA	Alzheimer Disease	ENSG00000204496	4049	0	1	1	0	0	0	0	0	0	0	1	lymphotoxin alpha (TNF superfamily, member 1)	LT|TNFB|TNFSF1	OTTHUMP00000029184|OTTHUMP00000037612|OTTHUMP00000037613|OTTHUMP00000165897|lymphotoxin alpha|tumor necrosis factor beta	6	6p21.3	19141999,12434654,12116197,	3	3	0.0040		1	1	0	2.0
ALOX5	Alzheimer Disease	ENSG00000012779	240	0	1	1	0	0	0	0	0	1	0	1	arachidonate 5-lipoxygenase	5-LO|5-LOX|5LPG|LOG5|MGC163204	OTTHUMP00000019502|arachidonic acid 5-lipoxygenase|leukotriene A4 synthase	10	10q11.2	20110601,19893172,19141999,18525291,17373700,16385451,	6	4	0.0080		1	0	0	2.0
SOAT1	Alzheimer Disease	ENSG00000057252	6646	0	1	1	0	0	0	0	0	1	0	1	sterol O-acyltransferase 1	ACACT|ACAT|ACAT1|RP11-215I23.2|SOAT|STAT	acyl-Coenzyme A: cholesterol acyltransferase|sterol O-acyltransferase (acyl-Coenzyme A: cholesterol acyltransferase) 1	1	1q25	17622762,16043284,16013913,	3	4	0.0040		1	1	0	2.0
IGF1R	Alzheimer Disease	ENSG00000140443	3480	0	1	1	0	0	0	0	0	1	0	1	insulin-like growth factor 1 receptor	CD221|IGFIR|IGFR|JTK13|MGC142170|MGC142172|MGC18216	soluble IGF1R variant 1|soluble IGF1R variant 2	15	15q26.3	19680556,19141999,16983186,	3	4	0.0040		0	1	0	2.0
LINGO1	Alzheimer Disease	ENSG00000169783	84894	0	0	1	0	0	0	0	0	0	0	0	leucine rich repeat and Ig domain containing 1	FLJ14594|LERN1|LRRN6A|MGC17422|UNQ201	leucine rich repeat neuronal 6A|leucine-rich repeat neuronal 6A|leucine-rich repeat neuronal protein 1	15	15q24.3		0	1	0.018		0	0	0	1.7999999999999998
FGF1	Alzheimer Disease	ENSG00000113578	2246	0	1	1	0	0	0	1	0	1	0	1	fibroblast growth factor 1 (acidic)	AFGF|ECGF|ECGF-beta|ECGFA|ECGFB|FGF-alpha|FGFA|GLIO703|HBGF1	OTTHUMP00000066028|OTTHUMP00000066030|OTTHUMP00000066031|OTTHUMP00000174675|endothelial cell growth factor, alpha|endothelial cell growth factor, beta|heparin-binding growth factor 1	5	5q31	19141999,15358178,	2	5	0.0040		0	1	0	1.7999999999999998
IL4	Alzheimer Disease	ENSG00000113520	3565	0	1	1	0	0	0	0	0	0	0	1	interleukin 4	BCGF-1|BCGF1|BSF1|IL-4|MGC79402	B cell growth factor 1|B_cell stimulatory factor 1|lymphocyte stimulatory factor 1	5	5q31.1	19141999,11950517,	2	3	0.0040	0.001	0	1	0	1.7999999999999998
ABCA2	Alzheimer Disease	ENSG00000107331	20	0	1	1	0	0	0	0	0	1	0	1	ATP-binding cassette, sub-family A (ABC1), member 2	ABC2|MGC129761	ATP-binding cassette, sub-family A, member 2|OTTHUMP00000064733	9	9q34	18336955,16752360,	2	4	0.0040		0	1	0	1.7999999999999998
UCHL1	Alzheimer Disease	ENSG00000154277	7345	0	1	1	0	0	0	0	1	1	0	1	ubiquitin carboxyl-terminal esterase L1 (ubiquitin thiolesterase)	PARK5|PGP9.5|PGP95|Uch-L1	neuron cytoplasmic protein 9.5|ubiquitin C-terminal esterase L1|ubiquitin carboxyl-terminal esterase L1|ubiquitin thiolesterase L1	4	4p14	16698101,16626667,	2	5	0.0040		1	1	0	1.7999999999999998
USF1	Alzheimer Disease	ENSG00000158773	7391	0	1	1	0	0	0	0	0	1	0	1	upstream transcription factor 1	FCHL|FCHL1|HYPLIP1|MLTF|MLTFI|UEF|bHLHb11	OTTHUMP00000029691|OTTHUMP00000029693|major late transcription factor 1|upstream stimulatory factor 1	1	1q22-q23	19141999,16870626,	2	4	0.0030		0	1	0	1.7000000000000002
USF2	Alzheimer Disease	ENSG00000105698	7392	0	1	1	0	0	0	0	0	1	0	1	upstream transcription factor 2, c-fos interacting	FIP|bHLHb12	c-fos interacting protein|upstream stimulatory factor 2	19	19q13	19141999,16870626,	2	4	0.0030		0	1	0	1.7000000000000002
GBA	Alzheimer Disease	ENSG00000177628	2629	0	0	1	0	0	0	0	0	1	0	0	glucosidase, beta; acid (includes glucosylceramidase)	GBA1|GCB|GLUC	D-glucosyl-N-acylsphingosine glucohydrolase|OTTHUMP00000033992|OTTHUMP00000033993|glucocerebrosidase|glucocerebrosidase (alt.)|lysosomal glucocerebrosidase	1	1q21	19527940,19433657,17875915,15517591,15525722,	5	2	0.0070		0	0	0	1.7000000000000002
FYN	Alzheimer Disease	ENSG00000010810	2534	0	1	1	0	0	0	0	0	1	0	1	FYN oncogene related to SRC, FGR, YES	MGC45350|SLK|SYN	OKT3-induced calcium influx regulator|OTTHUMP00000017914|OTTHUMP00000017915|OTTHUMP00000017917|c-syn protooncogene|protein-tyrosine kinase fyn|proto-oncogene tyrosine-protein kinase fyn|src-like kinase|src/yes-related novel|tyrosine kinase p59fyn(T)	6	6q21	15082191,15098360,	2	4	0.0030		1	1	0	1.7000000000000002
APOC3	Alzheimer Disease	ENSG00000110245	345	0	1	1	0	0	0	0	0	1	0	1	apolipoprotein C-III	APOCIII|MGC150353	-	11	11q23.1-q23.2	19141999,15862889,	2	4	0.0030		1	1	0	1.7000000000000002
ESR2	Alzheimer Disease	ENSG00000140009	2100	0	1	1	0	0	0	1	0	1	0	1	estrogen receptor 2 (ER beta)	ER-BETA|ESR-BETA|ESRB|ESTRB|Erb|NR3A2	estrogen receptor beta|estrogen receptor beta 4	14	14q23.2	19473078,19141999,15944651,12815477,11781694,	5	5	0.0070		2	0	0	1.7000000000000002
GSTP1	Alzheimer Disease	ENSG00000084207	2950	0	1	1	0	0	0	0	0	1	0	0	glutathione S-transferase pi 1	DFN7|FAEES3|GST3|PI	OTTHUMP00000174659|deafness, X-linked 7|fatty acid ethyl ester synthase III|glutathione transferase	11	11q13	19141999,18298341,17601350,15805147,15080568,	5	3	0.0070		0	0	0	1.7000000000000002
GSTO1	Alzheimer Disease	ENSG00000148834	9446	0	1	1	0	0	0	0	0	1	0	1	glutathione S-transferase omega 1	DKFZp686H13163|GSTTLp28|P28	OTTHUMP00000020429|glutathione S-transferase omega 1-1|glutathione transferase omega 1|glutathione-S-transferase like|glutathione-S-transferase omega 1	10	10q25.1	18427999,17601350,16385451,15917099,15623683,	5	4	0.0070	0.007	0	1	1	1.7000000000000002
DNMBP	Alzheimer Disease	ENSG00000107554	23268	0	1	1	0	0	0	0	0	1	0	1	dynamin binding protein	KIAA1010|TUBA	OTTHUMP00000059396|scaffold protein TUBA	10	10q24.2	18452187,18359537,17442457,16740596,16385451,	5	4	0.0070		0	1	1	1.7000000000000002
PSENEN	Alzheimer Disease	ENSG00000205155	55851	0	1	1	0	0	0	1	0	1	0	1	presenilin enhancer 2 homolog (C. elegans)	MDS033|MSTP064|PEN-2|PEN2	hematopoietic stem/progenitor cells protein MDS033|presenilin enhancer 2	19	19q13.12	19141999,17280645,	2	5	0.0030		0	1	0	1.7000000000000002
SIRT1	Alzheimer Disease	ENSG00000096717	23411	0	1	1	0	0	0	0	0	0	0	1	sirtuin (silent mating type information regulation 2 homolog) 1 (S. cerevisiae)	SIR2L1	OTTHUMP00000019691|OTTHUMP00000060745|SIR2alpha|sir2-like 1|sirtuin 1|sirtuin type 1	10	10q21.3	19680556,18438697,17373700,17601350,16385451,	5	3	0.0070		1	0	0	1.7000000000000002
HMOX1	Alzheimer Disease	ENSG00000100292	3162	0	1	1	0	0	0	0	0	1	0	1	heme oxygenase (decycling) 1	HO-1|HSP32|bK286B10	OTTHUMP00000028925|heme oxygenase (decyclizing) 1	22	22q12|22q13.1	19246912,19141999,18841019,18597895,17601350,	5	4	0.0070		1	0	0	1.7000000000000002
CBS	Alzheimer Disease	ENSG00000160200	875	0	1	1	0	0	0	0	0	1	0	1	cystathionine-beta-synthase	HIP4	OTTHUMP00000109416|OTTHUMP00000109418|beta-thionase|cystathionine beta-synthase|methylcysteine synthase|serine sulfhydrase	21	21q22.3	19141999,17601350,16422253,15975077,12642343,	5	4	0.0060		1	0	0	1.6
ALDH2	Alzheimer Disease	ENSG00000111275	217	0	1	1	0	0	0	0	0	0	0	0	aldehyde dehydrogenase 2 family (mitochondrial)	ALDH-E2|ALDHI|ALDM|MGC1806	ALDH class 2|acetaldehyde dehydrogenase 2|liver mitochondrial ALDH|mitochondrial aldehyde dehydrogenase 2|nucleus-encoded mitochondrial aldehyde dehydrogenase 2	12	12q24.2	19914339,19456322,18201725,16250071,15123334,	5	2	0.0060		0	0	0	1.6
ACHE	Alzheimer Disease	ENSG00000087085	43	0	1	1	0	0	0	0	0	1	0	1	acetylcholinesterase (Yt blood group)	ARACHE|N-ACHE|YT	acetylcholinesterase|apoptosis-related acetylcholinesterase	7	7q22	18780301,17503475,15974920,15690550,12928915,	5	4	0.0060		3	0	0	1.6
PARP1	Alzheimer Disease	ENSG00000143799	142	0	1	1	0	0	0	0	0	0	0	1	poly (ADP-ribose) polymerase 1	ADPRT|ADPRT1|PARP|PARP-1|PPOL|pADPRT-1	ADP-ribosyltransferase (NAD+; poly (ADP-ribose) polymerase)|ADP-ribosyltransferase NAD(+)|OTTHUMP00000035663|poly (ADP-ribose) polymerase family, member 1|poly(ADP-ribose) polymerase|poly(ADP-ribose) synthetase|poly(ADP-ribosyl)transferase	1	1q41-q42	17290104,	1	3	0.0030		0	1	0	1.5
DRD3	Alzheimer Disease	ENSG00000151577	1814	0	1	1	0	0	0	0	0	1	0	0	dopamine receptor D3	D3DR|ETM1|FET1|MGC149204|MGC149205	essential tremor 1	3	3q13.3	19363270,19235789,15342129,11723200,	4	3	0.0070		0	0	0	1.5
WWC1	Alzheimer Disease	ENSG00000113645	23286	0	1	1	0	0	0	0	0	0	0	0	WW and C2 domain containing 1	FLJ10865|FLJ23369|HBEBP3|HBEBP36|KIAA0869|KIBRA	HBeAg-binding protein 3|WW, C2 and coiled-coil domain containing 1|kidney and brain protein	5	5q35.1	18789830,18378080,18194457,17707552,	4	2	0.0070		0	0	0	1.5
MME	Alzheimer Disease	ENSG00000196549	4311	0	1	1	0	0	0	1	0	1	0	1	membrane metallo-endopeptidase	CALLA|CD10|DKFZp686O16152|MGC126681|MGC126707|NEP	atriopeptidase|common acute lymphocytic leukemia antigen|enkephalinase|membrane metallo-endopeptidase (neutral endopeptidase, enkephalinase)|membrane metallo-endopeptidase (neutral endopeptidase, enkephalinase, CALLA, CD10)|membrane metallo-endopeptidase variant 1|membrane metallo-endopeptidase variant 2|neprilysin|neutral endopeptidase	3	3q25.1-q25.2	19864659,19326964,19250583,19141999,17928142,15860464,15548496,14739539,12527400,11849775,	10	5	0.015	n	3	1	3	1.5
CETP	Alzheimer Disease	ENSG00000087237	1071	0	1	1	0	0	0	0	0	1	0	1	cholesteryl ester transfer protein, plasma	HDLCQ10	lipid transfer protein	16	16q21	20068209,19141999,18680734,18036514,16096813,15882786,15036597,	7	4	0.011		1	0	1	1.4999999999999998
LPL	Alzheimer Disease	ENSG00000175445	4023	0	1	1	0	0	0	0	0	1	0	1	lipoprotein lipase	HDLCQ11|LIPD	-	8	8p22	19141999,16965549,16013913,15331147,12133567,11897170,11702052,	7	4	0.011	n n	3	1	2	1.4999999999999998
ABCA12	Alzheimer Disease	ENSG00000144452	26154	0	1	1	0	0	0	0	0	0	0	1	ATP-binding cassette, sub-family A (ABC1), member 12	DKFZp434G232|FLJ41584|ICR2B|LI2	ATP-binding cassette, sub-family A, member 12|ichthyosis congenita II, lamellar ichthyosis B	2	2q34	15980630,	1	3	0.0010		0	1	0	1.3
AHSG	Alzheimer Disease	ENSG00000145192	197	0	1	1	0	0	0	0	0	1	0	1	alpha-2-HS-glycoprotein	A2HS|AHS|FETUA|HSGA	fetuin-A	3	3q27	16002217,	1	4	0.0010		0	1	0	1.3
NR1H2	Alzheimer Disease	ENSG00000131408	7376	0	1	1	0	0	0	0	0	1	0	0	nuclear receptor subfamily 1, group H, member 2	LXR-b|LXRB|NER|NER-I|RIP15|UNR	LX receptor beta|liver X receptor beta|liver X receptor-beta|nuclear orphan receptor LXR-beta|oxysterols receptor LXR-beta|steroid hormone-nuclear receptor NER|ubiquitously-expressed nuclear receptor	19	19q13.3-q13.3	19141999,18597895,17900622,18081155,	4	3	0.0050		0	0	0	1.3
F13A1	Alzheimer Disease	ENSG00000124491	2162	0	1	1	0	0	0	0	0	0	0	1	coagulation factor XIII, A1 polypeptide	F13A	FSF, A subunit|TGase|bA525O21.1 (coagulation factor XIII, A1 polypeptide)|coagulation factor XIII A1 subunit|coagulation factor XIII, A polypeptide|factor XIIIa|fibrin stabilizing factor, A subunit|fibrinoligase|protein-glutamine gamma-glutamyltransferase A chain|transglutaminase. plasma	6	6p25.3-p24.3	17288735,	1	3	0.0010		0	1	0	1.3
MMP9	Alzheimer Disease	ENSG00000100985	4318	0	1	1	0	0	0	0	0	1	0	1	matrix metallopeptidase 9 (gelatinase B, 92kDa gelatinase, 92kDa type IV collagenase)	CLG4B|GELB|MMP-9	OTTHUMP00000031674|macrophage gelatinase|matrix metalloproteinase 9|matrix metalloproteinase 9 (gelatinase B, 92kDa gelatinase, 92kDa type IV collagenase)|type V collagenase	20	20q11.2-q13.1	19141999,17077200,15748780,14550924,	4	4	0.0050		0	1	1	1.3
POU2F1	Alzheimer Disease	ENSG00000143190	5451	0	1	1	0	0	0	0	0	0	0	1	POU class 2 homeobox 1	OCT1|OTF1	OTTHUMP00000032348|Octamer-binding transcription factor-1|POU domain, class 2, transcription factor 1	1	1q22-q23	15786443,	1	3	0.0010		0	1	0	1.3
HSPA1B	Alzheimer Disease	ENSG00000204388	3304	0	1	1	0	0	0	0	0	0	0	1	heat shock 70kDa protein 1B	FLJ54328|HSP70-1B|HSP70-2|HSPA1A	OTTHUMP00000029288|heat shock 70kD protein 1B|heat shock 70kDa protein 1A	6	6p21.3	12967056,	1	3	0.0010		0	1	0	1.3
ECE1	Alzheimer Disease	ENSG00000117298	1889	0	1	1	0	0	0	0	0	1	0	0	endothelin converting enzyme 1	ECE	OTTHUMP00000002725	1	1p36.1	20037208,19889475,19141999,18334739,	4	3	0.0050		0	0	0	1.3
IREB2	Alzheimer Disease	ENSG00000136381	3658	0	1	1	0	0	0	0	0	1	0	1	iron-responsive element binding protein 2	ACO3|FLJ23381|IRP2|IRP2AD	iron regulatory protein 2	15	15q25.1	16914832,	1	4	0.0010		0	1	0	1.3
LPA	Alzheimer Disease	ENSG00000198670	4018	0	1	1	0	0	0	0	0	0	0	1	lipoprotein, Lp(a)	AK38|APOA|LP	OTTHUMP00000017543|antiangiogenic AK38 protein|apolipoprotein(a)|lipoprotein Lp(a)	6	6q26	12359323,	1	3	0.0010		0	1	0	1.3
AR	Alzheimer Disease	ENSG00000169083	367	0	1	1	0	0	0	0	0	0	0	1	androgen receptor	AIS|DHTR|HUMARA|HYSP1|KD|NR3C4|SBMA|SMAX1|TFM	OTTHUMP00000023450|OTTHUMP00000061928|dihydrotestosterone receptor	X	Xq11.2-q12	19141999,17601350,17116317,12668243,	4	3	0.0050		1	0	0	1.3
NP	Alzheimer Disease	ENSG00000198805	4860	0	1	1	0	0	0	1	0	0	0	1	nucleoside phosphorylase	FLJ94043|FLJ97288|FLJ97312|MGC117396|MGC125915|MGC125916|PNP|PRO1837|PUNP	inosine phosphorylase|purine nucleoside phosphorylase	14	14q13.1	17221831,	1	4	0.0010		0	1	0	1.3
KIF11	Alzheimer Disease	ENSG00000138160	3832	0	1	1	0	0	0	0	0	0	0	1	kinesin family member 11	EG5|HKSP|KNSL1|TRIP5	OTTHUMP00000020099|kinesin-like 1|kinesin-like spindle protein|kinesin-related motor protein|thyroid receptor interacting protein 5	10	10q24.1	16385451,15858821,15024728,14517947,	4	3	0.0050		3	0	0	1.3
DLD	Alzheimer Disease	ENSG00000091140	1738	0	1	1	0	0	0	0	0	1	0	1	dihydrolipoamide dehydrogenase	DLDH|E3|GCSL|LAD|PHE3	E3 component of pyruvate dehydrogenase complex, 2-oxo-glutarate complex, branched chain keto acid dehydrogenase complex|diaphorase|dihydrolipoyl dehydrogenase|glycine cleavage system protein L|lipoamide dehydrogenase|lipoamide reductase|lipoyl dehydrogenase	7	7q31-q32	15389771,	1	4	0.0010		0	1	0	1.3
KLC1	Alzheimer Disease	ENSG00000126214	3831	0	1	1	0	0	0	0	0	1	0	1	kinesin light chain 1	KLC|KNS2|KNS2A|MGC15245	kinesin 2 60/70kDa|medulloblastoma antigen MU-MB-2.50	14	14q32.3	19911314,17611642,17653041,15364413,	4	4	0.0050		0	0	0	1.3
TCN1	Alzheimer Disease	ENSG00000134827	6947	0	1	1	0	0	0	0	0	0	0	1	transcobalamin I (vitamin B12 binding protein, R binder family)	TC1|TCI	haptocorin|haptocorrin|transcobalamin I	11	11q11-q12	15834031,15201366,15073531,14739547,	4	3	0.0050		3	0	0	1.3
MAPK8IP1	Alzheimer Disease	ENSG00000121653	9479	0	1	1	0	0	0	0	1	0	0	1	mitogen-activated protein kinase 8 interacting protein 1	IB1|JIP-1|JIP1|PRKM8IP	JNK-interacting protein 1|PRKM8 interacting protein|islet-brain 1	11	11p12-p11.2	12740599,	1	4	0.0010		0	1	0	1.3
HLA-DRB1	Alzheimer Disease	ENSG00000206240	3123	0	1	1	0	0	0	0	0	1	0	1	major histocompatibility complex, class II, DR beta 1	DRB1|DRw10|FLJ75017|FLJ76359|HLA-DR1B|HLA-DRB|HLA-DRB1*|SS1	Clone P2-beta-4|HLA class II antigen beta chain|HLA class II histocompatibility antigen, DR-1 beta chain|HLA class II histocompatibility antigen, DRB1-10 beta chain|HLA-DR-beta 1|MHC class II HLA-DR beta 1 chain|MHC class II HLA-DR-beta cell surface glycoprotein|MHC class II HLA-DRw10-beta|MHC class II antigen HLA-DR13|cell surface glycoprotein|human leucocyte antigen DRB1|leucocyte antigen DR be…	6	6p21.3	16417614,	1	4	0.0010		0	1	0	1.3
PNMT	Alzheimer Disease	ENSG00000141744	5409	0	1	1	0	0	0	0	0	1	0	1	phenylethanolamine N-methyltransferase	MGC34570|PENT|PNMTase	OTTHUMP00000164271|noradrenaline N-methyltransferase|phenylethanolamine N-methylase	17	17q21-q22	11378842,	1	4	0.0010		0	1	0	1.3
M6PR	Alzheimer Disease	ENSG00000003056	4074	0	1	1	0	0	0	0	0	1	0	1	mannose-6-phosphate receptor (cation dependent)	CD-MPR|FLJ32994|MPR46|SMPR	46-kDa mannose 6-phosphate receptor|Mr 46,000 Man6PR|cation-dependent mannose-6-phosphate receptor	12	12p13	15167696,	1	4	0.0010		0	1	0	1.3
NAT2	Alzheimer Disease	ENSG00000156006	10	0	1	1	0	0	0	0	0	1	0	1	N-acetyltransferase 2 (arylamine N-acetyltransferase)	AAC2|PNAT	N-acetyltransferase 2|arylamide acetylase 2	8	8p22	18033638,17270484,15339384,15142281,	4	4	0.0050		1	0	0	1.3
LIPC	Alzheimer Disease	ENSG00000166035	3990	0	1	1	0	0	0	0	0	0	0	0	lipase, hepatic	HDLCQ12|HL|HTGL|LIPH	lipase C	15	15q21-q23	19141999,19155102,17175070,	3	2	0.0050		0	0	0	1.1
HSD11B1	Alzheimer Disease	ENSG00000117594	3290	0	1	1	0	0	0	0	0	1	0	1	hydroxysteroid (11-beta) dehydrogenase 1	11-DH|11-beta-HSD1|HDL|HSD11|HSD11B|HSD11L|MGC13539|SDR26C1	11-beta-hydroxysteroid dehydrogenase 1|OTTHUMP00000034649|OTTHUMP00000034650|corticosteroid 11-beta-dehydrogenase isozyme 1|short chain dehydrogenase/reductase family 26C, member 1	1	1q32-q41	19141999,16236446,14583441,	3	4	0.0040		1	0	0	1.0
CCL2	Alzheimer Disease	ENSG00000108691	6347	0	1	1	0	0	0	0	0	1	0	1	chemokine (C-C motif) ligand 2	GDCF-2|HC11|HSMCR30|MCAF|MCP-1|MCP1|MGC9434|SCYA2|SMC-CF	monocyte chemoattractant protein-1|monocyte chemotactic and activating factor|monocyte secretory protein JE|small inducible cytokine A2|small inducible cytokine A2 (monocyte chemotactic protein 1, homologous to mouse Sig-je)|small inducible cytokine subfamily A (Cys-Cys), member 2	17	17q11.2-q12	19494437,19141999,15488313,15312962,15288699,15082170,	6	4	0.0080		3	0	1	1.0
3-SEP	Alzheimer Disease	ENSG00000100167	55964	0	0	0	0	0	0	0	0	0	0	1	septin 3	MGC133218|SEP3|bK250D10.3	OTTHUMP00000028742|neuronal-specific septin 3	22	22q13.2		0	1			0	1	0	1.0
CCR2	Alzheimer Disease		729230	0	1	1	0	0	0	0	0	0	0	1	chemokine (C-C motif) receptor 2	CC-CKR-2|CCR2A|CCR2B|CD192|CKR2|CKR2A|CKR2B|CMKBR2|FLJ78302|MCP-1-R|MGC103828|MGC111760|MGC168006	MCP-1 receptor|monocyte chemoattractant protein 1 receptor|monocyte chemotactic protein 1 receptor	3	3p21.31	19141999,15488313,15465089,	3	3	0.0040		5	0	0	1.0
CAMK2G	Alzheimer Disease	ENSG00000148660	818	0	1	1	0	0	0	0	0	1	0	1	calcium/calmodulin-dependent protein kinase II gamma	CAMK|CAMK-II|CAMKG|FLJ16043|MGC26678	CaM kinase II|OTTHUMP00000019843|OTTHUMP00000019844|calcium/calmodulin-dependent protein kinase (CaM kinase) II gamma	10	10q22	19204726,17373700,16385451,	3	4	0.0040		1	0	0	1.0
DRD2	Alzheimer Disease	ENSG00000149295	1813	0	1	1	0	0	0	0	0	0	0	0	dopamine receptor D2	D2DR|D2R	dopamine receptor D2 isoform|seven transmembrane helix receptor	11	11q23	19235789,19141999,18833581,	3	2	0.0040		0	0	0	1.0
CHRNA4	Alzheimer Disease	ENSG00000101204	1137	0	1	1	0	0	0	0	1	1	0	1	cholinergic receptor, nicotinic, alpha 4	BFNC|EBN|EBN1|FLJ95812|NACHR|NACHRA4|NACRA4	cholinergic receptor, nicotinic, alpha 4 subunit|cholinergic receptor, nicotinic, alpha polypeptide 4|neuronal nicotinic acetylcholine receptor alpha-4 subunit	20	20q13.2-q13.3	16608406,16332175,12214130,	3	5	0.0040		2	0	0	1.0
GSTT1	Alzheimer Disease	ENSG00000184674	2952	0	1	1	0	0	0	0	0	1	0	0	glutathione S-transferase theta 1	-	-	22	22q11.23	18298341,17601350,15805147,	3	3	0.0040		0	0	0	1.0
HTR6	Alzheimer Disease	ENSG00000158748	3362	0	1	1	0	0	0	0	0	1	0	1	5-hydroxytryptamine (serotonin) receptor 6	5-HT6|5-HT6R	OTTHUMP00000002795	1	1p36-p35	15531082,12618306,11725820,	3	4	0.0040		6	1	1	1.0
ADAM12	Alzheimer Disease	ENSG00000148848	8038	0	1	1	0	0	0	0	0	1	0	1	ADAM metallopeptidase domain 12	MCMP|MCMPMltna|MLTN|MLTNA	OTTHUMP00000020727|OTTHUMP00000046766|a disintegrin and metalloproteinase domain 12 (meltrin alpha)|meltrin alpha	10	10q26.3	19837132,17440933,16385451,	3	4	0.0040		1	0	0	1.0
GSTM1	Alzheimer Disease	ENSG00000134184	2944	0	1	1	0	0	0	0	0	0	0	0	glutathione S-transferase mu 1	GST1|GSTM1-1|GSTM1a-1a|GSTM1b-1b|GTH4|GTM1|H-B|MGC26563|MU|MU-1	GST class-mu 1|HB subunit 4|OTTHUMP00000013346|OTTHUMP00000013347|S-(hydroxyalkyl)glutathione lyase|glutathione S-alkyltransferase|glutathione S-aralkyltransferase|glutathione S-aryltransferase|glutathione S-transferase M1	1	1p13.3	18298341,17601350,15805147,	3	2	0.0040		0	0	0	1.0
GSTM3	Alzheimer Disease	ENSG00000134202	2947	0	1	1	0	0	0	0	0	1	0	0	glutathione S-transferase mu 3 (brain)	GST5|GSTB|GSTM3-3|GTM3|MGC3310|MGC3704	GST class-mu 3|OTTHUMP00000013355|S-(hydroxyalkyl)glutathione lyase M3|brain GST|brain type mu-glutathione S-transferase|glutathione S-alkyltransferase M3|glutathione S-aralkyltransferase M3|glutathione S-aryltransferase M3|glutathione S-transferase M3 (brain)|glutathione S-transferase mu 3|glutathione S-transferase, Mu-3	1	1p13.3	18423940,17904251,17601350,	3	3	0.0040		0	0	0	1.0
WT1	Alzheimer Disease	ENSG00000184937	7490	0	1	0	0	0	0	0	0	1	0	1	Wilms tumor 1	GUD|WAGR|WIT-2|WT33	-	11	11p13		0	3			0	1	0	1.0
SST	Alzheimer Disease	ENSG00000157005	6750	0	1	1	0	0	0	0	0	1	0	0	somatostatin	SMST	somatostatin-14|somatostatin-28	3	3q28	19733630,19141999,17987251,	3	3	0.0040		0	0	0	1.0
SERPINE1	Alzheimer Disease	ENSG00000106366	5054	0	1	1	0	0	0	0	0	1	0	1	serpin peptidase inhibitor, clade E (nexin, plasminogen activator inhibitor type 1), member 1	PAI|PAI-1|PAI1|PLANH1	plasminogen activator inhibitor, type I|plasminogen activator inhibitor-1|serine (or cysteine) proteinase inhibitor, clade E (nexin, plasminogen activator inhibitor type 1), member 1	7	7q21.3-q22	19368854,19141999,16828203,	3	4	0.0040		1	0	0	1.0
NTF3	Alzheimer Disease	ENSG00000185652	4908	0	1	0	0	0	0	0	0	1	0	1	neurotrophin 3	HDNF|MGC129711|NGF-2|NGF2|NT3	-	12	12p13		0	3			0	1	0	1.0
CYP17A1	Alzheimer Disease	ENSG00000148795	1586	0	1	1	0	0	0	0	0	0	0	1	cytochrome P450, family 17, subfamily A, polypeptide 1	CPT7|CYP17|P450C17|S17AH	OTTHUMP00000020382|cytochrome P450, family 17|cytochrome P450, subfamily XVII (steroid 17-alpha-hydroxylase), adrenal hyperplasia|cytochrome p450 XVIIA1|steroid 17-alpha-hydroxylase/17,20 lyase|steroid 17-alpha-monooxygenase	10	10q24.3	19141999,16385451,15591802,	3	3	0.0040		1	0	0	1.0
TP53	Alzheimer Disease	ENSG00000141510	7157	0	1	1	0	0	0	0	0	1	0	1	tumor protein p53	FLJ92943|LFS1|TRP53|p53	p53 antigen|p53 transformation suppressor|p53 tumor suppressor|phosphoprotein p53|transformation-related protein 53	17	17p13.1	19657586,19680556,12648751,	3	4	0.0040		1	0	0	1.0
IL8	Alzheimer Disease	ENSG00000169429	3576	0	1	1	0	0	0	0	0	0	0	1	interleukin 8	CXCL8|GCP-1|GCP1|LECT|LUCT|LYNAP|MDNCF|MONAP|NAF|NAP-1|NAP1	T cell chemotactic factor|beta-thromboglobulin-like protein|chemokine (C-X-C motif) ligand 8|emoctakin|granulocyte chemotactic protein 1|lymphocyte-derived neutrophil-activating factor|monocyte-derived neutrophil chemotactic factor|neutrophil-activating peptide 1|small inducible cytokine subfamily B, member 8	4	4q13-q21	19246914,19141999,15854776,	3	3	0.0040		1	0	0	1.0
PPARGC1A	Alzheimer Disease	ENSG00000109819	10891	0	1	1	0	0	0	0	0	0	0	0	peroxisome proliferator-activated receptor gamma, coactivator 1 alpha	LEM6|PGC-1(alpha)|PGC-1v|PGC1|PGC1A|PPARGC1	OTTHUMP00000123372|PPAR gamma coactivator variant form|PPAR gamma coactivator-1|ligand effect modulator-6|peroxisome proliferative activated receptor, gamma, coactivator 1, alpha	4	4p15.1	19680556,19141999,18438697,	3	2	0.0040		0	0	0	1.0
PPARD	Alzheimer Disease	ENSG00000112033	5467	0	1	1	0	0	0	0	0	1	0	1	peroxisome proliferator-activated receptor delta	FAAR|MGC3931|NR1C2|NUC1|NUCI|NUCII|PPAR-beta|PPARB	OTTHUMP00000016256|nuclear hormone receptor 1|peroxisome proliferative activated receptor, delta	6	6p21.2-p21.1	19141999,18438697,16979821,	3	4	0.0040		1	0	0	1.0
SOD2	Alzheimer Disease	ENSG00000112096	6648	0	1	1	0	0	0	0	0	1	0	1	superoxide dismutase 2, mitochondrial	IPO-B|MNSOD|MVCD6|Mn-SOD	Mn superoxide dismutase|OTTHUMP00000017530|OTTHUMP00000017531|indophenoloxidase B|manganese superoxide dismutase|manganese-containing superoxide dismutase|mangano-superoxide dismutase	6	6q25.3	17376152,17601350,16485861,	3	4	0.0040		0	1	1	1.0
APBB3	Alzheimer Disease	ENSG00000113108	10307	0	1	0	0	0	0	1	0	1	0	1	amyloid beta (A4) precursor protein-binding, family B, member 3	FE65L2|MGC150555|MGC87674|SRA	FE65-like protein 2|amyloid beta precursor protein-binding, family B, member 3|amyloid precursor interacting protein	5	5q31		0	4			0	1	0	1.0
TCN2	Alzheimer Disease	ENSG00000185339	6948	0	1	0	0	0	0	0	0	0	0	1	transcobalamin II; macrocytic anemia	D22S676|D22S750|TC2	transcobalamin II	22	22q12.2		0	2			0	1	0	1.0
PRND	Alzheimer Disease	ENSG00000171864	23627	0	1	1	0	0	0	0	1	1	0	1	prion protein 2 (dublet)	DOPPEL|DPL|MGC41841|PrPLP|dJ1068H6.4	OTTHUMP00000030169|prion gene complex, downstream|prion-like protein doppel	20	20pter-p12	19363267,14745079,11702213,	3	5	0.0040		1	0	0	1.0
SLC18A3	Alzheimer Disease	ENSG00000187714	6572	0	1	1	0	0	0	0	0	1	0	1	solute carrier family 18 (vesicular acetylcholine), member 3	MGC12716|VACHT	OTTHUMP00000019582|solute carrier family 18, member 3|vesicular acetylcholine transporter	10	10q11.2	19204726,17373700,12759818,	3	4	0.0040		2	0	0	1.0
RXRA	Alzheimer Disease	ENSG00000186350	6256	0	1	1	0	0	0	0	0	0	0	0	retinoid X receptor, alpha	FLJ00280|FLJ00318|FLJ16020|FLJ16733|MGC102720|NR2B1	OTTHUMP00000022510	9	9q34.3	19374686,19141999,18544046,	3	2	0.0040		0	0	0	1.0
HTR2C	Alzheimer Disease	ENSG00000147246	3358	0	1	1	0	0	0	1	0	1	0	1	5-hydroxytryptamine (serotonin) receptor 2C	5-HT2C|5-HTR2C|HTR1C	OTTHUMP00000023868|OTTHUMP00000023869|serotonin 5-HT-2C receptor|serotonin receptor 2C	X	Xq24	17098333,15313842,12707936,	3	5	0.0040		2	0	0	1.0
ANK3	Alzheimer Disease	ENSG00000151150	288	0	1	1	0	0	0	0	0	0	0	1	ankyrin 3, node of Ranvier (ankyrin G)	ANKYRIN-G|FLJ45464	ankyrin 3|ankyrin G119|ankyrin-3, node of Ranvier	10	10q21	18163421,17373700,16385451,	3	3	0.0040		1	0	0	1.0
VDR	Alzheimer Disease	ENSG00000111424	7421	0	1	1	0	0	0	0	0	0	0	1	vitamin D (1,25- dihydroxyvitamin D3) receptor	NR1I1	vitamin D (1,25-dihydroxyvitamin D3) receptor	12	12q13.11	19141999,17592215,12555245,	3	3	0.0040		1	0	0	1.0
HTRA1	Alzheimer Disease	ENSG00000166033	5654	0	1	1	0	0	0	0	0	1	0	1	HtrA serine peptidase 1	ARMD7|HtrA|L56|ORF480|PRSS11	IGFBP5-protease|OTTHUMP00000063514|protease, serine, 11 (IGF binding)	10	10q26.3	19783326,16385451,15917099,	3	4	0.0040		1	0	0	1.0
BLMH	Alzheimer Disease	ENSG00000108578	642	0	1	1	0	0	1	1	0	1	0	1	bleomycin hydrolase	BH|BMH	-	17	17q11.2	19141999,17854420,11436125,11099722,	4	6	0.022	n	1	0	2	0.9999999999999998
CYP26A1	Alzheimer Disease	ENSG00000095596	1592	0	1	1	0	0	0	0	0	0	0	0	cytochrome P450, family 26, subfamily A, polypeptide 1	CP26|CYP26|P450RAI|P450RAI1	OTTHUMP00000020102|OTTHUMP00000020103|P450, retinoic acid-inactivating, 1|cytochrome P450, subfamily XXVIA, polypeptide 1|retinoic acid 4-hydroxylase|retinoic acid-metabolizing cytochrome	10	10q23-q24	19553612,19141999,	2	2	0.0050		0	0	0	0.9
ND1	Alzheimer Disease		4535	0	0	1	0	0	0	0	0	0	0	0	mitochondrially encoded NADH dehydrogenase 1	MTND1	NADH dehydrogenase subunit 1	MT	-	19758471,17619138,15860916,15533721,	4	1	0.0010		0	0	0	0.9
APOB	Alzheimer Disease	ENSG00000084674	338	0	1	1	0	0	0	0	0	1	0	1	apolipoprotein B (including Ag(x) antigen)	FLDB|LDLCQ4	OTTHUMP00000115994|apoB-100|apoB-48|apolipoprotein B|apolipoprotein B48	2	2p24-p23	19680556,19141999,	2	4	0.0040		1	0	0	0.8
SREBF1	Alzheimer Disease	ENSG00000072310	6720	0	1	1	0	0	0	0	0	1	0	1	sterol regulatory element binding transcription factor 1	SREBP-1c|SREBP1|bHLHd1	sterol regulatory element binding protein-1	17	17p11.2	19141999,15286454,	2	4	0.0040		1	0	0	0.8
IL1R1	Alzheimer Disease	ENSG00000115594	3554	0	1	1	0	0	0	0	0	1	0	1	interleukin 1 receptor, type I	CD121A|D2S1473|IL-1R-alpha|IL1R|IL1RA|P80	OTTHUMP00000161344|antigen CD121a|interleukin 1 receptor alpha, type I|interleukin receptor 1	2	2q12	19141999,15653174,	2	4	0.0040		1	0	0	0.8
DRD4	Alzheimer Disease	ENSG00000069696	1815	0	1	1	0	0	0	0	0	0	0	0	dopamine receptor D4	D4DR	D(2C) dopamine receptor|seven transmembrane helix receptor	11	11p15.5	19235789,18603262,	2	2	0.0040		0	0	0	0.8
ADAM10	Alzheimer Disease	ENSG00000137845	102	1	1	1	1	0	0	0	0	1	0	0	ADAM metallopeptidase domain 10	AD10|CD156c|HsT18717|MADM|kuz	a disintegrin and metalloprotease domain 10|a disintegrin and metalloproteinase domain 10|kuzbanian	15	15q2|15q22	19344981,12782344,	2	5	0.0040		0	0	0	0.8
NPC1	Alzheimer Disease	ENSG00000141458	4864	0	1	1	0	0	0	0	0	1	0	0	Niemann-Pick disease, type C1	NPC	-	18	18q11-q12	19141999,18834923,	2	3	0.0040		0	0	0	0.8
IL2	Alzheimer Disease	ENSG00000109471	3558	0	1	1	0	0	0	0	0	0	0	0	interleukin 2	IL-2|TCGF|lymphokine	T cell growth factor|aldesleukin|interleukin-2|involved in regulation of T-cell clonal expansion	4	4q26-q27	19141999,16518704,	2	2	0.0040		0	0	0	0.8
AGER	Alzheimer Disease	ENSG00000204305	177	0	1	1	0	0	0	0	1	0	0	0	advanced glycosylation end product-specific receptor	MGC22357|RAGE	OTTHUMP00000029155|OTTHUMP00000029156|receptor for advanced glycosylation end-products	6	6p21.3	19204726,17601350,	2	3	0.0040		0	0	0	0.8
XRCC1	Alzheimer Disease	ENSG00000073050	7515	0	1	1	0	0	0	0	0	1	0	0	X-ray repair complementing defective repair in Chinese hamster cells 1	RCC	DNA repair protein XRCC1|X-ray repair cross complementing protein 1|X-ray-repair, complementing defective, repair in Chinese hamster	19	19q13.2	18672023,17385092,	2	3	0.0040		0	0	0	0.8
ASCC1	Alzheimer Disease		51008	0	1	1	0	0	0	0	0	0	0	0	activating signal cointegrator 1 complex subunit 1	ASC1p50|CGI-18|RP11-150D20.4	ASC-1 complex subunit P50|OTTHUMP00000019781|OTTHUMP00000019782|OTTHUMP00000019783	10	10pter-q25.3	19680556,16385451,	2	2	0.0030		0	0	0	0.7
ATP6	Alzheimer Disease		4508	0	0	1	0	0	0	0	0	0	0	0	mitochondrially encoded ATP synthase 6	ATPase6|MTATP6	-	MT	-	19758471,17619138,	2	1	0.0030		0	0	0	0.7
CYP2C18	Alzheimer Disease	ENSG00000108242	1562	0	1	1	0	0	0	0	0	0	0	0	cytochrome P450, family 2, subfamily C, polypeptide 18	CPCI|CYP2C|CYP2C17|DKFZp686I24235|P450-6B/29C|P450IIC17	(S)-mephenytoin hydroxylase associated cytochrome P450|OTTHUMP00000020131|cytochrome P450 family 2 subfamily C polypeptide 18|cytochrome P450, subfamily IIC (mephenytoin 4-hydroxylase), polypeptide 17|cytochrome P450, subfamily IIC (mephenytoin 4-hydroxylase), polypeptide 18|flavoprotein-linked monooxygenase|microsomal monooxygenase|unspecific monooxygenase	10	10q24	19204726,16385451,	2	2	0.0030		0	0	0	0.7
GHR	Alzheimer Disease	ENSG00000112964	2690	0	1	1	0	0	0	0	0	0	0	0	growth hormone receptor	GHBP	growth hormone binding protein|serum binding protein|somatotropin receptor	5	5p13-p12	19204726,19141999,	2	2	0.0030		0	0	0	0.7
IGF2	Alzheimer Disease	ENSG00000167244	3481	0	1	1	0	0	0	0	0	0	0	1	insulin-like growth factor 2 (somatomedin A)	C11orf43|FLJ22066|FLJ44734|INSIGF|pp9974	OTTHUMP00000011012|OTTHUMP00000011015|OTTHUMP00000011018|OTTHUMP00000011157|insulin-like growth factor 2|insulin-like growth factor II|insulin-like growth factor type 2|putative insulin-like growth factor II associated protein|somatomedin A	11	11p15.5	19141999,12111440,	2	3	0.0030		1	0	0	0.7
CNTF	Alzheimer Disease	ENSG00000186660	1270	0	1	1	0	0	0	0	0	1	0	0	ciliary neurotrophic factor	HCNTF	OTTHUMP00000174731	11	11q12.2	18603262,16797081,	2	3	0.0030		0	0	0	0.7
LRP8	Alzheimer Disease	ENSG00000157193	7804	0	1	1	0	0	0	0	1	1	0	1	low density lipoprotein receptor-related protein 8, apolipoprotein e receptor	APOER2|HSZ75190|MCI1	OTTHUMP00000010479|OTTHUMP00000010480|OTTHUMP00000010481|apolipoprotein E receptor 2|low density lipoprotein receptor-related protein 8	1	1p34	17614163,12399018,	2	5	0.0030		1	0	0	0.7
CDKN2A	Alzheimer Disease	ENSG00000147889	1029	0	1	1	0	0	0	0	0	1	0	0	cyclin-dependent kinase inhibitor 2A (melanoma, p16, inhibits CDK4)	ARF|CDK4I|CDKN2|CMM2|INK4|INK4a|MLM|MTS1|TP16|p14|p14ARF|p16|p16INK4|p16INK4a|p19	CDK4 inhibitor p16-INK4|OTTHUMP00000021147|OTTHUMP00000021148|cell cycle negative regulator beta|cyclin-dependent kinase inhibitor 2A|cyclin-dependent kinase inhibitor p16|multiple tumor suppressor 1	9	9p21	19680556,18761660,	2	3	0.0030		0	0	0	0.7
ADRA2A	Alzheimer Disease	ENSG00000150594	150	0	1	1	0	0	0	0	0	0	0	1	adrenergic, alpha-2A-, receptor	ADRA2|ADRA2R|ADRAR|ALPHA2AAR|ZNF32	OTTHUMP00000058849|alpha-2-adrenergic receptor, platelet type|alpha-2A adrenoceptor|alpha-2A-adrenergic receptor|alpha-2AAR subtype C10	10	10q24-q26	19141999,11475011,	2	3	0.0030		1	0	0	0.7
GSTA4	Alzheimer Disease	ENSG00000170899	2941	0	0	1	0	0	0	0	0	0	0	1	glutathione S-transferase alpha 4	DKFZp686D21185|GSTA4-4|GTA4	GST class-alpha|OTTHUMP00000016624|OTTHUMP00000016625|S-(hydroxyalkyl)glutathione lyase A4|glutathione S-alkyltransferase A4|glutathione S-aralkyltransferase A4|glutathione S-aryltransferase A4|glutathione S-transferase A4|glutathione transferase A4-4	6	6p12.1	17601350,16054170,	2	2	0.0030		1	0	0	0.7
LHCGR	Alzheimer Disease	ENSG00000138039	3973	0	1	1	0	0	0	0	0	0	0	0	luteinizing hormone/choriogonadotropin receptor	FLJ41504|LCGR|LGR2|LH/CG-R|LH/CGR|LHR|LHRHR|LSH-R	luteinising hormone-choriogonadotropin receptor|lutropin/choriogonadotropin receptor	2	2p21	19141999,18439297,	2	2	0.0030		0	0	0	0.7
SGPL1	Alzheimer Disease	ENSG00000166224	8879	0	1	1	0	0	0	0	0	0	0	1	sphingosine-1-phosphate lyase 1	FLJ13811|KIAA1252|SPL	OTTHUMP00000019769	10	10q21	17373700,16385451,	2	3	0.0030		1	0	0	0.7
VTI1A	Alzheimer Disease	ENSG00000151532	143187	0	1	1	0	0	0	0	0	0	0	0	vesicle transport through interaction with t-SNAREs homolog 1A (yeast)	MVti1|Vti1-rp2	SNARE Vti1a-beta protein	10	10q25.2	19141999,16385451,	2	2	0.0030		0	0	0	0.7
RBP4	Alzheimer Disease	ENSG00000138207	5950	0	1	1	0	0	0	0	0	0	0	0	retinol binding protein 4, plasma	-	OTTHUMP00000020114|OTTHUMP00000020116|retinol-binding protein 4, interstitial|retinol-binding protein 4, plasma	10	10q23-q24	19141999,16385451,	2	2	0.0030		0	0	0	0.7
PLAT	Alzheimer Disease	ENSG00000104368	5327	0	1	1	0	0	0	0	0	0	0	1	plasminogen activator, tissue	DKFZp686I03148|T-PA|TPA	alteplase|plasminogen activator, tissue type|reteplase|t-plasminogen activator|tissue plasminogen activator (t-PA)	8	8p12	19141999,16828203,	2	3	0.0030		1	0	0	0.7
SAA2	Alzheimer Disease	ENSG00000134339	6289	0	0	1	0	0	0	0	0	0	0	0	serum amyloid A2	-	-	11	11p15.1-p14	19141999,17601350,	2	1	0.0030		0	0	0	0.7
CCNY	Alzheimer Disease	ENSG00000108100	219771	0	1	1	0	0	0	0	0	0	0	0	cyclin Y	C10orf9|CBCP1|CCNX|CFP1|FLJ95513	OTTHUMP00000019452|OTTHUMP00000019453|cyclin fold protein 1|cyclin-box carrying protein 1	10	10p11.21	19204726,16385451,	2	2	0.0030		0	0	0	0.7
MSRB2	Alzheimer Disease	ENSG00000148450	22921	0	1	1	0	0	0	0	0	0	0	0	methionine sulfoxide reductase B2	CBS-1|CBS1|CGI-131|MGC26104|MSRB|PILB	OTTHUMP00000019305|methionine-r-sulfoxide reductase B2 variant 1|methionine-r-sulfoxide reductase B2 variant 3|pilin-like transcription factor	10	10p12	17601350,16385451,	2	2	0.0030		0	0	0	0.7
AHR	Alzheimer Disease	ENSG00000106546	196	0	0	1	0	0	0	0	0	1	0	0	aryl hydrocarbon receptor	bHLHe76	AH-receptor|aromatic hydrocarbon receptor	7	7p15	19141999,12852830,	2	2	0.0030		0	0	0	0.7
FGFR2	Alzheimer Disease	ENSG00000066468	2263	0	1	1	0	0	0	0	0	0	0	0	fibroblast growth factor receptor 2	BEK|BFR-1|CD332|CEK3|CFD1|ECT1|FLJ98662|JWS|K-SAM|KGFR|TK14|TK25	BEK fibroblast growth factor receptor|FGF receptor|OTTHUMP00000020621|OTTHUMP00000020629|bacteria-expressed kinase|hydroxyaryl-protein kinase|keratinocyte growth factor receptor|protein tyrosine kinase, receptor like 14|soluble FGFR4 variant 4	10	10q26	19141999,16385451,	2	2	0.0030		0	0	0	0.7
UBE2D1	Alzheimer Disease	ENSG00000072401	7321	0	1	1	0	0	0	0	0	0	0	1	ubiquitin-conjugating enzyme E2D 1 (UBC4/5 homolog, yeast)	E2(17)KB1|SFT|UBC4/5|UBCH5|UBCH5A	OTTHUMP00000019631|stimulator of Fe transport|ubiquitin carrier protein|ubiquitin-conjugating enzyme E2-17 kDa 1|ubiquitin-conjugating enzyme E2D 1	10	10q11.2-q21	17373700,16385451,	2	3	0.0030		1	0	0	0.7
CARD8	Alzheimer Disease	ENSG00000105483	22900	0	1	1	0	0	0	0	0	0	0	0	caspase recruitment domain family, member 8	CARDINAL|DACAR|DKFZp779L0366|Dakar|FLJ18119|FLJ18121|KIAA0955|MGC57162|NDPP|NDPP1|TUCAN	CARD inhibitor of NF-kappaB-activating ligands|CARD8 isoform T47|CARD8 isoform T51|CARD8 isoform T60|apoptotic protein NDPP1|tumor up-regulated CARD-containing antagonist of caspase nine	19	19q13.32	19252766,18841008,	2	2	0.0030		0	0	0	0.7
TNFRSF6B	Alzheimer Disease	ENSG00000026036	8771	0	1	1	0	0	0	0	0	0	0	0	tumor necrosis factor receptor superfamily, member 6b, decoy	DCR3|DJ583P15.1.1|M68|TR6	OTTHUMP00000031583|decoy receptor 3|tumor necrosis factor receptor superfamily, member 6b	20	20q13.3	19204726,19141999,	2	2	0.0030		0	0	0	0.7
MAOB	Alzheimer Disease	ENSG00000069535	4129	0	1	1	0	0	0	0	0	1	0	1	monoamine oxidase B	MGC26382	MAO, brain|MAO, platelet|adrenalin oxidase|tyramine oxidase	X	Xp11.23	17270484,12098640,	2	4	0.0030		1	0	0	0.7
CREM	Alzheimer Disease	ENSG00000095794	1390	0	1	1	0	0	0	0	0	0	0	0	cAMP responsive element modulator	ICER|MGC111110|MGC17881|MGC41893|hCREM-2	OTTHUMP00000019442|OTTHUMP00000019443|OTTHUMP00000019444|OTTHUMP00000019446|OTTHUMP00000019448|cAMP response element modulator|hCREM 2alpha-b protein|hCREM 2beta-a protein|inducible cAMP early repressor ICER	10	10p11.21	19141999,16385451,	2	2	0.0030		0	0	0	0.7
APBB1IP	Alzheimer Disease	ENSG00000077420	54518	0	1	1	0	0	0	0	0	0	0	1	amyloid beta (A4) precursor protein-binding, family B, member 1 interacting protein	INAG1|PREL1|RARP1|RIAM	OTTHUMP00000019344|Rap1-interacting adaptor molecule|proline rich EVH1 ligand 1|proline-rich protein 73|retinoic acid-responsive proline-rich protein 1	10	10p12.1	17373700,16385451,	2	3	0.0030		1	0	0	0.7
SELP	Alzheimer Disease	ENSG00000174175	6403	0	1	1	0	0	0	0	0	0	0	0	selectin P (granule membrane protein 140kDa, antigen CD62)	CD62|CD62P|FLJ45155|GMP140|GRMP|LECAM3|PADGEM|PSEL	OTTHUMP00000032609|granulocyte membrane protein|leukocyte-endothelial cell adhesion molecule 3|platelet alpha-granule membrane protein|selectin P	1	1q22-q25	19590054,19141999,	2	2	0.0030		0	0	0	0.7
TAPBPL	Alzheimer Disease	ENSG00000139192	55080	0	1	1	0	0	0	0	0	0	0	0	TAP binding protein-like	FLJ10143|TAPBP-R|TAPBPR	TAP binding protein related	12	12p13.31	19204726,18340469,	2	2	0.0030		0	0	0	0.7
APOA5	Alzheimer Disease	ENSG00000110243	116519	0	1	1	0	0	0	0	0	1	0	1	apolipoprotein A-V	APOA-V|APOAV|MGC126836|MGC126838|RAP3	apolipoprotein A-V precursor variant 1|apolipoprotein A-V precursor variant 2|apolipoprotein A5|apolipoprotein AV|regeneration-associated protein 3	11	11q23	19141999,17183147,	2	4	0.0030		1	0	0	0.7
TRAF2	Alzheimer Disease	ENSG00000127191	7186	0	1	1	0	0	0	0	0	0	0	0	TNF receptor-associated factor 2	MGC:45012|TRAP|TRAP3	OTTHUMP00000022625|OTTHUMP00000064745|tumor necrosis factor type 2 receptor associated protein 3	9	9q34	19141999,18069092,	2	2	0.0030		0	0	0	0.7
DRD1	Alzheimer Disease	ENSG00000184845	1812	0	1	1	0	0	0	0	0	1	0	0	dopamine receptor D1	DADR|DRD1A	OTTHUMP00000161116	5	5q35.1	19235789,11723200,	2	3	0.0030		0	0	0	0.7
PRDX3	Alzheimer Disease	ENSG00000165672	10935	0	1	1	0	0	0	0	0	1	0	0	peroxiredoxin 3	AOP-1|AOP1|MER5|MGC104387|MGC24293|PRO1748|SP-22	OTTHUMP00000020590|antioxidant protein 1|thioredoxin-dependent peroxide reductase	10	10q25-q26	17601350,16385451,	2	3	0.0030		0	0	0	0.7
CDK5	Alzheimer Disease		1020	0	1	1	0	0	0	0	0	1	0	0	cyclin-dependent kinase 5	PSSALRE	protein kinase CDK5 splicing	7	7q36	19615060,18350355,	2	3	0.0030		0	0	0	0.7
APH1A	Alzheimer Disease		51107	0	1	1	0	0	0	0	0	1	0	0	anterior pharynx defective 1 homolog A (C. elegans)	6530402N02Rik|APH-1|APH-1A|CGI-78	OTTHUMP00000014528|OTTHUMP00000014529|anterior pharynx defective 1 homolog A	1	1p36.13-q31.3	19368855,19141999,	2	3	0.0030		0	0	0	0.7
PDLIM1	Alzheimer Disease	ENSG00000107438	9124	0	1	1	0	0	0	0	0	0	0	0	PDZ and LIM domain 1	CLIM1|CLP-36|CLP36|hCLIM1	OTTHUMP00000020137|carboxy terminal LIM domain protein 1|carboxyl terminal LIM domain protein 1|elfin|enigma	10	10q22-q26.3	19204726,16385451,	2	2	0.0030		0	0	0	0.7
GAD2	Alzheimer Disease	ENSG00000136750	2572	0	1	1	0	0	0	0	0	0	0	0	glutamate decarboxylase 2 (pancreatic islets and brain, 65kDa)	GAD65|MGC161605|MGC161607	Glutamate decarboxylase-2 (pancreas)|OTTHUMP00000019335|OTTHUMP00000019336|glutamate decarboxylase 2|glutamate decarboxylase 2 (pancreatic islets and brain, 65kD)	10	10p11.23	19141999,16385451,	2	2	0.0030		0	0	0	0.7
TRNG	Alzheimer Disease		4563	0	0	1	0	0	0	0	0	0	0	0	mitochondrially encoded tRNA glycine	MTTG	-	MT	-	19758471,12138308,	2	1	0.0030		0	0	0	0.7
TRNK	Alzheimer Disease		4566	0	0	1	0	0	0	0	0	0	0	0	mitochondrially encoded tRNA lysine	MTTK	-	MT	-	19758471,17619138,	2	1	0.0030		0	0	0	0.7
TNFRSF1B	Alzheimer Disease	ENSG00000028137	7133	0	1	1	0	0	0	0	0	0	0	0	tumor necrosis factor receptor superfamily, member 1B	CD120b|TBPII|TNF-R-II|TNF-R75|TNFBR|TNFR1B|TNFR2|TNFR80|p75|p75TNFR	OTTHUMP00000001784|p75 TNF receptor|soluble TNFR1B variant 1|tumor necrosis factor beta receptor|tumor necrosis factor binding protein 2|tumor necrosis factor receptor 2	1	1p36.3-p36.2	19141999,15091317,	2	2	0.0030		0	0	0	0.7
NCAPD2	Alzheimer Disease	ENSG00000010292	9918	0	1	1	0	0	0	0	0	0	0	0	non-SMC condensin I complex, subunit D2	CAP-D2|CNAP1|KIAA0159|hCAP-D2	chromosome condensation related SMC associated protein 1|chromosome condensation-related SMC-associated protein 1	12	12p13.3	19451718,18340469,	2	2	0.0030		0	0	0	0.7
INS	Alzheimer Disease	ENSG00000129965	3630	0	1	1	0	0	0	0	0	1	0	1	insulin	ILPR|IRDN	OTTHUMP00000011161|OTTHUMP00000011162|OTTHUMP00000196038|proinsulin	11	11p15.5	19141999,12111440,	2	4	0.0030		1	0	0	0.7
CXCL12	Alzheimer Disease	ENSG00000107562	6387	0	1	1	0	0	0	0	0	1	0	1	chemokine (C-X-C motif) ligand 12 (stromal cell-derived factor 1)	PBSF|SCYB12|SDF-1a|SDF-1b|SDF1|SDF1A|SDF1B|TLSF-a|TLSF-b|TPAR1	OTTHUMP00000019491|stromal cell-derived factor 1 delta|stromal cell-derived factor 1 gamma|stromal cell-derived factor 1a	10	10q11.1	18780302,16385451,	2	4	0.0030		3	0	0	0.7
KL	Alzheimer Disease	ENSG00000133116	9365	0	0	1	0	0	0	0	0	0	0	0	klotho	-	OTTHUMP00000018796	13	13q12	19680556,19077115,	2	1	0.0030		0	0	0	0.7
SUPV3L1	Alzheimer Disease	ENSG00000156502	6832	0	1	1	0	0	0	0	0	0	0	1	suppressor of var1, 3-like 1 (S. cerevisiae)	SUV3	OTTHUMP00000019719|suppressor of var1, 3-like 1|suppressor of var1, 3-like 1(SUV3)	10	10q22.1	17373700,16385451,	2	3	0.0030		1	0	0	0.7
NTRK2	Alzheimer Disease	ENSG00000148053	4915	0	1	1	0	0	0	0	0	0	0	0	neurotrophic tyrosine kinase, receptor, type 2	GP145-TrkB|TRKB	BDNF/NT-3 growth factors receptor|OTTHUMP00000021573|OTTHUMP00000021574|OTTHUMP00000021575|OTTHUMP00000021576|OTTHUMP00000021577|tyrosine kinase receptor B	9	9q22.1	18780967,17918233,	2	2	0.0030		0	0	0	0.7
YWHAZ	Alzheimer Disease	ENSG00000164924	7534	0	1	1	0	0	0	0	0	0	0	0	tyrosine 3-monooxygenase/tryptophan 5-monooxygenase activation protein, zeta polypeptide	KCIP-1|MGC111427|MGC126532|MGC138156	14-3-3 protein/cytosolic phospholipase A2|14-3-3 zeta|OTTHUMP00000165851|OTTHUMP00000165852|OTTHUMP00000165854|OTTHUMP00000165858|OTTHUMP00000165859|OTTHUMP00000165860|phospholipase A2|protein kinase C inhibitor protein-1|tyrosine 3/tryptophan 5 -monooxygenase activation protein, zeta polypeptide	8	8q23.1	18319590,18290843,	2	2	0.0030		0	0	0	0.7
CASR	Alzheimer Disease	ENSG00000036828	846	0	1	1	0	0	0	0	0	0	0	0	calcium-sensing receptor	CAR|FHH|FIH|GPRC2A|HHC|HHC1|MGC138441|NSHPT|PCAR1	extracellular calcium-sensing receptor|parathyroid Ca(2+)-sensing receptor 1	3	3q13	19141999,19035514,	2	2	0.0030		0	0	0	0.7
CAV1	Alzheimer Disease	ENSG00000105974	857	0	1	1	0	0	0	0	0	0	0	0	caveolin 1, caveolae protein, 22kDa	BSCL3|CAV|CGL3|MSTP085|VIP21	OTTHUMP00000025031|caveolae protein, 22-kD|caveolin 1|caveolin 1, alpha isoform|caveolin 1, beta isoform|cell growth-inhibiting protein 32	7	7q31.1	19475601,18561140,	2	2	0.0030		0	0	0	0.7
CRYAB	Alzheimer Disease	ENSG00000109846	1410	0	1	1	0	0	0	0	0	0	0	0	crystallin, alpha B	CRYA2|CTPP2|HSPB5	alpha B crystallin|alpha crystallin B chain|heat-shock 20 kD like-protein	11	11q22.3-q23.1	19680556,17601350,	2	2	0.0030		0	0	0	0.7
ADRB3	Alzheimer Disease	ENSG00000188778	155	0	1	1	0	0	0	0	0	0	0	0	adrenergic, beta-3-, receptor	BETA3AR|FLJ99960	-	8	8p12-p11.2	19271249,19141999,	2	2	0.0030		0	0	0	0.7
PITRM1	Alzheimer Disease		10531	0	1	1	0	0	0	0	1	0	0	0	pitrilysin metallopeptidase 1	KIAA1104|MGC138192|MGC141929|MP1|PreP|hMP1	OTTHUMP00000044698|PreP peptidasome|metalloprotease 1|metalloprotease 1 (pitrilysin family)|pitrilysin metalloproteinase 1	10	10p15.2	19962426,16385451,	2	3	0.0030		0	0	0	0.7
RASSF4	Alzheimer Disease	ENSG00000107551	83937	0	1	1	0	0	0	0	0	0	0	1	Ras association (RalGDS/AF-6) domain family member 4	AD037|MGC44914	OTTHUMP00000019493|Ras association (RalGDS/AF-6) domain family 4|Ras association domain family 4|tumor suppressor RASSF4	10	10q11.21	17373700,16385451,	2	3	0.0030		1	0	0	0.7
SAR1A	Alzheimer Disease	ENSG00000079332	56681	0	1	1	0	0	0	0	0	0	0	1	SAR1 homolog A (S. cerevisiae)	SAR1|SARA1|Sara|masra2	OTTHUMP00000019743|OTTHUMP00000019744|OTTHUMP00000019745|OTTHUMP00000019748|OTTHUMP00000060603|SAR1 gene homolog A|SAR1a gene homolog 1	10	10q22.1	17373700,16385451,	2	3	0.0030		1	0	0	0.7
IRS1	Alzheimer Disease	ENSG00000169047	3667	0	1	1	0	0	0	0	0	0	0	0	insulin receptor substrate 1	HIRS-1	-	2	2q36	19141999,18780302,	2	2	0.0030		0	0	0	0.7
CACNA1A	Alzheimer Disease		773	0	0	1	0	0	0	0	0	0	0	0	calcium channel, voltage-dependent, P/Q type, alpha 1A subunit	APCA|CACNL1A4|CAV2.1|EA2|FHM|HPCA|MHP|MHP1|SCA6	brain calcium channel 1|calcium channel, L type, alpha-1 polypeptide|calcium channel, alpha 1A subunit	19	19p13.2-p13.1	19141999,12545428,	2	1	0.0030		0	0	0	0.7
HMOX2	Alzheimer Disease	ENSG00000103415	3163	0	1	1	0	0	0	0	0	0	0	0	heme oxygenase (decycling) 2	HO-2	heme oxygenase (decyclizing) 2	16	16p13.3	19246912,17601350,	2	2	0.0030		0	0	0	0.7
ND3	Alzheimer Disease		4537	0	0	1	0	0	0	0	0	0	0	0	mitochondrially encoded NADH dehydrogenase 3	MTND3	NADH dehydrogenase subunit 3	MT	-	19758471,15211636,	2	1	0.0030		0	0	0	0.7
ADRB2	Alzheimer Disease	ENSG00000169252	154	0	1	1	0	0	0	0	0	0	0	0	adrenergic, beta-2-, receptor, surface	ADRB2R|ADRBR|B2AR|BAR|BETA2AR	beta-2 adrenergic receptor|beta-2 adrenoceptor|catecholamine receptor	5	5q31-q32	19141999,18423577,	2	2	0.0030		0	0	0	0.7
ADRB1	Alzheimer Disease	ENSG00000043591	153	0	0	1	0	0	0	0	0	1	0	0	adrenergic, beta-1-, receptor	ADRB1R|B1AR|BETA1AR|RHR	OTTHUMP00000020519|beta-1-adrenergic receptor	10	10q24-q26	19141999,15212839,	2	2	0.0030		0	0	0	0.7
GPAM	Alzheimer Disease	ENSG00000119927	57678	0	1	1	0	0	0	0	0	0	0	0	glycerol-3-phosphate acyltransferase, mitochondrial	GPAT|GPAT1|KIAA1560|MGC26846|RP11-426E5.2	glycerol 3-phosphate acyltransferase, mitochondrial|glycerol-3-phosphate acyltransferase 1, mitochondrial|mitochondrial glycerol 3-phosphate acyltransferase	10	10q25.2	19141999,16385451,	2	2	0.0030		0	0	0	0.7
HSPA2	Alzheimer Disease	ENSG00000126803	3306	0	1	1	0	0	0	0	0	0	0	1	heat shock 70kDa protein 2	HSP70-2|HSP70-3	OTTHUMP00000180664|heat shock 70kD protein 2	14	14q24.1	17601350,12782964,	2	3	0.0030		1	0	0	0.7
REN	Alzheimer Disease	ENSG00000143839	5972	0	1	1	0	0	0	0	0	0	0	1	renin	FLJ10761	OTTHUMP00000034311|angiotensin-forming enzyme|angiotensinogenase|renin precursor, renal	1	1q32	19141999,11803527,	2	3	0.0030		1	0	0	0.7
SCD	Alzheimer Disease	ENSG00000099194	6319	0	1	1	0	0	0	0	0	0	0	0	stearoyl-CoA desaturase (delta-9-desaturase)	FADS5|MSTP008|SCD1|SCDOS	OTTHUMP00000020279|acyl-CoA desaturase|delta-9-desaturase|fatty acid desaturase|predicted protein of HQ0998|stearoyl-CoA desaturase 1|stearoyl-CoA desaturase opposite strand	10	10q24.31	19141999,16385451,	2	2	0.0030		0	0	0	0.7
NPY	Alzheimer Disease	ENSG00000122585	4852	0	1	1	0	0	0	0	0	1	0	0	neuropeptide Y	PYY4	-	7	7p15.1	15959845,12215082,	2	3	0.0030		0	0	0	0.7
NOTCH4	Alzheimer Disease	ENSG00000204301	4855	0	1	1	0	0	0	0	0	1	0	1	Notch homolog 4 (Drosophila)	FLJ16302|INT3|MGC74442|NOTCH3	OTTHUMP00000062678|notch4	6	6p21.3	17452726,14966150,	2	4	0.0030		1	1	1	0.7
DNAJC12	Alzheimer Disease	ENSG00000108176	56521	0	1	1	0	0	0	0	0	0	0	1	DnaJ (Hsp40) homolog, subfamily C, member 12	JDP1	J domain containing protein 1|J domain containing protein 1 (JDP1)|J domain protein 1|OTTHUMP00000019689|OTTHUMP00000019690	10	10q22.1	17373700,16385451,	2	3	0.0030		1	0	0	0.7
DKK1	Alzheimer Disease	ENSG00000107984	22943	0	1	1	0	0	0	0	1	1	0	1	dickkopf homolog 1 (Xenopus laevis)	DKK-1|SK	OTTHUMP00000019617|dickkopf homolog 1|dickkopf related protein-1|dickkopf-1 like	10	10q11.2	18163421,17373700,	2	5	0.0030		1	0	0	0.7
TLR4	Alzheimer Disease	ENSG00000136869	7099	0	1	1	0	0	0	0	0	1	0	0	toll-like receptor 4	ARMD10|CD284|TOLL|hToll	OTTHUMP00000022807|homolog of Drosophila toll	9	9q32-q33	19006850,16803995,	2	3	0.0030		0	0	0	0.7
PLCE1	Alzheimer Disease	ENSG00000138193	51196	0	1	1	0	0	0	0	0	0	0	1	phospholipase C, epsilon 1	FLJ23659|KIAA1516|MGC167842|NPHS3|PLCE	nephrosis type 3|pancreas-enriched phospholipase C	10	10q23	17373700,16385451,	2	3	0.0030		1	0	0	0.7
UCP3	Alzheimer Disease	ENSG00000175564	7352	0	0	1	0	0	0	0	0	0	0	0	uncoupling protein 3 (mitochondrial, proton carrier)	SLC25A9	Uncoupling protein-3|uncoupling protein 3	11	11q13	19680556,19141999,	2	1	0.0030		0	0	0	0.7
UCP2	Alzheimer Disease	ENSG00000175567	7351	0	1	1	0	0	0	0	0	0	0	0	uncoupling protein 2 (mitochondrial, proton carrier)	BMIQ4|SLC25A8|UCPH	uncoupling protein 2	11	11q13	19680556,17601350,	2	2	0.0030		0	0	0	0.7
TACR2	Alzheimer Disease	ENSG00000075073	6865	0	1	1	0	0	0	0	0	0	0	0	tachykinin receptor 2	NK2R|NKNAR|SKR|TAC2R	NK-2 receptor|OTTHUMP00000019722|neurokinin 2 receptor|neurokinin A receptor|seven transmembrane helix receptor|substance K receptor	10	10q11-q21	19375820,16385451,	2	2	0.0030		0	0	0	0.7
CTSS	Alzheimer Disease	ENSG00000163131	1520	0	1	1	0	0	0	0	0	1	0	0	cathepsin S	MGC3886	OTTHUMP00000032942	1	1q21	18780302,17601350,	2	3	0.0030		0	0	0	0.7
TCF7L2	Alzheimer Disease	ENSG00000148737	6934	0	1	1	0	0	0	0	0	0	0	0	transcription factor 7-like 2 (T-cell specific, HMG-box)	TCF-4|TCF4	OTTHUMP00000020496|transcription factor 7-like 2	10	10q25.3	18780302,16385451,	2	2	0.0030		0	0	0	0.7
TET1	Alzheimer Disease	ENSG00000138336	80312	0	1	1	0	0	0	0	0	0	0	0	tet oncogene 1	CXXC6|FLJ10839|FLJ41442|KIAA1676|LCX|bA119F7.1	CXXC finger 6|OTTHUMP00000019708|OTTHUMP00000060749|leukemia-associated protein with a CXXC domain|ten-eleven translocation-1	10	10q21	18163421,16385451,	2	2	0.0020		0	0	0	0.6000000000000001
ATP8	Alzheimer Disease		4509	0	0	1	0	0	0	0	0	0	0	0	mitochondrially encoded ATP synthase 8	ATPase8|MTATP8	-	MT	-	19758471,17619138,	2	1	0.0010		0	0	0	0.5
IL6R	Alzheimer Disease	ENSG00000160712	3570	0	1	1	0	0	0	0	0	1	0	0	interleukin 6 receptor	CD126|IL-6R-1|IL-6R-alpha|IL6RA|MGC104991	CD126 antigen|OTTHUMP00000034320|interleukin 6 receptor alpha subunit	1	1q21	19141999,	1	3	0.0030		0	0	0	0.5
NRG1	Alzheimer Disease	ENSG00000157168	3084	0	1	1	0	0	0	1	0	1	0	1	neuregulin 1	ARIA|GGF|GGF2|HGL|HRG|HRG1|HRGA|NDF|SMDF	glial growth factor|heregulin, alpha (45kD, ERBB2 p185-activator)|neu differentiation factor|sensory and motor neuron derived factor	8	8p12	16082692,	1	5	0.0030		1	0	0	0.5
LCAT	Alzheimer Disease	ENSG00000213398	3931	0	1	1	0	0	0	0	0	0	0	0	lecithin-cholesterol acyltransferase	-	-	16	16q22.1	19141999,	1	2	0.0030		0	0	0	0.5
ACAT1	Alzheimer Disease	ENSG00000075239	38	0	1	1	0	0	0	0	0	1	0	0	acetyl-Coenzyme A acetyltransferase 1	ACAT|MAT|T2|THIL	acetoacetyl Coenzyme A thiolase|mitochondrial acetoacetyl-CoA thiolase	11	11q22.3-q23.1	19141999,	1	3	0.0030		0	0	0	0.5
MLXIPL	Alzheimer Disease	ENSG00000009950	51085	0	0	1	0	0	0	0	0	0	0	0	MLX interacting protein-like	CHREBP|MIO|MONDOB|WBSCR14|WS-bHLH|bHLHd14	Mlx interactor|OTTHUMP00000160457|OTTHUMP00000160458|WS basic-helix-loop-helix leucine zipper protein|Williams Beuren syndrome chromosome region 14|carbohydrate response element binding protein|carbohydrate-responsive element-binding protein	7	7q11.23	19141999,	1	1	0.0030		0	0	0	0.5
PARK2	Alzheimer Disease	ENSG00000185345	5071	0	1	1	0	0	0	0	0	1	0	0	Parkinson disease (autosomal recessive, juvenile) 2, parkin	AR-JP|LPRS2|PDJ|PRKN	E3 ubiquitin ligase|OTTHUMP00000017565|OTTHUMP00000017566|OTTHUMP00000017567|parkin|parkin 2	6	6q25.2-q27	16606767,	1	3	0.0030		0	0	0	0.5
ACTA1	Alzheimer Disease	ENSG00000143632	58	0	0	1	0	0	0	0	0	1	0	1	actin, alpha 1, skeletal muscle	ACTA|ASMA|CFTD|CFTD1|CFTDM|MPFD|NEM1|NEM2|NEM3	OTTHUMP00000036123|alpha skeletal muscle actin	1	1q42.13	11702052,	1	3	0.0030		1	0	0	0.5
LEPR	Alzheimer Disease	ENSG00000116678	3953	0	1	1	0	0	0	0	0	0	0	0	leptin receptor	CD295|OBR	OB receptor|OTTHUMP00000010693|OTTHUMP00000010694	1	1p31	19141999,	1	2	0.0030		0	0	0	0.5
TARDBP	Alzheimer Disease	ENSG00000120948	23435	0	1	1	0	0	0	0	0	0	0	0	TAR DNA binding protein	ALS10|TDP-43	OTTHUMP00000002171|TAR DNA-binding protein-43	1	1p36.22	19851068,	1	2	0.0030		0	0	0	0.5
SCARB1	Alzheimer Disease	ENSG00000073060	949	0	1	1	0	0	0	0	0	0	0	1	scavenger receptor class B, member 1	CD36L1|CLA-1|CLA1|MGC138242|SR-BI|SRB1	CD36 antigen (collagen type I receptor, thrombospondin receptor)-like 1|CD36 antigen-like 1|scavenger receptor class B type 1|scavenger receptor class B type III	12	12q24.31	12555245,	1	3	0.0030		1	0	0	0.5
CASP7	Alzheimer Disease	ENSG00000165806	840	0	1	1	0	0	0	0	0	0	0	0	caspase 7, apoptosis-related cysteine peptidase	CMH-1|ICE-LAP3|MCH3	ICE-like apoptotic protease 3|Lice2 alpha/beta/gamma|OTTHUMP00000020510|OTTHUMP00000020511|OTTHUMP00000020512|OTTHUMP00000020514|apoptotic protease MCH-3|caspase 7|caspase 7 isoform delta|caspase 7, apoptosis-related cysteine protease	10	10q25	16385451,	1	2	0.0030		0	0	0	0.5
PRKG1	Alzheimer Disease	ENSG00000185532	5592	0	1	1	0	0	0	0	0	0	0	0	protein kinase, cGMP-dependent, type I	CGKI|DKFZp686K042|FLJ36117|MGC71944|PGK|PKG|PRKG1B|PRKGR1B|cGKI-BETA|cGKI-alpha	OTTHUMP00000019619|OTTHUMP00000061216|protein kinase, cGMP-dependent, regulatory, type I, beta	10	10q11.2	16385451,	1	2	0.0030		0	0	0	0.5
PLA2G7	Alzheimer Disease	ENSG00000146070	7941	0	0	1	0	0	0	0	0	0	0	0	phospholipase A2, group VII (platelet-activating factor acetylhydrolase, plasma)	LDL-PLA2|PAFAH	OTTHUMP00000016555|phospholipase A2, group VII|platelet-activating factor acetylhydrolase	6	6p21.2-p12	19141999,	1	1	0.0030		0	0	0	0.5
DISC1	Alzheimer Disease	ENSG00000162946	27185	0	1	1	0	0	0	0	0	0	0	0	disrupted in schizophrenia 1	C1orf136|FLJ13381|FLJ21640|FLJ25311|FLJ41105|KIAA0457|SCZD9	OTTHUMP00000035959|OTTHUMP00000035960	1	1q42.1	19077115,	1	2	0.0030		0	0	0	0.5
PCDH15	Alzheimer Disease	ENSG00000150275	65217	0	1	1	0	0	0	0	0	0	0	0	protocadherin 15	DFNB23|DKFZp667A1711|USH1F	OTTHUMP00000019623	10	10q21.1	16385451,	1	2	0.0030		0	0	0	0.5
MTHFD1	Alzheimer Disease	ENSG00000100714	4522	0	1	1	0	0	0	0	0	1	0	0	methylenetetrahydrofolate dehydrogenase (NADP+ dependent) 1, methenyltetrahydrofolate cyclohydrolase, formyltetrahydrofolate synthetase	MTHFC|MTHFD	5,10-methylenetetrahydrofolate dehydrogenase, 5,10-methylenetetrahydrofolate cyclohydrolase, 10-formyltetrahydrofolate synthetase|C1-THF synthase|NADP-dependent cyclohydrolase/formyltetrahydrofolate synthetase|cytoplasmic C-1-tetrahydrofolate synthase|methylenetetrahydrofolate dehydrogenase (NADP+ dependent), methenyltetrahydrofolate cyclohydrolase, formyltetrahydrofolate synthetase|methylenetetr…	14	14q24	17691219,	1	3	0.0030		0	0	0	0.5
ND2	Alzheimer Disease		4536	0	0	1	0	0	0	0	0	0	0	0	mitochondrially encoded NADH dehydrogenase 2	MTND2	NADH dehydrogenase subunit 2	MT	-	19758471,15211636,	2	1	0.0010		0	0	0	0.5
CALHM2	Alzheimer Disease	ENSG00000138172	51063	0	1	1	0	0	0	0	1	0	0	0	calcium homeostasis modulator 2	FAM26B	OTTHUMP00000020411|OTTHUMP00000020412|family with sequence similarity 26, member B	10	10pter-q26.12	16385451,	1	3	0.0030		0	0	0	0.5
CALHM3	Alzheimer Disease	ENSG00000183128	119395	0	1	1	0	0	0	0	1	0	0	0	calcium homeostasis modulator 3	FAM26A|bA225H22.7	OTTHUMP00000020410|family with sequence similarity 26, member A	10	10q24.33	16385451,	1	3	0.0030		0	0	0	0.5
NAT1	Alzheimer Disease	ENSG00000171428	9	0	1	1	0	0	0	0	0	1	0	1	N-acetyltransferase 1 (arylamine N-acetyltransferase)	AAC1|NATI	N-acetyltransferase 1|OTTHUMP00000122488	8	8p23.1-p21.3	15142281,	1	4	0.0030		1	0	0	0.5
SLC6A3	Alzheimer Disease	ENSG00000142319	6531	0	1	1	0	0	0	0	0	0	0	0	solute carrier family 6 (neurotransmitter transporter, dopamine), member 3	DAT|DAT1	dopamine transporter|variable number tandem repeat (VNTR)	5	5p15.3	18841010,	1	2	0.0030		0	0	0	0.5
SIGMAR1	Alzheimer Disease	ENSG00000147955	10280	0	1	1	0	0	0	0	0	0	0	1	sigma non-opioid intracellular receptor 1	FLJ25585|MGC3851|OPRS1|SR-BP1|SRBP	OTTHUMP00000000515|OTTHUMP00000000516|OTTHUMP00000000517|OTTHUMP00000021286|SR31747 binding protein 1|aging-associated gene 8 protein|opioid receptor, sigma 1|sigma1 receptor|type I sigma receptor	9	9p13.3	19204726,	1	3	0.0020		0	0	0	0.4
AIF1	Alzheimer Disease	ENSG00000204472	199	0	1	1	0	0	0	0	1	0	0	0	allograft inflammatory factor 1	AIF-1|IBA1|IRT-1	OTTHUMP00000029354|OTTHUMP00000029356|interferon gamma responsive transcript|ionized calcium-binding adapter molecule	6	6p21.3	19204726,	1	3	0.0010		0	0	0	0.30000000000000004
KIAA1797	Alzheimer Disease	ENSG00000188352	54914	0	1	1	0	0	0	0	0	0	0	0	KIAA1797	FLJ20375	OTTHUMP00000045118|OTTHUMP00000069845|hypothetical protein LOC54914	9	9p21	19204726,	1	2	0.0010		0	0	0	0.30000000000000004
CLPTM1L	Alzheimer Disease	ENSG00000049656	81037	0	1	1	0	0	0	0	0	0	0	0	CLPTM1-like	CRR9|DKFZp666M1010|DKFZp761M2324|FLJ14400|FLJ32533	cisplatin resistance related protein CRR9p	5	5pter-p15.3	19204726,	1	2	0.0010		0	0	0	0.30000000000000004
USP54	Alzheimer Disease	ENSG00000166348	159195	0	1	1	0	0	0	0	0	0	0	0	ubiquitin specific peptidase 54	C10orf29|FLJ37318|bA137L10.3|bA137L10.4	OTTHUMP00000196457|ubiquitin specific protease 54|ubiquitin specific proteinase 54	10	10q22.2	16385451,	1	2	0.0010		0	0	0	0.30000000000000004
MAP3K8	Alzheimer Disease	ENSG00000107968	1326	0	1	1	0	0	0	0	0	0	0	0	mitogen-activated protein kinase kinase kinase 8	COT|EST|ESTF|FLJ10486|TPL2|Tpl-2|c-COT	Cancer Osaka thyroid oncogene|Ewing sarcoma transformant|OTTHUMP00000019392|OTTHUMP00000019393|cot (cancer Osaka thyroid) oncogene|proto-oncogene serine/threoine protein kinase|tumor progression locus-2	10	10p11.23	16385451,	1	2	0.0010		0	0	0	0.30000000000000004
CCAR1	Alzheimer Disease	ENSG00000060339	55749	0	1	1	0	0	0	0	0	0	0	0	cell division cycle and apoptosis regulator 1	MGC44628|RP11-437A18.1	OTTHUMP00000019709|cell-cycle and apoptosis regulatory protein 1	10	10q21.3	16385451,	1	2	0.0010		0	0	0	0.30000000000000004
CYP1A1	Alzheimer Disease	ENSG00000140465	1543	0	1	1	0	0	0	0	0	0	0	1	cytochrome P450, family 1, subfamily A, polypeptide 1	AHH|AHRR|CP11|CYP1|P1-450|P450-C|P450DX	aryl hydrocarbon hydroxylase|cytochrome P1-450, dioxin-inducible|cytochrome P450 1A1|cytochrome P450, subfamily I (aromatic compound-inducible), polypeptide 1|flavoprotein-linked monooxygenase|xenobiotic monooxygenase	15	15q24.1	15591802,	1	3	0.0010		2	0	0	0.30000000000000004
PCBD1	Alzheimer Disease	ENSG00000166228	5092	0	1	1	0	0	0	0	0	0	0	0	pterin-4 alpha-carbinolamine dehydratase/dimerization cofactor of hepatocyte nuclear factor 1 alpha	DCOH|PCBD|PCD|PHS	6-pyruvoyl-tetrahydropterin synthase/dimerization cofactor of hepatocyte nuclear factor 1 alpha (TCF1)|OTTHUMP00000019765|Pterin-4a-carbinolamine dehydratase (dimerization cofactor of hepatic nuclear factor 1-alpha)|dimerizing cofactor for HNF1|phenylalanine hydroxylase-stimulating protein	10	10q22	16385451,	1	2	0.0010		0	0	0	0.30000000000000004
C4B	Alzheimer Disease	ENSG00000204342	721	0	0	1	0	0	0	0	0	1	0	0	complement component 4B (Chido blood group)	C4B1|C4B12|C4B2|C4B3|C4B5|C4F|CH|CO4|CPAMD3|FLJ60561|MGC164979	Chido form of C4|OTTHUMP00000029269|basic C4|complement C4B1a|complement component 4B	6	6p21.3	19141999,	1	2	0.0010		0	0	0	0.30000000000000004
PTBP1	Alzheimer Disease	ENSG00000011304	5725	0	0	1	0	0	0	0	0	0	0	0	polypyrimidine tract binding protein 1	HNRNP-I|HNRNPI|HNRPI|MGC10830|MGC8461|PTB|PTB-1|PTB-T|PTB2|PTB3|PTB4|pPTB	RNA-binding protein|heterogeneous nuclear ribonucleoprotein I|heterogeneous nuclear ribonucleoprotein polypeptide I|polypyrimidine tract binding protein (heterogeneous nuclear ribonucleoprotein I)|polypyrimidine tract-binding protein 1	19	19p13.3	19141999,	1	1	0.0010		0	0	0	0.30000000000000004
HLA-DRA	Alzheimer Disease	ENSG00000204287	3122	0	1	1	0	0	0	0	0	0	0	0	major histocompatibility complex, class II, DR alpha	HLA-DRA1	HLA class II histocompatibility antigen, DR alpha chain|MHC cell surface glycoprotein|histocompatibility antigen HLA-DR alpha	6	6p21.3	19204726,	1	2	0.0010		0	0	0	0.30000000000000004
CACNB2	Alzheimer Disease	ENSG00000165995	783	0	1	1	0	0	0	0	0	0	0	0	calcium channel, voltage-dependent, beta 2 subunit	CACNLB2|CAVB2|FLJ23743|MYSB	OTTHUMP00000019254|OTTHUMP00000019255|OTTHUMP00000019256|OTTHUMP00000196786|myasthenic (Lambert-Eaton) syndrome antigen B	10	10p12	16385451,	1	2	0.0010		0	0	0	0.30000000000000004
DUSP13	Alzheimer Disease	ENSG00000079393	51207	0	1	1	0	0	0	0	0	0	0	0	dual specificity phosphatase 13	BEDP|DUSP13A|DUSP13B|FLJ32450|MDSP|SKRP4|TMDP	OTTHUMP00000019875|OTTHUMP00000060197|branching-enzyme interacting dual-specificity protein phosphatase|dual-specificity phosphatase SKRP4|muscle-restricted dual specificity phosphatase	10	10q22.2	16385451,	1	2	0.0010		0	0	0	0.30000000000000004
TECTB	Alzheimer Disease	ENSG00000119913	6975	0	1	1	0	0	0	0	0	0	0	0	tectorin beta	KIAA1560|MGC142057|MGC142059	OTTHUMP00000020488	10	10q25-q26	16385451,	1	2	0.0010		0	0	0	0.30000000000000004
SPP1	Alzheimer Disease	ENSG00000118785	6696	0	1	1	0	0	0	0	0	0	0	0	secreted phosphoprotein 1	BNSP|BSPI|ETA-1|MGC110940|OPN	SPP1/CALPHA1 fusion|bone sialoprotein I|early T-lymphocyte activation 1|osteopontin|osteopontin/immunoglobulin alpha 1 heavy chain constant region fusion protein|secreted phosphoprotein 1 (osteopontin, bone sialoprotein I, early T-lymphocyte activation 1)|secreted phosphoprotein-1 (osteopontin, bone sialoprotein)	4	4q21-q25	19141999,	1	2	0.0010		0	0	0	0.30000000000000004
PHYHIPL	Alzheimer Disease	ENSG00000165443	84457	0	1	1	0	0	0	0	0	0	0	0	phytanoyl-CoA 2-hydroxylase interacting protein-like	KIAA1796	OTTHUMP00000019638|phytanoyl-CoA hydroxylase interacting protein-like	10	10q11	16385451,	1	2	0.0010		0	0	0	0.30000000000000004
CUGBP2	Alzheimer Disease	ENSG00000048740	10659	0	0	1	0	0	0	0	0	0	0	0	CUG triplet repeat, RNA binding protein 2	BRUNOL3|ETR-3|ETR3|NAPOR	ELAV-type RNA-binding protein 3|OTTHUMP00000019076|OTTHUMP00000019077|neuroblastoma apoptosis-related RNA-binding protein	10	10p13	16385451,	1	1	0.0010		0	0	0	0.30000000000000004
ACACB	Alzheimer Disease	ENSG00000076555	32	0	0	1	0	0	0	0	0	0	0	0	acetyl-Coenzyme A carboxylase beta	ACC2|ACCB|HACC275	acetyl-CoA carboxylase 2	12	12q24.11	19141999,	1	1	0.0010		0	0	0	0.30000000000000004
GH1	Alzheimer Disease	ENSG00000189162	2688	0	1	1	0	0	0	0	0	0	0	0	growth hormone 1	GH|GH-N|GHN|IGHD1B|hGH-N	pituitary growth hormone	17	17q24.2	19141999,	1	2	0.0010		0	0	0	0.30000000000000004
GFAP	Alzheimer Disease	ENSG00000131095	2670	0	1	1	0	0	0	0	1	1	0	0	glial fibrillary acidic protein	FLJ45472	-	17	17q21	17601350,	1	4	0.0010		0	0	0	0.30000000000000004
VKORC1	Alzheimer Disease	ENSG00000167397	79001	0	0	1	0	0	0	0	0	0	0	0	vitamin K epoxide reductase complex, subunit 1	EDTP308|FLJ00289|IMAGE3455200|MGC2694|MST134|MST576|VKCFD2|VKOR	phylloquinone epoxide reductase|vitamin K dependent clotting factors deficiency 2|vitamin K1 epoxide reductase (warfarin-sensitive)	16	16p11.2	19141999,	1	1	0.0010		0	0	0	0.30000000000000004
BRD8	Alzheimer Disease	ENSG00000112983	10902	0	0	1	0	0	0	0	0	0	0	0	bromodomain containing 8	SMAP|SMAP2|p120	skeletal muscle abundant protein 2|thyroid hormone receptor coactivating protein	5	5q31	19141999,	1	1	0.0010		0	0	0	0.30000000000000004
LRRC20	Alzheimer Disease	ENSG00000172731	55222	0	1	1	0	0	0	0	0	0	0	0	leucine rich repeat containing 20	FLJ10751|FLJ10844	OTTHUMP00000019750|OTTHUMP00000019751|OTTHUMP00000019753|OTTHUMP00000035622	10	10q22.1	16385451,	1	2	0.0010		0	0	0	0.30000000000000004
MMP19	Alzheimer Disease	ENSG00000123342	4327	0	0	1	0	0	0	0	0	0	0	0	matrix metallopeptidase 19	MMP18|RASI-1	matrix metalloproteinase 18|matrix metalloproteinase 19	12	12q14	19141999,	1	1	0.0010		0	0	0	0.30000000000000004
CPXM2	Alzheimer Disease	ENSG00000121898	119587	0	1	1	0	0	0	0	0	0	0	0	carboxypeptidase X (M14 family), member 2	UNQ676	4632435C11Rik|OTTHUMP00000020688|carboxypeptidase Hlo|carboxypeptidase-like protein X2	10	10q26.13	16385451,	1	2	0.0010		0	0	0	0.30000000000000004
MMP16	Alzheimer Disease	ENSG00000156103	4325	0	0	1	0	0	0	0	0	0	0	0	matrix metallopeptidase 16 (membrane-inserted)	C8orf57|DKFZp761D112|MMP-X2|MT-MMP2|MT-MMP3|MT3-MMP	matrix metalloproteinase 16|membrane-type matrix metalloproteinase 3|membrane-type-3 matrix metalloproteinase	8	8q21.3	19141999,	1	1	0.0010		0	0	0	0.30000000000000004
ALOX15	Alzheimer Disease	ENSG00000161905	246	0	1	1	0	0	0	0	0	1	0	0	arachidonate 15-lipoxygenase	15-LOX-1|15-LOX2	-	17	17p13.3	19141999,	1	3	0.0010		0	0	0	0.30000000000000004
BRWD2	Alzheimer Disease	ENSG00000120008	55717	0	1	1	0	0	0	0	0	0	0	0	bromodomain and WD repeat domain containing 2	DKFZp434L1715|DR11|FLJ42531|WDR11|WDR15	OTTHUMP00000020620|WD repeat domain 11|WD repeat domain 15|WD40 repeat domain 11 protein	10	10q26	16385451,	1	2	0.0010		0	0	0	0.30000000000000004
TXN	Alzheimer Disease	ENSG00000136810	7295	0	1	1	0	0	0	0	0	1	0	0	thioredoxin	DKFZp686B1993|MGC61975|TRX|TRX1	OTTHUMP00000021892	9	9q31	17601350,	1	3	0.0010		0	0	0	0.30000000000000004
PLXDC2	Alzheimer Disease	ENSG00000120594	84898	0	1	1	0	0	0	0	0	0	0	0	plexin domain containing 2	FLJ14623|TEM7R	1200007L24Rik|OTTHUMP00000019264|OTTHUMP00000045277|tumor endothelial marker 7-related	10	10p12.32-p12.31	16385451,	1	2	0.0010		0	0	0	0.30000000000000004
AS3MT	Alzheimer Disease	ENSG00000214435	57412	0	1	1	0	0	0	0	0	0	0	0	arsenic (+3 oxidation state) methyltransferase	CYT19	2310045H08Rik|OTTHUMP00000020384|S-adenosylmethionine:arsenic (III) methyltransferase|methylarsonite methyltransferase|methyltransferase cyt19	10	10q24.32	16385451,	1	2	0.0010		0	0	0	0.30000000000000004
ZNF33B	Alzheimer Disease	ENSG00000196693	7582	0	1	1	0	0	0	0	0	0	0	0	zinc finger protein 33B	FLJ23327|KOX2|KOX31|MGC129696|ZNF11B	OTTHUMP00000019475|zinc finger protein 11b (KOX 2)|zinc finger protein 33b (KOX 31)	10	10q11.2	16385451,	1	2	0.0010		0	0	0	0.30000000000000004
ALOX12	Alzheimer Disease	ENSG00000108839	239	0	1	1	0	0	0	0	0	0	0	0	arachidonate 12-lipoxygenase	12-LOX|12S-LOX|LOG12	12(S)-lipoxygenase|platelet-type 12-lipoxygenase	17	17p13.1	19141999,	1	2	0.0010		0	0	0	0.30000000000000004
CSF2	Alzheimer Disease	ENSG00000164400	1437	0	0	1	0	0	0	0	0	1	0	0	colony stimulating factor 2 (granulocyte-macrophage)	GMCSF|MGC131935|MGC138897	colony stimulating factor 2|granulocyte-macrophage colony stimulating factor|molgramostin|sargramostim	5	5q31.1	19141999,	1	2	0.0010		0	0	0	0.30000000000000004
ALDH18A1	Alzheimer Disease	ENSG00000059573	5832	0	1	1	0	0	0	0	0	0	0	0	aldehyde dehydrogenase 18 family, member A1	GSAS|MGC117316|P5CS|PYCS	OTTHUMP00000020159|OTTHUMP00000020160|delta1-pyrroline-5-carboxlate synthetase|pyrroline-5-carboxylate synthetase|pyrroline-5-carboxylate synthetase (glutamate gamma-semialdehyde synthetase)	10	10q24.3	16385451,	1	2	0.0010		0	0	0	0.30000000000000004
ZNF365	Alzheimer Disease	ENSG00000138311	22891	0	1	1	0	0	0	0	0	0	0	0	zinc finger protein 365	KIAA0844|MGC41821|MGC87345|Su48|UAN|ZNF365D	OTTHUMP00000179095|OTTHUMP00000179097|OTTHUMP00000179098|talanin	10	10q21.2	16385451,	1	2	0.0010		0	0	0	0.30000000000000004
DOM3Z	Alzheimer Disease	ENSG00000204348	1797	0	1	1	0	0	0	0	0	0	0	0	dom-3 homolog Z (C. elegans)	DOM3L|NG6	DOM-3 homolog Z|OTTHUMP00000029408|OTTHUMP00000029410|OTTHUMP00000062703|OTTHUMP00000174711	6	6p21.3	19204726,	1	2	0.0010		0	0	0	0.30000000000000004
SORBS1	Alzheimer Disease	ENSG00000095637	10580	0	1	1	0	0	0	0	0	0	0	0	sorbin and SH3 domain containing 1	CAP|DKFZp451C066|DKFZp586P1422|FLAF2|FLJ12406|KIAA1296|R85FL|SH3D5|SH3P12|SORB1	Fas-ligand associated factor 2|OTTHUMP00000020139|OTTHUMP00000020142|OTTHUMP00000020143|OTTHUMP00000020144|OTTHUMP00000020145|SH3-domain protein 5 (ponsin)|c-Cbl associated protein|ponsin	10	10q23.3-q24.1	16385451,	1	2	0.0010		0	0	0	0.30000000000000004
SNAP25	Alzheimer Disease	ENSG00000132639	6616	0	1	1	0	0	0	0	0	1	0	0	synaptosomal-associated protein, 25kDa	FLJ23079|RIC-4|RIC4|SEC9|SNAP|SNAP-25|bA416N4.2|dJ1068F16.2	OTTHUMP00000030267|OTTHUMP00000030268|resistance to inhibitors of cholinesterase 4 homolog|synaptosomal-associated protein 25	20	20p12-p11.2	19141999,	1	3	0.0010		0	0	0	0.30000000000000004
PAPSS2	Alzheimer Disease	ENSG00000198682	9060	0	1	1	0	0	0	0	0	0	0	0	3'-phosphoadenosine 5'-phosphosulfate synthase 2	ATPSK2|SK2	3-prime-phosphoadenosine 5-prime-phosphosulfate synthase 2|ATP sulfurylase/APS kinase 2|ATP sulfurylase/adenosine 5'-phosphosulfate kinase|PAPS synthase 2|PAPS synthetase 2|bifunctional 3'-phosphoadenosine 5'-phosphosulfate synthethase 2	10	10q23-q24	16385451,	1	2	0.0010		0	0	0	0.30000000000000004
KNDC1	Alzheimer Disease	ENSG00000171798	85442	0	1	1	0	0	0	0	0	0	0	0	kinase non-catalytic C-lobe domain (KIND) containing 1	C10orf23|FLJ16067|RASGEF2|bB439H18.3	RasGEF domain family, member 2	10	10q26.3	16385451,	1	2	0.0010		0	0	0	0.30000000000000004
BRD2	Alzheimer Disease	ENSG00000204256	6046	0	1	1	0	0	0	0	0	1	0	0	bromodomain containing 2	D6S113E|DKFZp686N0336|FLJ31942|FSH|FSRG1|KIAA9001|NAT|RING3|RNF3	OTTHUMP00000029350|bromodomain-containing 2|female sterile homeotic-related gene 1	6	6p21.3	19204726,	1	3	0.0010		0	0	0	0.30000000000000004
IGF1	Alzheimer Disease	ENSG00000017427	3479	0	1	1	0	0	0	0	0	0	0	0	insulin-like growth factor 1 (somatomedin C)	IGF1A|IGFI	insulin-like growth factor 1	12	12q22-q23	19141999,	1	2	0.0010		0	0	0	0.30000000000000004
PHF12	Alzheimer Disease	ENSG00000109118	57649	0	0	1	0	0	0	0	0	0	0	0	PHD finger protein 12	FLJ34122|KIAA1523|MGC131914|PF1	PHD zinc finger transcription factor	17	17q11.2	19141999,	1	1	0.0010		0	0	0	0.30000000000000004
DUSP5	Alzheimer Disease	ENSG00000138166	1847	0	1	1	0	0	0	0	0	0	0	0	dual specificity phosphatase 5	DUSP|HVH3	OTTHUMP00000020476|VH1-like phosphatase 3|serine/threonine specific protein phosphatase	10	10q25	16385451,	1	2	0.0010		0	0	0	0.30000000000000004
NRAP	Alzheimer Disease	ENSG00000197893	4892	0	1	1	0	0	0	0	0	0	0	0	nebulin-related anchoring protein	-	-	10	10q24-q26	16385451,	1	2	0.0010		0	0	0	0.30000000000000004
CSNK1D	Alzheimer Disease	ENSG00000141551	1453	0	1	1	0	0	0	0	0	0	0	0	casein kinase 1, delta	HCKID	-	17	17q25	17601350,	1	2	0.0010		0	0	0	0.30000000000000004
LRP6	Alzheimer Disease	ENSG00000070018	4040	0	1	1	0	0	0	1	0	0	0	1	low density lipoprotein receptor-related protein 6	ADCAD2|FLJ90062|FLJ90421	low density lipoprotein-related protein 6	12	12p11-p13	17517621,	1	4	0.0010		1	0	0	0.30000000000000004
LRP2	Alzheimer Disease	ENSG00000081479	4036	0	1	1	0	0	0	0	0	0	0	0	low density lipoprotein-related protein 2	DBS|gp330	Heymann nephritis antigen homolog|calcium sensor protein|megalin	2	2q24-q31	20052685,	1	2	0.0010		0	0	0	0.30000000000000004
HPGD	Alzheimer Disease	ENSG00000164120	3248	0	0	1	0	0	0	0	0	0	0	0	hydroxyprostaglandin dehydrogenase 15-(NAD)	15-PGDH|PGDH|PGDH1|SDR36C1	NAD+-dependent 15-hydroxyprostaglandin dehydrogenase|short chain dehydrogenase/reductase family 36C, member 1	4	4q34-q35	19141999,	1	1	0.0010		0	0	0	0.30000000000000004
LRP5	Alzheimer Disease	ENSG00000162337	4041	0	1	1	0	0	0	0	0	0	0	0	low density lipoprotein receptor-related protein 5	BMND1|EVR1|EVR4|HBM|LR3|LRP7|OPPG|OPS|OPTA1|VBCH2	exudative vitreoretinopathy 1|low density lipoprotein receptor-related protein 7|osteoporosis pseudoglioma syndrome	11	11q13.4	19141999,	1	2	0.0010		0	0	0	0.30000000000000004
MICB	Alzheimer Disease	ENSG00000204516	4277	0	0	1	0	0	0	0	0	0	0	0	MHC class I polypeptide-related sequence B	PERB11.2	MHC class I chain-related protein B|MHC class I mic-B antigen|MHC class I molecule|MHC class I-like molecule PERB11.2-IMX|OTTHUMP00000029089|OTTHUMP00000035091|OTTHUMP00000035588|stress inducible class I homolog	6	6p21.3	19691640,	1	1	0.0010		0	0	0	0.30000000000000004
MICA	Alzheimer Disease		4276	0	0	1	0	0	0	0	0	0	0	0	MHC class I polypeptide-related sequence A	FLJ60820|MGC111087|PERB11.1	HLA class I antigen|MHC class I chain-related gene A protein|MHC class I chain-related protein A|OTTHUMP00000029088|OTTHUMP00000035033|OTTHUMP00000035034|Stress inducible class I homolog	6	6p21.33	19691640,	1	1	0.0010		0	0	0	0.30000000000000004
IL11	Alzheimer Disease	ENSG00000095752	3589	0	1	1	0	0	0	0	0	0	0	0	interleukin 11	AGIF|IL-11	adipogenesis inhibitory factor|oprelvekin	19	19q13.3-q13.4	19141999,	1	2	0.0010		0	0	0	0.30000000000000004
EIF4EBP1	Alzheimer Disease	ENSG00000187840	1978	0	1	1	0	0	0	0	0	1	0	0	eukaryotic translation initiation factor 4E binding protein 1	4E-BP1|4EBP1|BP-1|MGC4316|PHAS-I	eIF4E-binding protein 1|phosphorylated heat- and acid-stable protein regulated by insulin 1	8	8p12	19271249,	1	3	0.0010		0	0	0	0.30000000000000004
EIF4EBP2	Alzheimer Disease	ENSG00000148730	1979	0	1	1	0	0	0	0	0	0	0	0	eukaryotic translation initiation factor 4E binding protein 2	4EBP2|PHASII	OTTHUMP00000019756|phosphorylated, heat and acid stable regulated by insulin protein II	10	10q21-q22	16385451,	1	2	0.0010		0	0	0	0.30000000000000004
IL15RA	Alzheimer Disease	ENSG00000134470	3601	0	1	1	0	0	0	0	0	0	0	0	interleukin 15 receptor, alpha	MGC104179	OTTHUMP00000019021|OTTHUMP00000019022	10	10p15-p14	16385451,	1	2	0.0010		0	0	0	0.30000000000000004
FRS3	Alzheimer Disease	ENSG00000137218	10817	0	1	1	0	0	0	0	0	0	0	0	fibroblast growth factor receptor substrate 3	FRS2B|FRS2beta|MGC17167|SNT-2|SNT2	FGFR substrate 3|FRS2-beta|OTTHUMP00000016383|OTTHUMP00000039786|suc1-associated neurotrophic factor target 2 (FGFR signalling adaptor)	6	6p21.1	19204726,	1	2	0.0010		0	0	0	0.30000000000000004
NET1	Alzheimer Disease	ENSG00000173848	10276	0	1	1	0	0	0	0	0	0	0	0	neuroepithelial cell transforming 1	ARHGEF8|NET1A	OTTHUMP00000019002|OTTHUMP00000019003|Rho guanine nucleotide exchange factor (GEF) 8|guanine nucleotide regulatory protein (oncogene)|neuroepithelial cell transforming gene 1|neuroepithelioma transforming gene 1|p65 Net1 proto-oncogene protein|small GTP-binding protein regulator	10	10p15	16385451,	1	2	0.0010		0	0	0	0.30000000000000004
MYO3A	Alzheimer Disease	ENSG00000095777	53904	0	1	1	0	0	0	0	0	0	0	0	myosin IIIA	DFNB30	OTTHUMP00000019339	10	10p11.1	16385451,	1	2	0.0010		0	0	0	0.30000000000000004
CSTF2T	Alzheimer Disease	ENSG00000177613	23283	0	1	1	0	0	0	0	0	0	0	0	cleavage stimulation factor, 3' pre-RNA, subunit 2, 64kDa, tau variant	CstF-64T|DKFZp434C1013|KIAA0689	OTTHUMP00000019616	10	10q11	16385451,	1	2	0.0010		0	0	0	0.30000000000000004
TACC2	Alzheimer Disease	ENSG00000138162	10579	0	1	1	0	0	0	0	0	0	0	0	transforming, acidic coiled-coil containing protein 2	AZU-1|ECTACC	OTTHUMP00000020645|OTTHUMP00000035135|anti zuai-1	10	10q26	16385451,	1	2	0.0010		0	0	0	0.30000000000000004
FBXO18	Alzheimer Disease	ENSG00000134452	84893	0	1	1	0	0	0	0	0	0	0	0	F-box protein, helicase, 18	FBH1|FLJ14590|Fbx18|MGC131916|MGC141935|MGC141937	F-box DNA helicase 1|F-box only protein 18|F-box only protein, helicase, 18|OTTHUMP00000019016|OTTHUMP00000019017	10	10p15.1	16385451,	1	2	0.0010		0	0	0	0.30000000000000004
NFE2L2	Alzheimer Disease	ENSG00000116044	4780	0	0	1	0	0	0	0	0	0	0	0	nuclear factor (erythroid-derived 2)-like 2	NRF2	NF-E2-related factor 2|OTTHUMP00000164988|nuclear factor erythroid 2-like 2	2	2q31	20064547,	1	1	0.0010		0	0	0	0.30000000000000004
CCL3	Alzheimer Disease	ENSG00000006075	6348	0	1	1	0	0	0	0	0	0	0	0	chemokine (C-C motif) ligand 3	G0S19-1|LD78ALPHA|MIP-1-alpha|MIP1A|SCYA3	LD78 alpha beta|small inducible cytokine A3 (homologous to mouse Mip-1a)	17	17q11-q21	18242850,	1	2	0.0010		0	0	0	0.30000000000000004
ELAC2	Alzheimer Disease	ENSG00000006744	60528	0	0	1	0	0	0	0	0	0	0	0	elaC homolog 2 (E. coli)	ELC2|FLJ10530|FLJ36693|FLJ42848|HPC2	elaC homolog 2|hereditary prostate cancer|putative prostate cancer susceptibility protein|tRNA Z (long form)	17	17p11.2	19141999,	1	1	0.0010		0	0	0	0.30000000000000004
GLUD1	Alzheimer Disease	ENSG00000148672	2746	0	1	1	0	0	0	0	0	1	0	0	glutamate dehydrogenase 1	GDH|GDH1|GLUD|MGC132003	OTTHUMP00000020018|glutamate dehydrogenase (NAD(P)+)	10	10q23.3	16385451,	1	3	0.0010		0	0	0	0.30000000000000004
ANKRD30A	Alzheimer Disease	ENSG00000148513	91074	0	1	1	0	0	0	0	0	0	0	0	ankyrin repeat domain 30A	NY-BR-1	OTTHUMP00000019457|breast cancer antigen NY-BR-1	10	10p11.21	16385451,	1	2	0.0010		0	0	0	0.30000000000000004
CCL8	Alzheimer Disease	ENSG00000108700	6355	0	1	1	0	0	0	0	0	0	0	0	chemokine (C-C motif) ligand 8	HC14|MCP-2|MCP2|SCYA10|SCYA8	monocyte chemoattractant protein 2|monocyte chemotactic protein 2|small inducible cytokine A8|small inducible cytokine subfamily A (Cys-Cys), member 8 (monocyte chemotactic protein 2)	17	17q11.2	19415413,	1	2	0.0010		0	0	0	0.30000000000000004
CCL5	Alzheimer Disease	ENSG00000161570	6352	0	1	1	0	0	0	0	0	1	0	1	chemokine (C-C motif) ligand 5	D17S136E|MGC17164|RANTES|SCYA5|SISd|TCP228	SIS-delta|T-cell specific RANTES protein|T-cell specific protein p288|beta-chemokine RANTES|regulated upon activation, normally T-expressed, and presumably secreted|small inducible cytokine A5|small inducible cytokine A5 (RANTES)|small inducible cytokine subfamily A (Cys-Cys), member 5	17	17q11.2-q12	15488313,	1	4	0.0010		1	0	0	0.30000000000000004
CCL4	Alzheimer Disease	ENSG00000129277	6351	0	1	1	0	0	0	0	0	0	0	1	chemokine (C-C motif) ligand 4	ACT2|AT744.1|G-26|LAG1|MGC104418|MGC126025|MGC126026|MIP-1-beta|MIP1B|MIP1B1|SCYA2|SCYA4	CC chemokine ligand 4|chemokine C-C motif ligand 4|lymphocyte-activation gene 1|secreted protein G-26|small inducible cytokine A4 (homologous to mouse Mip-1b)	17	17q12	11129109,	1	3	0.0010		1	0	0	0.30000000000000004
NR2C2	Alzheimer Disease	ENSG00000177463	7182	0	0	1	0	0	0	0	0	0	0	0	nuclear receptor subfamily 2, group C, member 2	TAK1|TR2R1|TR4|hTAK1	Nuclear hormone receptor TR4|OTTHUMP00000160276|TR4 nuclear hormone receptor	3	3p25	17601350,	1	1	0.0010		0	0	0	0.30000000000000004
TFF2	Alzheimer Disease	ENSG00000160181	7032	0	1	1	0	0	0	0	0	0	0	0	trefoil factor 2	SML1|SP	spasmolysin|spasmolytic polypeptide|spasmolytic protein 1	21	21q22.3	19204726,	1	2	0.0010		0	0	0	0.30000000000000004
PDZD8	Alzheimer Disease	ENSG00000165650	118987	0	1	1	0	0	0	0	0	0	0	0	PDZ domain containing 8	FLJ25412|FLJ34427|PDZK8|bA129M16.2	OTTHUMP00000020577|OTTHUMP00000046868|sarcoma antigen NY-SAR-104|sarcoma antigen NY-SAR-84	10	10q25.3-q26.11	16385451,	1	2	0.0010		0	0	0	0.30000000000000004
NRF1	Alzheimer Disease	ENSG00000106459	4899	0	0	1	0	0	0	0	0	0	0	0	nuclear respiratory factor 1	ALPHA-PAL	OTTHUMP00000184912|alpha palindromic-binding protein	7	7q32	19141999,	1	1	0.0010		0	0	0	0.30000000000000004
MYO10	Alzheimer Disease		4651	0	1	1	0	0	0	0	0	0	0	0	myosin X	FLJ10639|FLJ21066|FLJ22268|FLJ43256|KIAA0799|MGC131988	-	5	5p15.1-p14.3	19204726,	1	2	0.0010		0	0	0	0.30000000000000004
CDKN1B	Alzheimer Disease	ENSG00000111276	1027	0	1	1	0	0	0	0	0	0	0	0	cyclin-dependent kinase inhibitor 1B (p27, Kip1)	CDKN4|KIP1|MEN1B|MEN4|P27KIP1	cyclin-dependent kinase inhibitor 1B	12	12p13.1-p12	17601350,	1	2	0.0010		0	0	0	0.30000000000000004
DYRK1A	Alzheimer Disease	ENSG00000157540	1859	0	1	1	0	0	0	0	0	1	0	0	dual-specificity tyrosine-(Y)-phosphorylation regulated kinase 1A	DYRK|DYRK1|HP86|MNB|MNBH	MNB/DYRK protein kinase|OTTHUMP00000109090|dual specificity YAK1-related kinase|mnb protein kinase homolog hp86|protein kinase minibrain homolog|serine/threonine kinase MNB|serine/threonine-specific protein kinase	21	21q22.13	19995442,	1	3	0.0010		0	0	0	0.30000000000000004
TBXA2R	Alzheimer Disease	ENSG00000006638	6915	0	0	1	0	0	0	0	0	0	0	0	thromboxane A2 receptor	TXA2-R	prostanoid TP receptor	19	19p13.3	19141999,	1	1	0.0010		0	0	0	0.30000000000000004
ADRA1A	Alzheimer Disease	ENSG00000120907	148	0	0	1	0	0	0	0	0	0	0	0	adrenergic, alpha-1A-, receptor	ADRA1C|ADRA1L1|ALPHA1AAR	G protein coupled receptor|OTTHUMP00000125313|adrenergic, alpha -1A-, receptor|adrenergic, alpha-1A-, receptor variant 1|adrenergic, alpha-1A-, receptor variant 3|adrenergic, alpha-1A-, receptor variant 5|adrenergic, alpha-1A-, receptor variant 8|adrenergic, alpha-1C-, receptor|alpha-1A-adrenergic receptor	8	8p21-p11.2	19141999,	1	1	0.0010		0	0	0	0.30000000000000004
OGDHL	Alzheimer Disease	ENSG00000197444	55753	0	1	1	0	0	0	0	0	0	0	0	oxoglutarate dehydrogenase-like	-	OTTHUMP00000019588	10	10q11.23	16385451,	1	2	0.0010		0	0	0	0.30000000000000004
HINT2	Alzheimer Disease	ENSG00000137133	84681	0	0	1	0	0	0	0	0	0	0	0	histidine triad nucleotide binding protein 2	HIT-17	OTTHUMP00000021363|PKCI-1-related HIT protein|protein kinase C inhibitor-2	9	9p13.3	19141999,	1	1	0.0010		0	0	0	0.30000000000000004
PAX2	Alzheimer Disease	ENSG00000075891	5076	0	1	1	0	0	0	0	0	0	0	0	paired box 2	-	OTTHUMP00000020286|OTTHUMP00000020287|paired box homeotic gene 2|paired box protein 2	10	10q24	16385451,	1	2	0.0010		0	0	0	0.30000000000000004
CAPN10	Alzheimer Disease	ENSG00000142330	11132	0	1	1	0	0	0	0	0	0	0	0	calpain 10	NIDDM1	OTTHUMP00000164509|calcium-activated neutral protease	2	2q37.3	19141999,	1	2	0.0010		0	0	0	0.30000000000000004
CA9	Alzheimer Disease	ENSG00000107159	768	0	1	1	0	0	0	0	0	0	0	0	carbonic anhydrase IX	CAIX|MN	OTTHUMP00000022773|RCC-associated protein G250|carbonic dehydratase	9	9p13-p12	19204726,	1	2	0.0010		0	0	0	0.30000000000000004
UBD	Alzheimer Disease	ENSG00000213886	10537	0	0	1	0	0	0	0	0	0	0	0	ubiquitin D	FAT10|GABBR1|UBD-3	OTTHUMP00000029427|diubiquitin	6	6p21.3	18780302,	1	1	0.0010		0	0	0	0.30000000000000004
JMJD1C	Alzheimer Disease	ENSG00000171988	221037	0	1	1	0	0	0	0	0	1	0	0	jumonji domain containing 1C	DKFZp761F0118|FLJ14374|KIAA1380|RP11-10C13.2|TRIP8	OTTHUMP00000060747|thyroid hormone receptor interactor 8|thyroid receptor interacting protein 8	10	10q21.2-q21.3	16385451,	1	3	0.0010		0	0	0	0.30000000000000004
PTMS	Alzheimer Disease	ENSG00000159335	5763	0	1	1	0	0	0	0	0	0	0	0	parathymosin	ParaT	-	12	12p13	19204726,	1	2	0.0010		0	0	0	0.30000000000000004
CD9	Alzheimer Disease	ENSG00000010278	928	0	0	1	0	0	0	0	0	0	0	0	CD9 molecule	5H9|BA2|BTCC-1|DRAP-27|GIG2|MIC3|MRP-1|P24|TSPAN29	5H9 antigen|CD9 antigen|CD9 antigen (p24)|OTTHUMP00000041574|OTTHUMP00000041576|antigen defined by monoclonal antibody 602-29|growth-inhibiting gene 2 protein|leukocyte antigen MIC3|motility related protein|motility related protein-1|p24 antigen	12	12p13.3	19141999,	1	1	0.0010		0	0	0	0.30000000000000004
CALML3	Alzheimer Disease	ENSG00000178363	810	0	1	1	0	0	0	0	0	0	0	0	calmodulin-like 3	CLP	-	10	10pter-p13	16385451,	1	2	0.0010		0	0	0	0.30000000000000004
CCS	Alzheimer Disease	ENSG00000173992	9973	0	1	1	0	0	0	0	0	0	0	0	copper chaperone for superoxide dismutase	MGC138260	-	11	11q13	17601350,	1	2	0.0010		0	0	0	0.30000000000000004
CNNM2	Alzheimer Disease	ENSG00000148842	54805	0	1	1	0	0	0	0	0	0	0	0	cyclin M2	ACDP2	OTTHUMP00000020389|ancient conserved domain protein 2	10	10q24.32	16385451,	1	2	0.0010		0	0	0	0.30000000000000004
CEBPA	Alzheimer Disease	ENSG00000184771	1050	0	0	1	0	0	0	0	0	0	0	0	CCAAT/enhancer binding protein (C/EBP), alpha	C/EBP-alpha|CEBP	CCAAT/enhancer binding protein alpha	19	19q13.1	19141999,	1	1	0.0010		0	0	0	0.30000000000000004
GSTA1	Alzheimer Disease	ENSG00000187919	2938	0	0	1	0	0	0	0	0	0	0	0	glutathione S-transferase alpha 1	GST2|GSTA1-1|GTH1|MGC131939	GST, class alpha, 1|GST-epsilon|OTTHUMP00000016611|S-(hydroxyalkyl)glutathione lyase A1|glutathione S-alkyltransferase A1|glutathione S-aryltransferase A1|glutathione S-transferase 2|glutathione S-transferase A1|glutathione S-transferase Ha subunit 1	6	6p12.1	17601350,	1	1	0.0010		0	0	0	0.30000000000000004
GSTA2	Alzheimer Disease	ENSG00000096087	2939	0	0	1	0	0	0	0	0	0	0	0	glutathione S-transferase alpha 2	GST2|GSTA2-2|GTA2|GTH2|MGC10525	GST, class alpha, 2|GST-gamma|HA subunit 2|OTTHUMP00000017883|S-(hydroxyalkyl)glutathione lyase A2|glutathione S-alkyltransferase A2|glutathione S-aralkyltransferase A2|glutathione S-aryltransferase A2|glutathione S-transferase 2|glutathione S-transferase A2|liver GST2	6	6p12.1	17601350,	1	1	0.0010		0	0	0	0.30000000000000004
GSTA3	Alzheimer Disease	ENSG00000174156	2940	0	0	1	0	0	0	0	0	0	0	0	glutathione S-transferase alpha 3	GSTA3-3|GTA3|MGC22232	GST class-alpha|OTTHUMP00000016615|S-(hydroxyalkyl)glutathione lyase A3|glutathione S-alkyltransferase A3|glutathione S-aralkyltransferase A3|glutathione S-aryltransferase A3|glutathione S-transferase A3-3	6	6p12.1	17601350,	1	1	0.0010		0	0	0	0.30000000000000004
ADARB2	Alzheimer Disease	ENSG00000185736	105	0	1	1	0	0	0	0	0	0	0	0	adenosine deaminase, RNA-specific, B2 (RED2 homolog rat)	ADAR3|FLJ25034|FLJ36975|RED2|hRED2	OTTHUMP00000018961|OTTHUMP00000044700|RNA-dependent adenosine deaminase 3|RNA-editing deaminase 2|RNA-editing enzyme 2|adenosine deaminase, RNA-specific, B2|adenosine deaminase, RNA-specific, B2 (RED1 homolog rat)|double-stranded RNA-specific editase B2|dsRNA adenosine deaminase B2|homolog of rat BLUE	10	10p15.3	16385451,	1	2	0.0010		0	0	0	0.30000000000000004
GSTA5	Alzheimer Disease	ENSG00000182793	221357	0	0	1	0	0	0	0	0	0	0	0	glutathione S-transferase alpha 5	-	OTTHUMP00000016610|glutathione S-transferase A5|glutathione transferase A5	6	6p12.1	17601350,	1	1	0.0010		0	0	0	0.30000000000000004
CEBPD	Alzheimer Disease	ENSG00000221869	1052	0	1	1	0	0	0	0	0	0	0	0	CCAAT/enhancer binding protein (C/EBP), delta	C/EBP-delta|CELF|CRP3|NF-IL6-beta	CCAAT/enhancer binding protein delta	8	8p11.2-p11.1	19141999,	1	2	0.0010		0	0	0	0.30000000000000004
NFRKB	Alzheimer Disease	ENSG00000170322	4798	0	0	1	0	0	0	0	0	0	0	0	nuclear factor related to kappaB binding protein	DKFZp547B2013|INO80G	DNA-binding protein R kappa B|INO80 complex subunit G	11	11q24-q25	19141999,	1	1	0.0010		0	0	0	0.30000000000000004
WDFY4	Alzheimer Disease		57705	0	1	1	0	0	0	0	0	0	0	0	WDFY family member 4	C10orf64|FLJ17416|FLJ36288|FLJ45748|KIAA1607|MGC40604|MGC45899	-	10	10q11.22	16385451,	1	2	0.0010		0	0	0	0.30000000000000004
AVPI1	Alzheimer Disease	ENSG00000119986	60370	0	1	1	0	0	0	0	0	0	0	0	arginine vasopressin-induced 1	PP5395|RP11-548K23.7|VIP32|VIT32	OTTHUMP00000020225|vasopressin-induced protein, 32kDa|vasopressin-induced transcript	10	10q24.2	16385451,	1	2	0.0010		0	0	0	0.30000000000000004
CNNM1	Alzheimer Disease	ENSG00000119946	26507	0	1	1	0	0	0	0	0	0	0	0	cyclin M1	ACDP1|FLJ31632	ancient conserved domain protein 1	10	10q24.2	16385451,	1	2	0.0010		0	0	0	0.30000000000000004
GCK	Alzheimer Disease	ENSG00000106633	2645	0	0	1	0	0	0	0	0	0	0	0	glucokinase (hexokinase 4)	GK|GLK|HHF3|HK4|HKIV|HXKP|MODY2	ATP:D-hexose 6-phosphotransferase|OTTHUMP00000024521|OTTHUMP00000159308|glucokinase|hexokinase D, pancreatic isozyme	7	7p15.3-p15.1	19141999,	1	1	0.0010		0	0	0	0.30000000000000004
GPR123	Alzheimer Disease	ENSG00000197177	84435	0	1	1	0	0	0	0	0	0	0	0	G protein-coupled receptor 123	FLJ25875|FLJ37356	OTTHUMP00000196657	10	10q26	16385451,	1	2	0.0010		0	0	0	0.30000000000000004
EDN1	Alzheimer Disease	ENSG00000078401	1906	0	0	1	0	0	0	0	0	0	0	0	endothelin 1	ET1|HDLCQ7	OTTHUMP00000016038|OTTHUMP00000039245	6	6p24.1	19141999,	1	1	0.0010		0	0	0	0.30000000000000004
GBF1	Alzheimer Disease	ENSG00000107862	8729	0	1	1	0	0	0	0	0	0	0	0	golgi-specific brefeldin A resistant guanine nucleotide exchange factor 1	ARF1GEF|FLJ21263|FLJ21500|KIAA0248|MGC134877|MGC134878	OTTHUMP00000020365|OTTHUMP00000059184|golgi-specific brefeldin A resistance factor 1|golgi-specific brefeldin A-resistance factor 1	10	10q24	16385451,	1	2	0.0010		0	0	0	0.30000000000000004
APOF	Alzheimer Disease	ENSG00000175336	319	0	1	1	0	0	0	0	0	0	0	1	apolipoprotein F	Apo-F|DKFZp781G18150|LTIP|MGC22520	-	12	12q13.2	15172102,	1	3	0.0010		1	0	0	0.30000000000000004
NT5C2	Alzheimer Disease	ENSG00000076685	22978	0	1	1	0	0	0	0	0	0	0	0	5'-nucleotidase, cytosolic II	GMP|NT5B|PNT5|cN-II	5'-nucleotidase (purine), cytosolic type B|IMP-specific 5'-NT|OTTHUMP00000059167|purine 5' nucleotidase	10	10q24.32-q24.33	16385451,	1	2	0.0010		0	0	0	0.30000000000000004
APOO	Alzheimer Disease	ENSG00000184831	79135	0	1	1	0	0	0	0	0	0	0	0	apolipoprotein O	FAM121B|MGC4825|MYO25|My025	OTTHUMP00000023073|family with sequence similarity 121B	X	Xp22.11	19204726,	1	2	0.0010		0	0	0	0.30000000000000004
FTL	Alzheimer Disease	ENSG00000087086	2512	0	0	1	0	0	0	0	0	0	0	0	ferritin, light polypeptide	MGC71996	ferritin L subunit|ferritin L-chain|ferritin light chain|ferritin light polypeptide-like 3	19	19q13.3	17601350,	1	1	0.0010		0	0	0	0.30000000000000004
TXNL1	Alzheimer Disease	ENSG00000091164	9352	0	1	1	0	0	0	0	0	0	0	0	thioredoxin-like 1	TRP32|TXL-1|TXNL|Txl	thioredoxin-related 32 kDa protein|thioredoxin-related protein 1	18	18q21.31	16385451,	1	2	0.0010		0	0	0	0.30000000000000004
BCR	Alzheimer Disease	ENSG00000186716	613	0	0	1	0	0	0	0	0	0	0	0	breakpoint cluster region	ALL|BCR1|CML|D22S11|D22S662|FLJ16453|PHL	-	22	22q11|22q11.23	18780302,	1	1	0.0010		0	0	0	0.30000000000000004
VTI1B	Alzheimer Disease	ENSG00000100568	10490	0	0	1	0	0	0	0	0	0	0	0	vesicle transport through interaction with t-SNAREs homolog 1B (yeast)	VTI1|VTI1-LIKE|VTI1L|VTI2	v-SNARE|vesicle transport through interaction with t-SNAREs 1B|vesicle-associated soluble NSF attachment protein receptor	14	14q24.1	19141999,	1	1	0.0010		0	0	0	0.30000000000000004
CCR5	Alzheimer Disease	ENSG00000160791	1234	0	1	1	0	0	0	0	0	0	0	1	chemokine (C-C motif) receptor 5	CC-CKR-5|CCCKR5|CD195|CKR-5|CKR5|CMKBR5|FLJ78003|IDDM22	C-C chemokine receptor type 5|C-C motif chemokine receptor 5 A159A|chemokine receptor CCR5|chemr13	3	3p21.31	17261788,15488313,15465089,15288441,	4	3	0.0050		2	0	1	0.30000000000000004
ATP5C1	Alzheimer Disease	ENSG00000165629	509	0	1	1	0	0	0	0	0	0	0	0	ATP synthase, H+ transporting, mitochondrial F1 complex, gamma polypeptide 1	ATP5C|ATP5CL1	ATP synthase gamma chain, mitochondrial|ATP synthase, H+ transporting, mitochondrial F1 complex, gamma subunit|OTTHUMP00000019068|OTTHUMP00000019069|mitochondrial ATP synthase, gamma subunit 1	10	10p15.1	16385451,	1	2	0.0010		0	0	0	0.30000000000000004
FUS	Alzheimer Disease	ENSG00000089280	2521	0	0	1	0	0	0	0	0	0	0	0	fusion (involved in t(12;16) in malignant liposarcoma)	CHOP|FUS-CHOP|FUS1|TLS|TLS/CHOP|hnRNP-P2	FUS-CHOP fusion protein|FUS-CHOP protein fusion|Fusion gene in myxoid liposarcoma|fus-like protein|fus/tls-chop oncogene|heterogeneous nuclear ribonucleoprotein P2|translocated in liposarcoma	16	16p11.2	20061612,	1	1	0.0010		0	0	0	0.30000000000000004
CDK5R1	Alzheimer Disease	ENSG00000176749	8851	0	1	1	0	0	0	0	1	1	0	0	cyclin-dependent kinase 5, regulatory subunit 1 (p35)	CDK5P35|CDK5R|MGC33831|NCK5A|p23|p25|p35|p35nck5a	CDK5 activator 1|TPKII regulatory subunit|cyclin-dependent kinase 5 activator 1|cyclin-dependent kinase 5, regulatory subunit 1|neuronal CDK5 activator|regulatory partner for CDK5 kinase|tau protein kinase II 23kDa subunit	17	17q11.2	19154537,	1	4	0.0010		0	0	0	0.30000000000000004
SFXN4	Alzheimer Disease	ENSG00000183605	119559	0	1	1	0	0	0	0	0	0	0	0	sideroflexin 4	BCRM1	OTTHUMP00000020591|breast cancer resistance marker 1	10	10q26.11	16385451,	1	2	0.0010		0	0	0	0.30000000000000004
SFXN2	Alzheimer Disease	ENSG00000156398	118980	0	1	1	0	0	0	0	0	0	0	0	sideroflexin 2	-	OTTHUMP00000020380	10	10q24.32	16385451,	1	2	0.0010		0	0	0	0.30000000000000004
ACF	Alzheimer Disease		387569	0	1	1	0	0	0	0	0	0	0	0	-	-	-	22	22q11	16385451,	1	2	0.0010		0	0	0	0.30000000000000004
NR1H4	Alzheimer Disease	ENSG00000012504	9971	0	0	1	0	0	0	0	0	0	0	0	nuclear receptor subfamily 1, group H, member 4	BAR|FXR|HRR-1|HRR1|MGC163445|RIP14	farnesoid X receptor	12	12q23.1	19141999,	1	1	0.0010		0	0	0	0.30000000000000004
GPR158	Alzheimer Disease	ENSG00000151025	57512	0	1	1	0	0	0	0	0	0	0	0	G protein-coupled receptor 158	FLJ37801|KIAA1136|RP11-59G22.1	OTTHUMP00000019333	10	10p12.1	16385451,	1	2	0.0010		0	0	0	0.30000000000000004
CD5L	Alzheimer Disease	ENSG00000073754	922	0	1	1	0	0	0	0	0	0	0	0	CD5 molecule-like	AIM|API6|PRO229|SP-ALPHA|Spalpha	CD5 antigen-like (scavenger receptor cysteine rich family)|OTTHUMP00000024057|OTTHUMP00000060075|apoptosis inhibitor 6	1	1q21-q23	19204726,	1	2	0.0010		0	0	0	0.30000000000000004
KDR	Alzheimer Disease	ENSG00000128052	3791	0	0	1	0	0	0	0	0	0	0	0	kinase insert domain receptor (a type III receptor tyrosine kinase)	CD309|FLK1|VEGFR|VEGFR2	fetal liver kinase-1|kinase insert domain receptor|protein-tyrosine kinase receptor Flk-1|soluble VEGFR2|tyrosine kinase growth factor receptor|vascular endothelial growth factor receptor 2	4	4q11-q12	19141999,	1	1	0.0010		0	0	0	0.30000000000000004
METTL10	Alzheimer Disease	ENSG00000203791	399818	0	1	1	0	0	0	0	0	0	0	0	methyltransferase like 10	-	OTTHUMP00000020696	10	10q26.13	16385451,	1	2	0.0010		0	0	0	0.30000000000000004
IDI2	Alzheimer Disease	ENSG00000148377	91734	0	1	1	0	0	0	0	0	0	0	0	isopentenyl-diphosphate delta isomerase 2	IPPI2	OTTHUMP00000018952|diphosphate dimethylallyl diphosphate isomerase 2	10	10p15.3	16385451,	1	2	0.0010		0	0	0	0.30000000000000004
ABO	Alzheimer Disease		28	0	0	1	0	0	0	0	0	0	0	0	ABO blood group (transferase A, alpha 1-3-N-acetylgalactosaminyltransferase; transferase B, alpha 1-3-galactosyltransferase)	A3GALNT|A3GALT1|GTB|NAGAT	ABO blood group (alpha 1-3-N-acetylgalactosaminyltransferase, alpha 1-3-galactosyltransferase)|ABO glycosyltransferase|B(A) alpha-1,3-galactosyltransferase|histo-blood group A2 transferase	9	9q34.1-q34.2	12587416,	1	1	0.0010		0	0	0	0.30000000000000004
ATXN8OS	Alzheimer Disease		6315	0	0	1	0	0	0	0	0	0	0	0	ATXN8 opposite strand (non-protein coding)	KLHL1AS|NCRNA00003|SCA8	-	13	13q21	12545428,	1	1	0.0010		0	0	0	0.30000000000000004
NRP1	Alzheimer Disease	ENSG00000099250	8829	0	1	1	0	0	0	0	0	0	0	0	neuropilin 1	BDCA4|CD304|DKFZp686A03134|DKFZp781F1414|NP1|NRP|VEGF165R	OTTHUMP00000020818|OTTHUMP00000020820|OTTHUMP00000020821|neuropilin-1|transmembrane receptor	10	10p12	16385451,	1	2	0.0010		0	0	0	0.30000000000000004
CPEB3	Alzheimer Disease	ENSG00000107864	22849	0	1	1	0	0	0	0	0	0	0	0	cytoplasmic polyadenylation element binding protein 3	-	OTTHUMP00000059577	10	10q23.32	16385451,	1	2	0.0010		0	0	0	0.30000000000000004
COX10	Alzheimer Disease	ENSG00000006695	1352	0	1	1	0	0	0	0	0	0	0	0	COX10 homolog, cytochrome c oxidase assembly protein, heme A: farnesyltransferase (yeast)	-	cytochrome c oxidase assembly protein|cytochrome c oxidase subunit X|heme A: farnesyltransferase|heme A:farnesyltransferase	17	17p12-p11.2	19826901,	1	2	0.0010		0	0	0	0.30000000000000004
HIF1AN	Alzheimer Disease	ENSG00000166135	55662	0	1	1	0	0	0	0	0	0	0	0	hypoxia inducible factor 1, alpha subunit inhibitor	DKFZp762F1811|FIH1|FLJ20615|FLJ22027	OTTHUMP00000020284|factor inhibiting HIF1|hypoxia-inducible factor 1, alpha subunit inhibitor|peptide-aspartate beta-dioxygenase	10	10q24	16385451,	1	2	0.0010		0	0	0	0.30000000000000004
SAA1	Alzheimer Disease	ENSG00000173432	6288	0	0	1	0	0	0	0	0	1	0	0	serum amyloid A1	MGC111216|PIG4|SAA|TP53I4	tumor protein p53 inducible protein 4	11	11p15.1	19141999,	1	2	0.0010		0	0	0	0.30000000000000004
PTGES	Alzheimer Disease	ENSG00000148344	9536	0	1	1	0	0	0	0	0	0	0	0	prostaglandin E synthase	MGC10317|MGST-IV|MGST1-L1|MGST1L1|MPGES|PGES|PIG12|PP102|PP1294|TP53I12|mPGES-1	MGST1-like 1|OTTHUMP00000022345|glutathione S-transferase 1-like 1|microsomal glutathione S-transferase 1-like 1|microsomal prostaglandin E synthase-1|p53-induced apoptosis protein 12|p53-induced gene 12|tumor protein p53 inducible protein 12	9	9q34.3	19141999,	1	2	0.0010		0	0	0	0.30000000000000004
SEMA3A	Alzheimer Disease	ENSG00000075213	10371	0	1	1	0	0	0	0	0	0	0	0	sema domain, immunoglobulin domain (Ig), short basic domain, secreted, (semaphorin) 3A	Hsema-I|Hsema-III|MGC133243|SEMA1|SEMAD|SEMAIII|SEMAL|SemD|coll-1	collapsin 1|semaphorin 3A|semaphorin D|semaphorin III|semaphorin L|semaphorin-like	7	7p12.1	19957197,	1	2	0.0010		0	0	0	0.30000000000000004
JAKMIP3	Alzheimer Disease	ENSG00000188385	282973	0	1	1	0	0	0	0	0	0	0	0	Janus kinase and microtubule interacting protein 3	C10orf14|C10orf39|FLJ37857|FLJ41432|Jamip3|NECC2|bA140A10.5	neuroendocrine long coiled-coil 2	10	10q26.3	16385451,	1	2	0.0010		0	0	0	0.30000000000000004
VWA2	Alzheimer Disease	ENSG00000165816	340706	0	1	1	0	0	0	0	0	0	0	0	von Willebrand factor A domain containing 2	AMACO|CCSP-2|MGC157755	A-domain containing protein similar to matrilin and collagen|OTTHUMP00000043931|colon cancer diagnostic marker|colon cancer secreted protein-2	10	10q25.3	16385451,	1	2	0.0010		0	0	0	0.30000000000000004
COX15	Alzheimer Disease	ENSG00000014919	1355	0	1	1	0	0	0	0	0	0	0	0	COX15 homolog, cytochrome c oxidase assembly protein (yeast)	-	COX15 homolog|OTTHUMP00000020263|OTTHUMP00000020264|cytochrome c oxidase subunit 15	10	10q24	19826901,	1	2	0.0010		0	0	0	0.30000000000000004
STX1A	Alzheimer Disease	ENSG00000106089	6804	0	1	1	0	0	0	0	0	1	0	0	syntaxin 1A (brain)	HPC-1|STX1|p35-1	-	7	7q11.23	19141999,	1	3	0.0010		0	0	0	0.30000000000000004
CTBP2	Alzheimer Disease	ENSG00000175029	1488	0	1	1	0	0	0	0	0	0	0	0	C-terminal binding protein 2	-	OTTHUMP00000020699|OTTHUMP00000020701|ribeye	10	10q26.13	16385451,	1	2	0.0010		0	0	0	0.30000000000000004
CCNI	Alzheimer Disease	ENSG00000118816	10983	0	0	1	0	0	0	0	0	0	0	0	cyclin I	CYC1|CYI	cyclin ITI	4	4q21.1	19141999,	1	1	0.0010		0	0	0	0.30000000000000004
COL25A1	Alzheimer Disease	ENSG00000188517	84570	0	1	1	0	0	0	0	1	1	0	0	collagen, type XXV, alpha 1	CLAC|CLACP	OTTHUMP00000196081|OTTHUMP00000196082|collagen-like Alzheimer amyloid plaque component|collagenous Alzheimer amyloid plaque component	4	4q25	18501477,	1	4	0.0010		0	0	0	0.30000000000000004
SEMA4G	Alzheimer Disease	ENSG00000095539	57715	0	1	1	0	0	0	0	0	0	0	0	sema domain, immunoglobulin domain (Ig), transmembrane domain (TM) and short cytoplasmic domain, (semaphorin) 4G	FLJ20590|KIAA1619|MGC102867	OTTHUMP00000020312|semaphorin 4G	10	10q24.31	16385451,	1	2	0.0010		0	0	0	0.30000000000000004
ADK	Alzheimer Disease	ENSG00000156110	132	0	1	1	0	0	0	0	0	0	0	0	adenosine kinase	AK	OTTHUMP00000019864|OTTHUMP00000019865|adenosine 5'-phosphotransferase	10	10q22|10q11-q24	16385451,	1	2	0.0010		0	0	0	0.30000000000000004
SEMA4D	Alzheimer Disease	ENSG00000187764	10507	0	1	1	0	0	0	0	0	0	0	0	sema domain, immunoglobulin domain (Ig), transmembrane domain (TM) and short cytoplasmic domain, (semaphorin) 4D	C9orf164|CD100|FLJ33485|FLJ34282|FLJ39737|FLJ46484|M-sema-G|MGC169138|MGC169141|SEMAJ|coll-4	OTTHUMP00000021622|OTTHUMP00000070035|sema domain, immunoglobulin domain (Ig), transmembrane domain (TM) and short cytoplasmic domain, 4D|semaphorin 4D	9	9q22.2	19957197,	1	2	0.0010		0	0	0	0.30000000000000004
PARD3	Alzheimer Disease	ENSG00000148498	56288	0	1	1	0	0	0	0	0	0	0	0	par-3 partitioning defective 3 homolog (C. elegans)	ASIP|Baz|Bazooka|FLJ21015|PAR3|PAR3alpha|PARD3A|SE2-5L16|SE2-5LT1|SE2-5T2	OTTHUMP00000019428|atypical PKC isotype-specific interacting protein|partitioning-defective protein 3 homolog	10	10p11.22-p11.21	16385451,	1	2	0.0010		0	0	0	0.30000000000000004
CCR1	Alzheimer Disease	ENSG00000163823	1230	0	1	1	0	0	0	1	0	1	0	0	chemokine (C-C motif) receptor 1	CD191|CKR-1|CKR1|CMKBR1|HM145|MIP1aR|SCYAR1	RANTES receptor	3	3p21	19141999,	1	4	0.0010		0	0	0	0.30000000000000004
KIN	Alzheimer Disease	ENSG00000151657	22944	0	1	1	0	0	0	0	0	0	0	0	KIN, antigenic determinant of recA protein homolog (mouse)	BTCD|KIN17	HsKin17 protein|OTTHUMP00000019061|antigenic determinant of recA protein homolog	10	10p15-p14	16385451,	1	2	0.0010		0	0	0	0.30000000000000004
PTGFR	Alzheimer Disease	ENSG00000122420	5737	0	0	1	0	0	0	0	0	0	0	0	prostaglandin F receptor (FP)	FP|MGC120498|MGC46203	OTTHUMP00000011218|OTTHUMP00000011219|OTTHUMP00000037508|PGF receptor|PGF2 alpha receptor|prostaglandin F receptor|prostaglandin F2 alpha receptor|prostaglandin receptor (2-alpha)|prostanoid FP receptor	1	1p31.1	19141999,	1	1	0.0010		0	0	0	0.30000000000000004
SLC16A9	Alzheimer Disease	ENSG00000165449	220963	0	1	1	0	0	0	0	0	0	0	0	solute carrier family 16, member 9 (monocarboxylic acid transporter 9)	C10orf36|FLJ43803|MCT9	OTTHUMP00000178988|OTTHUMP00000178989|monocarboxylate transporter 9|solute carrier family 16 (monocarboxylic acid transporters), member 9	10	10q21.1	16385451,	1	2	0.0010		0	0	0	0.30000000000000004
COG2	Alzheimer Disease	ENSG00000135775	22796	0	1	1	0	0	0	0	0	0	0	0	component of oligomeric golgi complex 2	LDLC	OTTHUMP00000035875|brefeldin A-sensitive, peripheral Golgi protein|conserved oligomeric Golgi complex protein 2|low density lipoprotein receptor defect C complementing	1	1q42.2	19105203,	1	2	0.0010		0	0	0	0.30000000000000004
FOXO3	Alzheimer Disease	ENSG00000118689	2309	0	0	1	0	0	0	0	0	0	0	0	forkhead box O3	AF6q21|DKFZp781A0677|FKHRL1|FKHRL1P2|FOXO2|FOXO3A|MGC12739|MGC31925	OTTHUMP00000016944|forkhead box O3A|forkhead homolog (rhabdomyosarcoma) like 1|forkhead, Drosophila, homolog of, in rhabdomyosarcoma-like 1	6	6q21	17601350,	1	1	0.0010		0	0	0	0.30000000000000004
MMP2	Alzheimer Disease	ENSG00000087245	4313	0	1	1	0	0	0	0	0	1	0	0	matrix metallopeptidase 2 (gelatinase A, 72kDa gelatinase, 72kDa type IV collagenase)	CLG4|CLG4A|MMP-II|MONA|TBE-1	collagenase type IV-A|matrix metalloproteinase 2|matrix metalloproteinase-II|neutrophil gelatinase	16	16q13-q21	19141999,	1	3	0.0010		0	0	0	0.30000000000000004
TTR	Alzheimer Disease	ENSG00000118271	7276	0	1	1	0	0	0	0	0	1	0	0	transthyretin	HsT2651|PALB|TBPA	prealbumin, amyloidosis type I|thyroxine-binding prealbumin	18	18q12.1	19328595,	1	3	0.0010		0	0	0	0.30000000000000004
REG3A	Alzheimer Disease	ENSG00000172016	5068	0	0	1	0	0	0	0	0	1	0	0	regenerating islet-derived 3 alpha	HIP|INGAP|PAP|PAP-H|PAP1|PBCGF|REG-III|REG3	PAP homologous protein|hepatocarcinoma-intestine-pancreas|pancreatic beta cell growth factor|pancreatitis-associated protein|proliferation-inducing protein 34|proliferation-inducing protein 42	2	2p12	19141999,	1	2	0.0010		0	0	0	0.30000000000000004
PTGIR	Alzheimer Disease	ENSG00000160013	5739	0	0	1	0	0	0	0	0	0	0	0	prostaglandin I2 (prostacyclin) receptor (IP)	IP|MGC102830|PRIPR	PGI receptor|prostacyclin receptor|prostanoid IP receptor	19	19q13.3	19141999,	1	1	0.0010		0	0	0	0.30000000000000004
PTGIS	Alzheimer Disease	ENSG00000124212	5740	0	0	1	0	0	0	0	0	0	0	0	prostaglandin I2 (prostacyclin) synthase	CYP8|CYP8A1|MGC126858|MGC126860|PGIS|PTGI	OTTHUMP00000031777|cytochrome P450, family 8, subfamily A, polypeptide 1	20	20q13.13	19141999,	1	1	0.0010		0	0	0	0.30000000000000004
SLC25A28	Alzheimer Disease		81894	0	1	1	0	0	0	0	0	0	0	0	solute carrier family 25, member 28	DKFZp547C109|MFRN2|MRS3/4|MRS4L|NPD016	OTTHUMP00000020256|mitochondrial RNA splicing protein 3/4|mitochondrial iron transporter 2|mitoferrin-2|putative mitochondrial solute carrier	10	10q23-q24	16385451,	1	2	0.0010		0	0	0	0.30000000000000004
SLC25A27	Alzheimer Disease	ENSG00000153291	9481	0	0	1	0	0	0	0	0	0	0	0	solute carrier family 25, member 27	FLJ33552|UCP4	OTTHUMP00000016548|uncoupling protein 4	6	6p11.2-q12	17601350,	1	1	0.0010		0	0	0	0.30000000000000004
OLIG2	Alzheimer Disease	ENSG00000205927	10215	0	0	1	0	0	0	0	0	0	0	0	oligodendrocyte lineage transcription factor 2	BHLHB1|OLIGO2|PRKCBP2|RACK17|bHLHe19	OTTHUMP00000067569|OTTHUMP00000067570|basic domain, helix-loop-helix protein, class B, 1|human protein kinase C-binding protein RACK17|oligodendrocyte-specific bHLH transcription factor 2|protein kinase C binding protein 2	21	21q22.11	19477230,	1	1	0.0010		0	0	0	0.30000000000000004
LGI1	Alzheimer Disease	ENSG00000108231	9211	0	1	1	0	0	0	0	0	0	0	0	leucine-rich, glioma inactivated 1	EPITEMPIN|EPT|ETL1|IB1099	OTTHUMP00000020121	10	10q24	16385451,	1	2	0.0010		0	0	0	0.30000000000000004
RRP1	Alzheimer Disease	ENSG00000160214	8568	0	1	1	0	0	0	0	0	0	0	0	ribosomal RNA processing 1 homolog (S. cerevisiae)	D21S2056E|NNP-1|NOP52|RRP1A	Nnp1 homolog, nucleolar protein|OTTHUMP00000109463|ribosomal RNA processing 1 homolog	21	21q22.3	19204726,	1	2	0.0010		0	0	0	0.30000000000000004
NEBL	Alzheimer Disease	ENSG00000078114	10529	0	1	1	0	0	0	0	0	0	0	0	nebulette	FLJ53769|LNEBL|MGC119746|MGC119747|bA56H7.1	LIM-nebulette|NEBL, actin-binding Z-disc protein|OTTHUMP00000019268|actin-binding Z-disk protein	10	10p12	16385451,	1	2	0.0010		0	0	0	0.30000000000000004
CST8	Alzheimer Disease	ENSG00000125815	10047	0	1	1	0	0	0	0	0	0	0	0	cystatin 8 (cystatin-related epididymal specific)	CRES	OTTHUMP00000030434|cystatin 8|cystatin-related epididymal spermatogenic protein|cystatin-related epididymal-specific	20	20p11.21	19204726,	1	2	0.0010		0	0	0	0.30000000000000004
FGFR1	Alzheimer Disease	ENSG00000077782	2260	0	1	1	0	0	0	0	0	1	0	0	fibroblast growth factor receptor 1	BFGFR|CD331|CEK|FGFBR|FLG|FLJ99988|FLT2|HBGFR|KAL2|N-SAM|OGD	FMS-like tyrosine kinase 2|OTTHUMP00000190874|OTTHUMP00000190878|OTTHUMP00000190879|OTTHUMP00000190881|basic fibroblast growth factor receptor 1|fms-related tyrosine kinase 2|heparin-binding growth factor receptor|hydroxyaryl-protein kinase|soluble FGFR1 variant 1|soluble FGFR1 variant 2	8	8p11.2-p11.1	19141999,	1	3	0.0010		0	0	0	0.30000000000000004
MRPS16	Alzheimer Disease	ENSG00000182180	51021	0	1	1	0	0	0	0	0	0	0	0	mitochondrial ribosomal protein S16	CGI-132|COXPD2|FLJ22062|FLJ40972|MRP-S16|RPMS16	28S ribosomal protein S16, mitochondrial|OTTHUMP00000019801	10	10q22.1	16385451,	1	2	0.0010		0	0	0	0.30000000000000004
FGFR3	Alzheimer Disease	ENSG00000068078	2261	0	1	1	0	0	0	0	0	1	0	0	fibroblast growth factor receptor 3	ACH|CD333|CEK2|HSFGFR3EX|JTK4	OTTHUMP00000149959|achondroplasia, thanatophoric dwarfism|hydroxyaryl-protein kinase|tyrosine kinase JTK4	4	4p16.3	19141999,	1	3	0.0010		0	0	0	0.30000000000000004
STAMBPL1	Alzheimer Disease	ENSG00000138134	57559	0	1	1	0	0	0	0	0	0	0	0	STAM binding protein-like 1	ALMalpha|AMSH-FP|AMSH-LP|FLJ31524|KIAA1373|bA399O19.2	OTTHUMP00000020053|OTTHUMP00000020055|OTTHUMP00000059647|associated molecule with the SH3 domain of STAM (AMSH) - Family Protein|associated molecule with the SH3 domain of STAM (AMSH) like protein	10	10q23.31	16385451,	1	2	0.0010		0	0	0	0.30000000000000004
ARMS2	Alzheimer Disease		387715	0	1	1	0	0	0	1	0	0	0	0	age-related maculopathy susceptibility 2	ARMD8	-	10	10q26.13	18688167,	1	3	0.0010		0	0	0	0.30000000000000004
PPIF	Alzheimer Disease	ENSG00000108179	10105	0	1	1	0	0	0	0	0	0	0	0	peptidylprolyl isomerase F	CYP3|Cyp-D|FLJ90798|MGC117207	OTTHUMP00000019925|PPIase|cyclophilin 3|cyclophilin D|cyclophilin F|peptidyl-prolyl cis-trans isomerase, mitochondral|rotamase	10	10q22-q23	16385451,	1	2	0.0010		0	0	0	0.30000000000000004
SLC25A16	Alzheimer Disease	ENSG00000122912	8034	0	1	1	0	0	0	0	0	0	0	0	solute carrier family 25 (mitochondrial carrier; Graves disease autoantigen), member 16	D10S105E|GDA|GDC|HGT.1|MGC39851|ML7|hML7	OTTHUMP00000019707|OTTHUMP00000060736|solute carrier family 25, member 16	10	10q21.3	16385451,	1	2	0.0010		0	0	0	0.30000000000000004
PIP4K2A	Alzheimer Disease	ENSG00000150867	5305	0	1	1	0	0	0	0	0	0	0	0	phosphatidylinositol-5-phosphate 4-kinase, type II, alpha	FLJ13267|PI5P4KA|PIP5K2A|PIP5KII-alpha|PIP5KIIA|PIPK	1-phosphatidylinositol-4-phosphate kinase|1-phosphatidylinositol-4-phosphate-5-kinase|OTTHUMP00000019300|OTTHUMP00000043353|PIP5KIIalpha|PtdIns(4)P-5-kinase B isoform|diphosphoinositide kinase|phosphatidylinositol-4-phosphate 5-kinase, type II, alpha|type II phosphatidylinositol-4-phosphate 5-kinase 53 K isoform	10	10p12.2	16385451,	1	2	0.0010		0	0	0	0.30000000000000004
PIP4K2B	Alzheimer Disease	ENSG00000141720	8396	0	0	1	0	0	0	0	0	0	0	0	phosphatidylinositol-5-phosphate 4-kinase, type II, beta	PI5P4KB|PIP5K2B|PIP5KIIB|PIP5KIIbeta	1-phosphatidylinositol-4-phosphate kinase|PTDINS(4)P-5-kinase|diphosphoinositide kinase|phosphatidylinositol-4-phosphate 5-kinase, type II, beta	17	17q12	19141999,	1	1	0.0010		0	0	0	0.30000000000000004
LRIT1	Alzheimer Disease	ENSG00000148602	26103	0	1	1	0	0	0	0	0	0	0	0	leucine-rich repeat, immunoglobulin-like and transmembrane domains 1	DKFZp434K091|FIGLER9|LRRC21|PAL	OTTHUMP00000019991|fibronectin type III, immunoglobulin and leucine rich repeat domains 9|leucine rich repeat containing 21|retina specific protein PAL	10	10q23	16385451,	1	2	0.0010		0	0	0	0.30000000000000004
ARHGAP19	Alzheimer Disease	ENSG00000213390	84986	0	1	1	0	0	0	0	0	0	0	0	Rho GTPase activating protein 19	DKFZp313K217|MGC138804|MGC138805|MGC14258	OTTHUMP00000020189|putative RhoGAP protein	10	10q24.1	16385451,	1	2	0.0010		0	0	0	0.30000000000000004
FAM63A	Alzheimer Disease	ENSG00000143409	55793	0	0	1	0	0	0	0	0	0	0	0	family with sequence similarity 63, member A	FLJ11280|FLJ43504|RP11-316M1.5	OTTHUMP00000033019|hypothetical protein LOC55793	1	1q21.2	18780302,	1	1	0.0010		0	0	0	0.30000000000000004
PDCD4	Alzheimer Disease	ENSG00000150593	27250	0	1	1	0	0	0	0	0	0	0	0	programmed cell death 4 (neoplastic transformation inhibitor)	H731|MGC33046|MGC33047	OTTHUMP00000020483|nuclear antigen H731|programmed cell death 4	10	10q24	16385451,	1	2	0.0010		0	0	0	0.30000000000000004
ARHGAP12	Alzheimer Disease	ENSG00000165322	94134	0	1	1	0	0	0	0	0	0	0	0	Rho GTPase activating protein 12	DKFZp779N2050|FLJ10971|FLJ20737|FLJ21785|FLJ45709	OTTHUMP00000019410	10	10pter-cen	16385451,	1	2	0.0010		0	0	0	0.30000000000000004
ARHGAP21	Alzheimer Disease	ENSG00000107863	57584	0	1	1	0	0	0	0	0	0	0	0	Rho GTPase activating protein 21	ARHGAP10|DKFZp761L0424|FLJ33323|FLJ90108	OTTHUMP00000019319|OTTHUMP00000045282|Rho-GTPase activating protein 10	10	10p12.1|10p12.3	16385451,	1	2	0.0010		0	0	0	0.30000000000000004
ARHGAP22	Alzheimer Disease	ENSG00000128805	58504	0	1	1	0	0	0	0	0	0	0	0	Rho GTPase activating protein 22	RhoGAP2	Rho GTPase activating protein 2	10	10q11.22	16385451,	1	2	0.0010		0	0	0	0.30000000000000004
ITIH5	Alzheimer Disease	ENSG00000123243	80760	0	1	1	0	0	0	0	0	0	0	0	inter-alpha (globulin) inhibitor H5	DKFZp686F0145|MGC10848|pp14776	OTTHUMP00000019062|OTTHUMP00000019064|inter-alpha trypsin inhibitor heavy chain precursor 5	10	10p14	16385451,	1	2	0.0010		0	0	0	0.30000000000000004
ITIH2	Alzheimer Disease	ENSG00000151655	3698	0	1	1	0	0	0	0	0	0	0	0	inter-alpha (globulin) inhibitor H2	H2P|SHAP	ITI heavy chain H2|OTTHUMP00000019058|inter-alpha (globulin) inhibitor, H2 polypeptide|inter-alpha globulin inhibitor H2 polypeptide|inter-alpha-inhibitor heavy chain 2|inter-alpha-trypsin inhibitor complex component II|inter-alpha-trypsin inhibitor heavy chain H2|serum-derived hyaluronan-associated protein	10	10p15	16385451,	1	2	0.0010		0	0	0	0.30000000000000004
OTC	Alzheimer Disease	ENSG00000036473	5009	0	1	1	0	0	0	1	0	0	0	0	ornithine carbamoyltransferase	MGC129967|MGC129968|MGC138856|OCTD	OTTHUMP00000024343|ornithine transcarbamylase	X	Xp21.1	18983895,	1	3	0.0010		0	0	0	0.30000000000000004
PFKP	Alzheimer Disease	ENSG00000067057	5214	0	1	1	0	0	0	0	0	1	0	0	phosphofructokinase, platelet	FLJ40226|PFK-C|PFKF	OTTHUMP00000018966|Phosphofructokinase, platelet type	10	10p15.3-p15.2	16385451,	1	3	0.0010		0	0	0	0.30000000000000004
FSHR	Alzheimer Disease	ENSG00000170820	2492	0	0	1	0	0	0	0	0	0	0	0	follicle stimulating hormone receptor	FSHRO|LGR1|MGC141667|MGC141668|ODG1	FSH receptor|follitropin receptor	2	2p21-p16	19141999,	1	1	0.0010		0	0	0	0.30000000000000004
PANK1	Alzheimer Disease	ENSG00000152782	53354	0	1	1	0	0	0	0	0	0	0	0	pantothenate kinase 1	MGC24596|PANK|PANK1a|PANK1b	OTTHUMP00000020071|OTTHUMP00000020072|pantothenic acid kinase	10	10q23.31	16385451,	1	2	0.0010		0	0	0	0.30000000000000004
ZMIZ1	Alzheimer Disease	ENSG00000108175	57178	0	1	1	0	0	0	0	0	0	0	0	zinc finger, MIZ-type containing 1	FLJ13541|KIAA1224|MIZ|RAI17|Zimp10|hZIMP10	FLJ00092 protein|OTTHUMP00000019922|OTTHUMP00000060191|PIAS-like protein hZimp10|RP11-519K18.1|retinoic acid induced 17|zinc finger-containing, Miz1, PIAS-like protein on chromosome 10	10	10q22.3	16385451,	1	2	0.0010		0	0	0	0.30000000000000004
CAMK1D	Alzheimer Disease	ENSG00000183049	57118	0	1	1	0	0	0	0	0	0	0	0	calcium/calmodulin-dependent protein kinase ID	CKLiK|CaM-K1|CaMKID	CaM kinase ID|CamKI-like protein kinase|OTTHUMP00000019119|OTTHUMP00000019120|OTTHUMP00000045030	10	10p13	16385451,	1	2	0.0010		0	0	0	0.30000000000000004
CUEDC2	Alzheimer Disease	ENSG00000107874	79004	0	1	1	0	0	0	0	0	0	0	0	CUE domain containing 2	C10orf66|MGC2491|bA18I14.5	OTTHUMP00000020368	10	10q24.32	16385451,	1	2	0.0010		0	0	0	0.30000000000000004
FRK	Alzheimer Disease	ENSG00000111816	2444	0	1	1	0	0	0	0	0	0	0	0	fyn-related kinase	GTK|PTK5|RAK	OTTHUMP00000017048|PTK5 protein tyrosine kinase 5|nuclear tyrosine protein kinase RAK|tyrosine-protein kinase FRK	6	6q21-q22.3	19141999,	1	2	0.0010		0	0	0	0.30000000000000004
TRIB3	Alzheimer Disease	ENSG00000101255	57761	0	0	1	0	0	0	0	0	0	0	0	tribbles homolog 3 (Drosophila)	C20orf97|NIPK|SINK|SKIP3|TRB3	neuronal cell death inducible putative kinase|p65-interacting inhibitor of NF-kappaB|tribbles 3	20	20p13-p12.2	19141999,	1	1	0.0010		0	0	0	0.30000000000000004
CEP55	Alzheimer Disease	ENSG00000138180	55165	0	1	1	0	0	0	0	0	0	0	0	centrosomal protein 55kDa	C10orf3|FLJ10540|URCC6	OTTHUMP00000020117|up-regulated in colon cancer 6	10	10q23.33	16385451,	1	2	0.0010		0	0	0	0.30000000000000004
PBLD	Alzheimer Disease	ENSG00000108187	64081	0	1	1	0	0	0	0	0	0	0	0	phenazine biosynthesis-like protein domain containing	FLJ14767|FLJ35507|MAWBP|MAWDBP	MAWD binding protein|OTTHUMP00000019698	10	10pter-q25.3	16385451,	1	2	0.0010		0	0	0	0.30000000000000004
TAP2	Alzheimer Disease	ENSG00000204267	6891	0	1	1	0	0	0	0	0	0	0	1	transporter 2, ATP-binding cassette, sub-family B (MDR/TAP)	ABC18|ABCB3|APT2|D6S217E|PSF2|RING11	ABC transporter, MHC 2|ATP-binding cassette, sub-family B (MDR/TAP), member 3|OTTHUMP00000029079|OTTHUMP00000038912|OTTHUMP00000038914|antigen peptide transporter 2|peptide supply factor 2|peptide transporter PSF2|transporter 2, ABC (ATP binding cassette)|transporter 2, ATP-binding cassette, sub-family B	6	6p21.3	16595160,	1	3	0.0010		1	0	0	0.30000000000000004
COMP	Alzheimer Disease	ENSG00000105664	1311	0	0	1	0	0	0	0	0	1	0	0	cartilage oligomeric matrix protein	EDM1|EPD1|MED|MGC131819|MGC149768|PSACH|THBS5	cartilage oligomeric matrix protein (pseudoachondroplasia, epiphyseal dysplasia 1, multiple)|cartilage oligomeric matrix protein(pseudoachondroplasia, epiphyseal dysplasia 1, multiple)|pseudoachondroplasia (epiphyseal dysplasia 1, multiple)|thrombospondin-5	19	19p13.1	19141999,	1	2	0.0010		0	0	0	0.30000000000000004
DYDC1	Alzheimer Disease	ENSG00000170788	143241	0	1	1	0	0	0	0	0	0	0	0	DPY30 domain containing 1	DPY30D1|FLJ43920|bA36D19.5	BC019250 protein|OTTHUMP00000019962|OTTHUMP00000019963|OTTHUMP00000059802	10	10q23.1	16385451,	1	2	0.0010		0	0	0	0.30000000000000004
DYDC2	Alzheimer Disease	ENSG00000133665	84332	0	1	1	0	0	0	0	0	0	0	0	DPY30 domain containing 2	MGC16186|bA36D19.6	OTTHUMP00000019966|OTTHUMP00000019967|OTTHUMP00000019968	10	10q23.1	16385451,	1	2	0.0010		0	0	0	0.30000000000000004
IL2RA	Alzheimer Disease	ENSG00000134460	3559	0	1	1	0	0	0	0	0	1	0	0	interleukin 2 receptor, alpha	CD25|IDDM10|IL2R|TCGFR	Interleukin-2 receptor|OTTHUMP00000019030|OTTHUMP00000044870|interleukin 2 receptor, alpha chain	10	10p15-p14	16385451,	1	3	0.0010		0	0	0	0.30000000000000004
TMBIM6	Alzheimer Disease	ENSG00000139644	7009	0	0	1	0	0	0	0	0	0	0	0	transmembrane BAX inhibitor motif containing 6	BAXI1|BI-1|TEGT	BAX inhibitor 1|testis enhanced gene transcript|testis enhanced gene transcript (BAX inhibitor 1)	12	12q12-q13	19141999,	1	1	0.0010		0	0	0	0.30000000000000004
PARK7	Alzheimer Disease	ENSG00000116288	11315	0	1	1	0	0	0	0	0	1	0	0	Parkinson disease (autosomal recessive, early onset) 7	DJ-1|DJ1|FLJ27376|FLJ34360|FLJ92274	OTTHUMP00000001348|OTTHUMP00000001349|OTTHUMP00000001350|OTTHUMP00000001351|Parkinson disease protein 7|oncogene DJ1|protein DJ-1	1	1p36.23	15542239,	1	3	0.0010		0	0	0	0.30000000000000004
KAZALD1	Alzheimer Disease	ENSG00000107821	81621	0	1	1	0	0	0	0	0	0	0	0	Kazal-type serine peptidase inhibitor domain 1	BONO1|FKSG28|FKSG40|FLJ24094|IGFBP-rP10	IGFBP-related protein 10|Kazal-type serine protease inhibitor domain 1|OTTHUMP00000020298|bone- and odontoblast-expressed gene 1|novel kazal-type serine protease inhibitor domain and immunoglobulin domain containing protein	10	10q24.31	16385451,	1	2	0.0010		0	0	0	0.30000000000000004
CSGALNACT2	Alzheimer Disease	ENSG00000169826	55454	0	1	1	0	0	0	0	0	0	0	0	chondroitin sulfate N-acetylgalactosaminyltransferase 2	CHGN2|DKFZp686H13226|FLJ43310|GALNACT-2|GALNACT2|MGC40204|PRO0082	OTTHUMP00000019478|beta 4 GalNAcT-2|chondroitin beta1,4 N-acetylgalactosaminyltransferase 2|chondroitin sulfate GalNAcT-2	10	10q11.21	16385451,	1	2	0.0010		0	0	0	0.30000000000000004
ATXN8	Alzheimer Disease		724066	0	0	1	0	0	0	0	0	0	0	0	ataxin 8	-	-	13	13q21	19229559,	1	1	0.0010		0	0	0	0.30000000000000004
COMTD1	Alzheimer Disease	ENSG00000165644	118881	0	1	1	0	0	0	0	0	0	0	0	catechol-O-methyltransferase domain containing 1	FLJ23841	OTTHUMP00000019881	10	10q22.2	16385451,	1	2	0.0010		0	0	0	0.30000000000000004
BMPR1A	Alzheimer Disease	ENSG00000107779	657	0	1	1	0	0	0	0	0	0	0	0	bone morphogenetic protein receptor, type IA	10q23del|ACVRLK3|ALK3|CD292|SKR5	OTTHUMP00000020014|activin A receptor, type II-like kinase 3|serine/threonine-protein kinase receptor R5	10	10q22.3	16385451,	1	2	0.0010		0	0	0	0.30000000000000004
PTGS1	Alzheimer Disease	ENSG00000095303	5742	0	1	1	0	0	0	0	0	1	0	0	prostaglandin-endoperoxide synthase 1 (prostaglandin G/H synthase and cyclooxygenase)	COX1|COX3|PCOX1|PGG/HS|PGHS-1|PGHS1|PHS1|PTGHS	OTTHUMP00000022052|OTTHUMP00000022053|prostaglandin G/H synthase and cyclooxygenase|prostaglandin-endoperoxide synthase 1	9	9q32-q33.3	19141999,	1	3	0.0010		0	0	0	0.30000000000000004
ACBD5	Alzheimer Disease	ENSG00000107897	91452	0	1	1	0	0	0	0	0	0	0	0	acyl-Coenzyme A binding domain containing 5	DKFZp434A2417|KIAA1996	OTTHUMP00000019363|endozepine-related protein|membrane-associated diazepam binding inhibitor	10	10p12.1	16385451,	1	2	0.0010		0	0	0	0.30000000000000004
CTNNB1	Alzheimer Disease	ENSG00000168036	1499	0	1	1	0	0	0	0	0	1	0	0	catenin (cadherin-associated protein), beta 1, 88kDa	CTNNB|DKFZp686D02253|FLJ25606|FLJ37923	OTTHUMP00000165222|OTTHUMP00000165223|beta-catenin|catenin (cadherin-associated protein), beta 1 (88kD)|catenin beta-1	3	3p21	17601350,	1	3	0.0010		0	0	0	0.30000000000000004
MAT1A	Alzheimer Disease	ENSG00000151224	4143	0	1	1	0	0	0	0	0	1	0	0	methionine adenosyltransferase I, alpha	MAT|MATA1|SAMS|SAMS1	OTTHUMP00000019971|S-adenosylmethionine synthetase	10	10q22	16385451,	1	3	0.0010		0	0	0	0.30000000000000004
CYP2E1	Alzheimer Disease	ENSG00000130649	1571	0	1	1	0	0	0	0	0	1	0	0	cytochrome P450, family 2, subfamily E, polypeptide 1	CPE1|CYP2E|P450-J|P450C2E	OTTHUMP00000020813|OTTHUMP00000046571|cytochrome P450 2E1|cytochrome P450, subfamily IIE (ethanol-inducible), polypeptide 1|flavoprotein-linked monooxygenase|microsomal monooxygenase|xenobiotic monooxygenase	10	10q24.3-qter	16385451,	1	3	0.0010		0	0	0	0.30000000000000004
SPAG6	Alzheimer Disease	ENSG00000077327	9576	0	1	1	0	0	0	0	0	0	0	0	sperm associated antigen 6	DKFZp434I153|MGC26276|Repro-SA-1|pf16	OTTHUMP00000019296|OTTHUMP00000019297|axoneme central apparatus protein|sperm flagellar protein	10	10p12.2	16385451,	1	2	0.0010		0	0	0	0.30000000000000004
YME1L1	Alzheimer Disease	ENSG00000136758	10730	0	1	1	0	0	0	0	0	0	0	0	YME1-like 1 (S. cerevisiae)	FTSH|MEG4|PAMP|YME1L	ATP-dependent metalloprotease FtsH1 homolog|OTTHUMP00000019360|OTTHUMP00000019361|YME1-like 1	10	10p14	16385451,	1	2	0.0010		0	0	0	0.30000000000000004
IL1R2	Alzheimer Disease	ENSG00000115590	7850	0	1	1	0	0	0	0	0	0	0	1	interleukin 1 receptor, type II	CD121b|IL1RB|MGC47725	antigen CDw121b|type II interleukin-1 receptor, beta	2	2q12-q22	15653174,	1	3	0.0010		1	0	0	0.30000000000000004
ACADSB	Alzheimer Disease	ENSG00000196177	36	0	1	1	0	0	0	0	0	0	0	0	acyl-Coenzyme A dehydrogenase, short/branched chain	2-MEBCAD|ACAD7|SBCAD	2-methyl branched chain acyl-CoA dehydrogenase|2-methylbutyryl-CoA dehydrogenase|OTTHUMP00000020685|OTTHUMP00000046795	10	10q26.13	16385451,	1	2	0.0010		0	0	0	0.30000000000000004
PTH1R	Alzheimer Disease	ENSG00000160801	5745	0	0	1	0	0	0	0	0	0	0	0	parathyroid hormone 1 receptor	MGC138426|MGC138452|PFE|PTHR|PTHR1	PTH/PTHr receptor|PTH/PTHrP type I receptor|parathyroid hormone receptor 1|parathyroid hormone/parathyroid hormone-related peptide receptor|parathyroid hormone/parathyroid hormone-related protein receptor|seven transmembrane helix receptor	3	3p22-p21.1	19141999,	1	1	0.0010		0	0	0	0.30000000000000004
HSPA1L	Alzheimer Disease	ENSG00000204390	3305	0	0	1	0	0	0	0	0	0	0	0	heat shock 70kDa protein 1-like	HSP70-1L|HSP70-HOM|HSP70T|hum70t	OTTHUMP00000029295|heat shock 10kDa protein 1-like|heat shock 70kD protein-like 1	6	6p21.3	17601350,	1	1	0.0010		0	0	0	0.30000000000000004
PVRL2	Alzheimer Disease	ENSG00000130202	5819	0	1	1	0	0	0	0	0	0	0	0	poliovirus receptor-related 2 (herpesvirus entry mediator B)	CD112|HVEB|PRR2|PVRR2	herpesvirus entry mediator B|herpesvirus entry protein B|nectin 2|poliovirus receptor related 2|poliovirus receptor-like 2	19	19q13.2	19442637,	1	2	0.0010		0	0	0	0.30000000000000004
MKI67	Alzheimer Disease	ENSG00000148773	4288	0	1	1	0	0	0	0	0	1	0	0	antigen identified by monoclonal antibody Ki-67	KIA	OTTHUMP00000020739|proliferation-related Ki-67 antigen	10	10q25-qter	16385451,	1	3	0.0010		0	0	0	0.30000000000000004
CYP2C9	Alzheimer Disease	ENSG00000138109	1559	0	1	1	0	0	0	0	0	0	0	0	cytochrome P450, family 2, subfamily C, polypeptide 9	CPC9|CYP2C|CYP2C10|MGC149605|MGC88320|P450IIC9	OTTHUMP00000020135|cytochrome P-450 S-mephenytoin 4-hydroxylase|cytochrome P450, subfamily IIC (mephenytoin 4-hydroxylase), polypeptide 10|cytochrome P450, subfamily IIC (mephenytoin 4-hydroxylase), polypeptide 9|cytochrome p4502C9|flavoprotein-linked monooxygenase|microsomal monooxygenase|xenobiotic monooxygenase	10	10q24	16385451,	1	2	0.0010		0	0	0	0.30000000000000004
CYP2C8	Alzheimer Disease	ENSG00000138115	1558	0	1	1	0	0	0	0	0	0	0	0	cytochrome P450, family 2, subfamily C, polypeptide 8	CPC8|MP-12/MP-20	OTTHUMP00000020134|P450 form 1|cytochrome P450, subfamily IIC (mephenytoin 4-hydroxylase), polypeptide 8|flavoprotein-linked monooxygenase|microsomal monooxygenase|s-mephenytoin 4-hydroxylase|xenobiotic monooxygenase	10	10q23.33	16385451,	1	2	0.0010		0	0	0	0.30000000000000004
HSPA12A	Alzheimer Disease		259217	0	0	1	0	0	0	0	0	0	0	0	heat shock 70kDa protein 12A	FLJ13874|KIAA0417	OTTHUMP00000020566|heat shock 70kD protein 12A	10	10q26.12	17601350,	1	1	0.0010		0	0	0	0.30000000000000004
HSPA12B	Alzheimer Disease	ENSG00000132622	116835	0	0	1	0	0	0	0	0	0	0	0	heat shock 70kD protein 12B	C20orf60|FLJ32150|MGC131912|dJ1009E24.2	OTTHUMP00000030119|OTTHUMP00000030120	20	20p13	17601350,	1	1	0.0010		0	0	0	0.30000000000000004
KIAA1279	Alzheimer Disease	ENSG00000198954	26128	0	1	1	0	0	0	0	0	0	0	0	KIAA1279	DKFZp586B0923|KBP|TTC20	KIF1 binding protein|OTTHUMP00000019712	10	10q21.3	16385451,	1	2	0.0010		0	0	0	0.30000000000000004
HSPA14	Alzheimer Disease	ENSG00000187522	51182	0	1	1	0	0	0	0	0	0	0	0	heat shock 70kDa protein 14	HSP70-4|HSP70L1|MGC131990	OTTHUMP00000019161|heat shock 70kDa protein 14 isoform 1 variant 1|heat shock 70kDa protein 14 isoform 1 variant 2|heat shock 70kDa protein 14 isoform 1 variant 4|heat shock protein hsp70-related protein	10	10p13	16385451,	1	2	0.0010		0	0	0	0.30000000000000004
ZNF488	Alzheimer Disease	ENSG00000165388	118738	0	1	1	0	0	0	0	0	0	0	0	zinc finger protein 488	FLJ32104	-	10	10q11.22	16385451,	1	2	0.0010		0	0	0	0.30000000000000004
KCNK18	Alzheimer Disease	ENSG00000186795	338567	0	1	1	0	0	0	0	0	0	0	0	potassium channel, subfamily K, member 18	K2p18.1|TRESK|TRESK-2|TRESK2|TRIK	OTTHUMP00000020575|TWIK related spinal cord K+ channel|TWIK-related individual K+ channel|TWIK-related spinal cord K+ channel	10	10q25.3	16385451,	1	2	0.0010		0	0	0	0.30000000000000004
LTC4S	Alzheimer Disease	ENSG00000213316	4056	0	0	1	0	0	0	0	0	0	0	0	leukotriene C4 synthase	MGC33147	-	5	5q35	19141999,	1	1	0.0010		0	0	0	0.30000000000000004
FLJ44653	Alzheimer Disease		399833	0	1	1	0	0	0	0	0	0	0	0	-	-	-	10	10q26.3	16385451,	1	2	0.0010		0	0	0	0.30000000000000004
PIK3AP1	Alzheimer Disease	ENSG00000155629	118788	0	1	1	0	0	0	0	0	0	0	0	phosphoinositide-3-kinase adaptor protein 1	BCAP|RP11-34E5.3	1810044J04Rik|B cell adaptor protein|OTTHUMP00000059417	10	10q24.1	16385451,	1	2	0.0010		0	0	0	0.30000000000000004
MASTL	Alzheimer Disease	ENSG00000120539	84930	0	1	1	0	0	0	0	0	0	0	0	microtubule associated serine/threonine kinase-like	FLJ14813|RP11-85G18.2|THC2	OTTHUMP00000019369	10	10p12.1	16385451,	1	2	0.0010		0	0	0	0.30000000000000004
MINPP1	Alzheimer Disease	ENSG00000107789	9562	0	1	1	0	0	0	0	0	0	0	0	multiple inositol polyphosphate histidine phosphatase, 1	DKFZp564L2016|HIPER1|MINPP2|MIPP	OTTHUMP00000020026|multiple inositol polyphosphate histidine phosphatase 1|multiple inositol polyphosphate phosphatase 1|multiple inositol polyphosphate phosphatase 2	10	10q23	16385451,	1	2	0.0010		0	0	0	0.30000000000000004
ACTA2	Alzheimer Disease	ENSG00000107796	59	0	1	1	0	0	0	0	0	0	0	0	actin, alpha 2, smooth muscle, aorta	AAT6|ACTSA	OTTHUMP00000020042|alpha 2 actin|alpha-cardiac actin|growth-inhibiting gene 46	10	10q23.3	16385451,	1	2	0.0010		0	0	0	0.30000000000000004
TNMD	Alzheimer Disease	ENSG00000000005	64102	0	1	1	0	0	0	0	0	1	0	0	tenomodulin	BRICD4|CHM1-LIKE|CHM1L|TEM	BRICHOS domain containing 4|OTTHUMP00000023651|chondromodulin I-like|myodulin|tendin|tenomodulin protein	X	Xq21.33-q23	19524323,	1	3	0.0010		0	0	0	0.30000000000000004
FOSB	Alzheimer Disease	ENSG00000125740	2354	0	0	1	0	0	0	0	0	0	0	0	FBJ murine osteosarcoma viral oncogene homolog B	AP-1|DKFZp686C0818|G0S3|GOS3|GOSB|MGC42291	activator protein 1|oncogene FOS-B	19	19q13.32	17601350,	1	1	0.0010		0	0	0	0.30000000000000004
CCND3	Alzheimer Disease	ENSG00000112576	896	0	1	1	0	0	0	0	0	0	0	0	cyclin D3	-	D3-type cyclin|G1/S-specific cyclin D3|OTTHUMP00000016390	6	6p21	19204726,	1	2	0.0010		0	0	0	0.30000000000000004
GNB3	Alzheimer Disease	ENSG00000111664	2784	0	1	1	0	0	0	0	0	0	0	0	guanine nucleotide binding protein (G protein), beta polypeptide 3	-	G protein, beta-3 subunit|GTP-binding regulatory protein beta-3 chain|guanine nucleotide-binding protein G(I)/G(S)/G(T) beta subunit 3|guanine nucleotide-binding protein, beta-3 subunit|hypertension associated protein|transducin beta chain 3	12	12p13	15212839,	1	2	0.0010		0	0	0	0.30000000000000004
TRUB1	Alzheimer Disease	ENSG00000165832	142940	0	1	1	0	0	0	0	0	0	0	0	TruB pseudouridine (psi) synthase homolog 1 (E. coli)	PUS4	OTTHUMP00000020554|TruB pseudouridine (psi) synthase homolog 1	10	10q25.3	16385451,	1	2	0.0010		0	0	0	0.30000000000000004
ZNF485	Alzheimer Disease	ENSG00000198298	220992	0	1	1	0	0	0	0	0	0	0	0	zinc finger protein 485	-	OTTHUMP00000019486|Zinc finger protein 93 (Zinc finger protein HTF34)	10	10q11.21	16385451,	1	2	0.0010		0	0	0	0.30000000000000004
ALPL	Alzheimer Disease	ENSG00000162551	249	0	0	1	0	0	0	0	0	0	0	0	alkaline phosphatase, liver/bone/kidney	AP-TNAP|FLJ40094|FLJ93059|HOPS|MGC161443|MGC167935|TNAP|TNSALP	OTTHUMP00000002971|OTTHUMP00000002972|alkaline phosphatase, tissue-nonspecific isozyme|alkaline phosphomonoesterase|glycerophosphatase|liver/bone/kidney-type alkaline phosphatase|tissue-nonspecific ALP|tissue-nonspecific alkaline phosphatase	1	1p36.12	19141999,	1	1	0.0010		0	0	0	0.30000000000000004
NPY2R	Alzheimer Disease	ENSG00000185149	4887	0	0	1	0	0	0	0	0	0	0	0	neuropeptide Y receptor Y2	-	-	4	4q31	19141999,	1	1	0.0010		0	0	0	0.30000000000000004
HK1	Alzheimer Disease	ENSG00000156515	3098	0	1	1	0	0	0	0	0	1	0	0	hexokinase 1	HK1-ta|HK1-tb|HK1-tc|HKI|HXK1	OTTHUMP00000019725|brain form hexokinase|glycolytic enzyme	10	10q22	16385451,	1	3	0.0010		0	0	0	0.30000000000000004
FHL5	Alzheimer Disease	ENSG00000112214	9457	0	0	1	0	0	0	0	0	0	0	1	four and a half LIM domains 5	ACT|FLJ33049|KIAA0776|RP3-393D12.2|dJ393D12.2	1700027G07Rik|LIM protein ACT|OTTHUMP00000016879|activator of cAMP-responsive element modulator (CREM) in testis	6	6q16.1-q16.3	17368652,	1	2	0.0010		1	0	0	0.30000000000000004
SFTPA1	Alzheimer Disease		653509	0	1	1	0	0	0	0	0	0	0	0	surfactant protein A1	COLEC4|FLJ51913|SFTP1|SP-A|SP-A1	surfactant, pulmonary-associated protein A1|surfactant, pulmonary-associated protein A1A	10	10q22.3	16385451,	1	2	0.0010		0	0	0	0.30000000000000004
HPSE2	Alzheimer Disease	ENSG00000172987	60495	0	1	1	0	0	0	0	0	0	0	0	heparanase 2	HPA2|HPR2|MGC133234	OTTHUMP00000020250|heparanase 3|heparanase-like protein	10	10q23-q24	16385451,	1	2	0.0010		0	0	0	0.30000000000000004
COL6A2	Alzheimer Disease	ENSG00000142173	1292	0	1	1	0	0	0	0	0	0	0	0	collagen, type VI, alpha 2	DKFZp586E1322|FLJ46862|PP3610	OTTHUMP00000115569|alpha 2 type VI collagen|collagen VI, alpha-2 polypeptide|collagen alpha-2(VI) chain|human mRNA for collagen VI alpha-2 C-terminal globular domain	21	21q22.3	19204726,	1	2	0.0010		0	0	0	0.30000000000000004
COL6A1	Alzheimer Disease	ENSG00000142156	1291	0	1	1	0	0	0	0	0	0	0	0	collagen, type VI, alpha 1	OPLL	alpha 1 (VI) chain (61 AA)|collagen VI, alpha-1 polypeptide	21	21q22.3	19204726,	1	2	0.0010		0	0	0	0.30000000000000004
FTCD	Alzheimer Disease	ENSG00000160282	10841	0	1	1	0	0	0	0	0	0	0	0	formiminotransferase cyclodeaminase	LCHC1	OTTHUMP00000115563|formimidoyltransferase cyclodeaminase	21	21q22.3	19204726,	1	2	0.0010		0	0	0	0.30000000000000004
PLG	Alzheimer Disease	ENSG00000122194	5340	0	1	1	0	0	0	0	0	1	0	1	plasminogen	DKFZp779M0222	OTTHUMP00000017544	6	6q26	16828203,	1	4	0.0010		1	0	0	0.30000000000000004
SFTPA2	Alzheimer Disease		729238	0	1	1	0	0	0	0	0	0	0	0	surfactant protein A2	COLEC5|MGC189761|SP-A2|SPA2|SPAII	OTTHUMP00000019932|surfactant, pulmonary-associated protein A2|surfactant, pulmonary-associated protein A2A	10	10q22.3	16385451,	1	2	0.0010		0	0	0	0.30000000000000004
SELE	Alzheimer Disease	ENSG00000007908	6401	0	1	1	0	0	0	0	0	1	0	0	selectin E	CD62E|ELAM|ELAM1|ESEL|LECAM2	OTTHUMP00000032745|endothelial adhesion molecule 1|leukocyte endothelial cell adhesion molecule 2	1	1q22-q25	19141999,	1	3	0.0010		0	0	0	0.30000000000000004
DNM2	Alzheimer Disease	ENSG00000079805	1785	0	1	1	0	0	0	0	0	0	0	0	dynamin 2	CMTDI1|CMTDIB|DI-CMTB|DYN2|DYNII	dynamin II	19	19p13.2	18236001,	1	2	0.0010		0	0	0	0.30000000000000004
MMS19	Alzheimer Disease	ENSG00000155229	64210	0	1	1	0	0	0	0	0	0	0	0	MMS19 nucleotide excision repair homolog (S. cerevisiae)	FLJ34167|FLJ95146|MET18|MGC99604|MMS19L|hMMS19	MET18 homolog|MMS19 (MET18 S. cerevisiae)-like|MMS19 nucleotide excision repair homolog|MMS19-like (MET18 homolog, S. cerevisiae)|OTTHUMP00000059386|homolog of yeast MMS19	10	10q24-q25	16385451,	1	2	0.0010		0	0	0	0.30000000000000004
TBP	Alzheimer Disease	ENSG00000112592	6908	0	1	1	0	0	0	0	0	1	0	1	TATA box binding protein	GTF2D|GTF2D1|MGC117320|MGC126054|MGC126055|SCA17|TFIID	OTTHUMP00000017703|TATA-box binding protein N-terminal domain	6	6q27	15365789,	1	4	0.0010		1	0	0	0.30000000000000004
ADH1A	Alzheimer Disease	ENSG00000187758	124	0	0	1	0	0	0	0	0	0	0	0	alcohol dehydrogenase 1A (class I), alpha polypeptide	ADH1	ADH, alpha subunit|alcohol dehydrogenase 1 (class I), alpha polypeptide|aldehyde reductase|class I alcohol dehydrogenase, alpha subunit	4	4q21-q23	19141999,	1	1	0.0010		0	0	0	0.30000000000000004
DAB2	Alzheimer Disease	ENSG00000153071	1601	0	1	1	0	0	0	0	0	0	0	0	disabled homolog 2, mitogen-responsive phosphoprotein (Drosophila)	DOC-2|DOC2|FLJ26626	disabled homolog 2|mitogen-responsive phosphoprotein	5	5p13	19204726,	1	2	0.0010		0	0	0	0.30000000000000004
ACTN3	Alzheimer Disease	ENSG00000204633	89	0	0	1	0	0	0	0	0	0	0	0	actinin, alpha 3	MGC117002|MGC117005	-	11	11q13.1	19141999,	1	1	0.0010		0	0	0	0.30000000000000004
DDIT3	Alzheimer Disease	ENSG00000175197	1649	0	1	1	0	0	0	0	0	0	0	0	DNA-damage-inducible transcript 3	CEBPZ|CHOP|CHOP10|GADD153|MGC4154	C/EBP homologous protein|C/EBP zeta|CCAAT/enhancer-binding protein homologous protein|growth arrest- and DNA damage-inducible	12	12q13.1-q13.2	17601350,	1	2	0.0010		0	0	0	0.30000000000000004
JUNB	Alzheimer Disease	ENSG00000171223	3726	0	0	1	0	0	0	0	0	0	0	0	jun B proto-oncogene	AP-1	activator protein 1	19	19p13.2	17601350,	1	1	0.0010		0	0	0	0.30000000000000004
ZNF438	Alzheimer Disease	ENSG00000183621	220929	0	1	1	0	0	0	0	0	0	0	0	zinc finger protein 438	FLJ32761|MGC126671|bA330O11.1	-	10	10p11.23	16385451,	1	2	0.0010		0	0	0	0.30000000000000004
TRAF1	Alzheimer Disease	ENSG00000056558	7185	0	0	1	0	0	0	0	0	0	0	0	TNF receptor-associated factor 1	EBI6|MGC:10353	Epstein-Bar virus-induced protein 6|OTTHUMP00000022000	9	9q33-q34	19141999,	1	1	0.0010		0	0	0	0.30000000000000004
TMEM217	Alzheimer Disease	ENSG00000172738	221468	0	1	1	0	0	0	0	0	0	0	0	transmembrane protein 217	C6orf128|dJ355M6.2	OTTHUMP00000016321	6	6p21.2	19204726,	1	2	0.0010		0	0	0	0.30000000000000004
CNTFR	Alzheimer Disease	ENSG00000122756	1271	0	1	1	0	0	0	0	0	0	0	0	ciliary neurotrophic factor receptor	MGC1774	CNTFR alpha|OTTHUMP00000021270|OTTHUMP00000021271|ciliary neurotrophic factor receptor alpha	9	9p13	19204726,	1	2	0.0010		0	0	0	0.30000000000000004
CX3CL1	Alzheimer Disease	ENSG00000006210	6376	0	0	1	0	0	0	0	0	0	0	0	chemokine (C-X3-C motif) ligand 1	ABCD-3|C3Xkine|CXC3|CXC3C|NTN|NTT|SCYD1|fractalkine|neurotactin	small inducible cytokine subfamily D (Cys-X3-Cys), member 1 (fractalkine, neurotactin)|small inducible cytokine subfamily D (Cys-X3-Cys), member-1	16	16q13	19141999,	1	1	0.0010		0	0	0	0.30000000000000004
DOCK1	Alzheimer Disease		1793	0	1	1	0	0	0	0	0	0	0	0	dedicator of cytokinesis 1	DOCK180|ced5	dedicator of cyto-kinesis 1	10	10q26.13-q26.3	16385451,	1	2	0.0010		0	0	0	0.30000000000000004
TRAF6	Alzheimer Disease	ENSG00000175104	7189	0	0	1	0	0	0	0	0	0	0	0	TNF receptor-associated factor 6	MGC:3310|RNF85	-	11	11p12	19141999,	1	1	0.0010		0	0	0	0.30000000000000004
TRAF5	Alzheimer Disease	ENSG00000082512	7188	0	0	1	0	0	0	0	0	0	0	0	TNF receptor-associated factor 5	MGC:39780|RNF84	OTTHUMP00000035055|OTTHUMP00000035056|RING finger protein 84	1	1q32	19141999,	1	1	0.0010		0	0	0	0.30000000000000004
TRAF4	Alzheimer Disease	ENSG00000076604	9618	0	0	1	0	0	0	0	0	0	0	0	TNF receptor-associated factor 4	CART1|MLN62|RNF83	cysteine-rich domain associated with ring and TRAF domain|malignant 62|tumor necrosis receptor-associated factor 4A	17	17q11-q12	19141999,	1	1	0.0010		0	0	0	0.30000000000000004
TRAF3	Alzheimer Disease	ENSG00000131323	7187	0	0	1	0	0	0	0	0	0	0	0	TNF receptor-associated factor 3	CAP-1|CD40bp|CRAF1|LAP1	CD40 associated protein 1|CD40 binding protein|CD40 receptor associated factor 1|LMP1 associated protein	14	14q32.32	19141999,	1	1	0.0010		0	0	0	0.30000000000000004
B4GALT1	Alzheimer Disease	ENSG00000086062	2683	0	1	1	0	0	0	0	0	0	0	0	UDP-Gal:betaGlcNAc beta 1,4- galactosyltransferase, polypeptide 1	B4GAL-T1|DKFZp686N19253|GGTB2|GT1|GTB|MGC50983|beta4Gal-T1	OTTHUMP00000021196|UDP-Gal:betaGlcNAc beta 1,4- galactosyltransferase 1, membrane-bound form|glycoprotein-4-beta-galactosyltransferase 2|lactose synthase A protein	9	9p13	19204726,	1	2	0.0010		0	0	0	0.30000000000000004
MRC1	Alzheimer Disease	ENSG00000120586	4360	0	1	1	0	0	0	0	0	0	0	0	mannose receptor, C type 1	CD206|CLEC13D|MMR	OTTHUMP00000019245|OTTHUMP00000045206|macrophage mannose receptor|mannose receptor C type 1	10	10p12.33	16385451,	1	2	0.0010		0	0	0	0.30000000000000004
TAF1	Alzheimer Disease	ENSG00000147133	6872	0	0	1	0	0	0	0	0	0	0	0	TAF1 RNA polymerase II, TATA box binding protein (TBP)-associated factor, 250kDa	BA2R|CCG1|CCGS|DYT3|KAT4|N-TAF1|NSCL2|OF|P250|TAF2A|TAFII250	OTTHUMP00000024334|TBP-associated factor 1|cell cycle, G1 phase defect|complementation of cell cycle block, G1-to-S|transcription factor TFIID p250 polypeptide	X	Xq13.1	19141999,	1	1	0.0010		0	0	0	0.30000000000000004
AKR1CL2	Alzheimer Disease	ENSG00000165568	83592	0	0	1	0	0	0	0	0	0	0	0	aldo-keto reductase family 1, member C-like 2	AKRDC1|LoopADR|MGC10612	OTTHUMP00000018991|aldo-keto reductase loopADR|aldo-keto reductase related protein	10	10p15.1	16385451,	1	1	0.0010		0	0	0	0.30000000000000004
TAF8	Alzheimer Disease	ENSG00000137413	129685	0	1	1	0	0	0	0	0	0	0	0	TAF8 RNA polymerase II, TATA box binding protein (TBP)-associated factor, 43kDa	43|FLJ32821|II|TAF|TAFII43|TBN	OTTHUMP00000016392|TAF(II)43|TAF8 RNA polymerase II, TATA box binding protein (TBP)-associated factor, 50 kD|TATA box binding protein (TBP)-associated factor, RNA polymerase II, A, 45/50kDa|TBP-associated factor 8|TBP-associated factor TAFII43|TBP-associated factor, RNA polymerase II, 43 kD|taube nuss homolog	6	6p21.1	19204726,	1	2	0.0010		0	0	0	0.30000000000000004
SHANK3	Alzheimer Disease		85358	0	1	1	0	0	0	0	0	0	0	0	SH3 and multiple ankyrin repeat domains 3	DEL22q13.3|KIAA1650|PROSAP2|PSAP2|SPANK-2	proline rich synapse associated protein 2|proline-rich synapse-associated protein 2|shank postsynaptic density protein	22	22q13.3	19077115,	1	2	0.0010		0	0	0	0.30000000000000004
NDST2	Alzheimer Disease	ENSG00000166507	8509	0	1	1	0	0	0	0	0	0	0	0	N-deacetylase/N-sulfotransferase (heparan glucosaminyl) 2	HSST2|MGC129697|MGC129705|NST2	N-heparan sulfate sulfotransferase 2|OTTHUMP00000019842|heparan glucosaminyl N-deacetylase/N-sulfotransferase 2	10	10q22	16385451,	1	2	0.0010		0	0	0	0.30000000000000004
PRDX4	Alzheimer Disease	ENSG00000123131	10549	0	0	1	0	0	0	0	0	0	0	0	peroxiredoxin 4	AOE37-2|PRX-4	OTTHUMP00000023056|thioredoxin peroxidase (antioxidant enzyme)	X	Xp22.11	17601350,	1	1	0.0010		0	0	0	0.30000000000000004
PRDX5	Alzheimer Disease	ENSG00000126432	25824	0	1	1	0	0	0	0	0	1	0	0	peroxiredoxin 5	ACR1|AOEB166|B166|MGC117264|MGC142283|MGC142285|PLP|PMP20|PRDX6|PRXV|SBBI10	Alu co-repressor 1|TPx type VI|antioxidant enzyme B166|liver tissue 2D-page spot 71B|peroxisomal antioxidant enzyme|thioredoxin peroxidase PMP20	11	11q13	17601350,	1	3	0.0010		0	0	0	0.30000000000000004
PRDX2	Alzheimer Disease	ENSG00000167815	7001	0	1	1	0	0	0	0	0	0	0	0	peroxiredoxin 2	MGC4104|NKEFB|PRP|PRX2|PRXII|TDPX1|TSA	natural killer-enhancing factor B|thiol-specific antioxidant 1|thioredoxin peroxidase 1|thioredoxin-dependent peroxide reductase 1|torin	19	19p13.2	17601350,	1	2	0.0010		0	0	0	0.30000000000000004
PRDX1	Alzheimer Disease	ENSG00000117450	5052	0	1	1	0	0	0	0	0	1	0	0	peroxiredoxin 1	MSP23|NKEFA|PAG|PAGA|PAGB|PRX1|PRXI|TDPX2	OTTHUMP00000009234|natural killer-enhancing factor A|proliferation-associated gene A|thioredoxin-dependent peroxide reductase 2	1	1p34.1	17601350,	1	3	0.0010		0	0	0	0.30000000000000004
ITPRIP	Alzheimer Disease	ENSG00000148841	85450	0	1	1	0	0	0	0	0	0	0	0	inositol 1,4,5-triphosphate receptor interacting protein	DANGER|KIAA1754|bA127L20|bA127L20.2	OTTHUMP00000020437|OTTHUMP00000020438	10	10q25.1	16385451,	1	2	0.0010		0	0	0	0.30000000000000004
SIT1	Alzheimer Disease	ENSG00000137078	27240	0	1	1	0	0	0	0	0	0	0	0	signaling threshold regulating transmembrane adaptor 1	MGC125908|MGC125909|MGC125910|RP11-331F9.5|SIT	OTTHUMP00000021333|SHP2 interacting transmembrane adaptor|SHP2-interacting transmembrane adaptor protein|suppression inducing transmembrane adaptor 1	9	9p13-p12	19204726,	1	2	0.0010		0	0	0	0.30000000000000004
PADI2	Alzheimer Disease	ENSG00000117115	11240	0	1	1	0	0	0	0	0	0	0	0	peptidyl arginine deiminase, type II	KIAA0994|PAD-H19|PAD2|PDI2	OTTHUMP00000002403|OTTHUMP00000044625|peptidlyarginine deiminase type II|protein arginine deiminase|protein-arginine deiminase type-2	1	1p36.13	19478818,	1	2	0.0010		0	0	0	0.30000000000000004
NCOA4	Alzheimer Disease	ENSG00000138293	8031	0	1	1	0	0	0	0	0	0	0	0	nuclear receptor coactivator 4	ARA70|DKFZp762E1112|ELE1|PTC3|RFG	OTTHUMP00000019601|OTTHUMP00000019603|RET-activating gene ELE1|androgen receptor coactivator, 70-kD|papillary thyroid carcinoma 3|ret fused	10	10q11.2	16385451,	1	2	0.0010		0	0	0	0.30000000000000004
CHRM2	Alzheimer Disease	ENSG00000181072	1129	0	1	1	0	0	0	0	0	1	0	0	cholinergic receptor, muscarinic 2	FLJ43243|HM2|MGC120006|MGC120007	7TM receptor|cholinergic receptor, muscarinic 2, isoform a|muscarinic M2 receptor|muscarinic acetylcholine receptor M2	7	7q31-q35	17601350,	1	3	0.0010		0	0	0	0.30000000000000004
FRMD4A	Alzheimer Disease	ENSG00000151474	55691	0	1	1	0	0	0	0	0	0	0	0	FERM domain containing 4A	FLJ10210|FRMD4|KIAA1294|bA295P9.4	OTTHUMP00000019149	10	10p13	16385451,	1	2	0.0010		0	0	0	0.30000000000000004
RP11-529I10.4	Alzheimer Disease	ENSG00000166171	25911	0	0	1	0	0	0	0	0	0	0	0	-	DKFZp566F084	DPCD protein|OTTHUMP00000020329	10	10q24.32	16385451,	1	1	0.0010		0	0	0	0.30000000000000004
LCT	Alzheimer Disease	ENSG00000115850	3938	0	0	1	0	0	0	0	0	0	0	0	lactase	LAC|LPH|LPH1	lactase-glycosylceramidase|lactase-phlorizin hydrolase|lactase-phlorizin hydrolase-1	2	2q21	19141999,	1	1	0.0010		0	0	0	0.30000000000000004
BTAF1	Alzheimer Disease	ENSG00000095564	9044	0	1	1	0	0	0	0	0	0	0	0	BTAF1 RNA polymerase II, B-TFIID transcription factor-associated, 170kDa (Mot1 homolog, S. cerevisiae)	KIAA0940|MGC138406|MOT1|TAF(II)170|TAF172|TAFII170	BTAF1 RNA polymerase II, B-TFIID transcription factor-associated, 170 kD (Mot1 homolog, S. cerevisiae)|BTAF1 RNA polymerase II, B-TFIID transcription factor-associated, 170kDa|OTTHUMP00000020093|OTTHUMP00000059601|TBP-associated factor 172	10	10q22-q23	16385451,	1	2	0.0010		0	0	0	0.30000000000000004
ADAMTS14	Alzheimer Disease	ENSG00000138316	140766	0	1	1	0	0	0	0	0	0	0	0	ADAM metallopeptidase with thrombospondin type 1 motif, 14	FLJ32820	OTTHUMP00000019762|OTTHUMP00000019763|a disintegrin-like and metalloprotease (reprolysin type) with thrombospondin type 1 motif, 14|metalloprotease-disintegrin protease	10	10q21	16385451,	1	2	0.0010		0	0	0	0.30000000000000004
COL17A1	Alzheimer Disease	ENSG00000065618	1308	0	1	1	0	0	0	0	0	0	0	0	collagen, type XVII, alpha 1	BA16H23.2|BP180|BPAG2|FLJ60881|KIAA0204|LAD-1	OTTHUMP00000020422|alpha 1 type XVII collagen|bA16H23.2 (collagen, type XVII, alpha 1 (BP180))|bullous pemphigoid antigen 2 (180kD)|collagen XVII, alpha-1 polypeptide	10	10q24.3	16385451,	1	2	0.0010		0	0	0	0.30000000000000004
AP3M1	Alzheimer Disease	ENSG00000185009	26985	0	1	1	0	0	0	0	0	0	0	0	adaptor-related protein complex 3, mu 1 subunit	MGC22164	AP-3 adapter complex mu3A subunit|OTTHUMP00000019859|OTTHUMP00000019860|clathrin adaptor complex AP3, mu-3A subunit|mu-adaptin 3A	10	10q22.2	16385451,	1	2	0.0010		0	0	0	0.30000000000000004
INPP5F	Alzheimer Disease	ENSG00000198825	22876	0	1	1	0	0	0	0	0	0	0	0	inositol polyphosphate-5-phosphatase F	FLJ13081|KIAA0966|MGC131851|MGC59773|MSTP007|MSTPO47|SAC2|hSAC2	OTTHUMP00000020608|Sac domain-containing inositol phosphatase 2	10	10q26.11	16385451,	1	2	0.0010		0	0	0	0.30000000000000004
BGLAP	Alzheimer Disease	ENSG00000160783	632	0	1	1	0	0	0	0	0	0	0	0	bone gamma-carboxyglutamate (gla) protein	BGP|OC|PMF1	OTTHUMP00000016586|bone Gla protein|bone gamma-carboxyglutamate (gla) protein (osteocalcin)|gamma-carboxyglutamic acid-containing protein|osteocalcin	1	1q25-q31	19141999,	1	2	0.0010		0	0	0	0.30000000000000004
COL13A1	Alzheimer Disease		1305	0	1	1	0	0	0	0	0	0	0	0	collagen, type XIII, alpha 1	COLXIIIA1|FLJ42485	OTTHUMP00000060587|alpha 1 type XIII collagen|collagen alpha-1(XIII) chain	10	10q22	16385451,	1	2	0.0010		0	0	0	0.30000000000000004
CBARA1	Alzheimer Disease		10367	0	1	1	0	0	0	0	0	0	0	0	calcium binding atopy-related autoantigen 1	CALC|DKFZp564C246|EFHA3|FLJ12684	atopy related autoantigen	10	10q22.1	16385451,	1	2	0.0010		0	0	0	0.30000000000000004
TSPAN15	Alzheimer Disease	ENSG00000099282	23555	0	1	1	0	0	0	0	0	0	0	0	tetraspanin 15	2700063A19Rik|NET-7|TM4SF15	OTTHUMP00000019726|transmembrane 4 superfamily member 15|transmembrane 4 superfamily member tetraspan NET-7	10	10q21.3	16385451,	1	2	0.0010		0	0	0	0.30000000000000004
SMC3	Alzheimer Disease	ENSG00000108055	9126	0	1	1	0	0	0	0	0	0	0	0	structural maintenance of chromosomes 3	BAM|BMH|CDLS3|CSPG6|HCAP|SMC3L1	OTTHUMP00000020477|basement membrane-associated chondroitin proteoglycan|chondroitin sulfate proteoglycan 6 (bamacan)|chromosome-associated polypeptide	10	10q25	16385451,	1	2	0.0010		0	0	0	0.30000000000000004
IFIT3	Alzheimer Disease	ENSG00000119917	3437	0	1	1	0	0	0	0	0	0	0	0	interferon-induced protein with tetratricopeptide repeats 3	CIG-49|GARG-49|IFI60|IFIT4|IRG2|ISG60|RIG-G	OTTHUMP00000020059|OTTHUMP00000020060|interferon-induced 60 kDa protein|interferon-induced protein with tetratricopeptide repeats 4|retinoic acid-induced gene G	10	10q24	16385451,	1	2	0.0010		0	0	0	0.30000000000000004
IFIT2	Alzheimer Disease	ENSG00000119922	3433	0	1	1	0	0	0	0	0	0	0	0	interferon-induced protein with tetratricopeptide repeats 2	G10P2|GARG-39|IFI-54|IFI54|ISG-54K|ISG54|cig42	Interferon, alpha-inducible protein (MW 54kD)|OTTHUMP00000020058|interferon-induced protein 54	10	10q23-q25	16385451,	1	2	0.0010		0	0	0	0.30000000000000004
IFIT1	Alzheimer Disease	ENSG00000185745	3434	0	1	1	0	0	0	0	0	0	0	0	interferon-induced protein with tetratricopeptide repeats 1	G10P1|GARG-16|IFI-56|IFI56|IFNAI1|ISG56|RNM561	Interferon, alpha-inducible protein (MW 56kD)|OTTHUMP00000020062|interferon-induced protein 56	10	10q25-q26	16385451,	1	2	0.0010		0	0	0	0.30000000000000004
IFIT5	Alzheimer Disease	ENSG00000152778	24138	0	1	1	0	0	0	0	0	0	0	0	interferon-induced protein with tetratricopeptide repeats 5	FLJ53857|FLJ92678|RI58	OTTHUMP00000020063|retinoic acid- and interferon-inducible protein (58kD)	10	10q23.31	16385451,	1	2	0.0010		0	0	0	0.30000000000000004
H2AFY2	Alzheimer Disease	ENSG00000099284	55506	0	1	1	0	0	0	0	0	0	0	0	H2A histone family, member Y2	macroH2A2	OTTHUMP00000019735|core histone macroH2A2.2	10	10q22	16385451,	1	2	0.0010		0	0	0	0.30000000000000004
SNCG	Alzheimer Disease	ENSG00000173267	6623	0	1	1	0	0	0	0	0	1	0	1	synuclein, gamma (breast cancer-specific protein 1)	BCSG1|SR	OTTHUMP00000020013|breast cancer-specific protein 1|persyn|synoretin|synuclein, gamma (breast cancer-specific gene 1)	10	10q23.2-q23.3	17373700,	1	4	0.0010		1	0	0	0.30000000000000004
S100A6	Alzheimer Disease	ENSG00000197956	6277	0	1	1	0	0	0	0	0	1	0	0	S100 calcium binding protein A6	2A9|5B10|CABP|CACY|PRA	OTTHUMP00000015472|OTTHUMP00000015473|S100 calcium-binding protein A6|S100 calcium-binding protein A6 (calcyclin)|calcyclin|prolactin receptor-associated protein	1	1q21	19141999,	1	3	0.0010		0	0	0	0.30000000000000004
EFNA3	Alzheimer Disease	ENSG00000143590	1944	0	1	1	0	0	0	0	0	0	0	0	ephrin-A3	EFL2|EPLG3|Ehk1-L|LERK3	OTTHUMP00000033243|eph-related receptor tyrosine kinase ligand 3|ephrin A3|ligand of eph-related kinase 3	1	1q21-q22	19204726,	1	2	0.0010		0	0	0	0.30000000000000004
CFP	Alzheimer Disease	ENSG00000126759	5199	0	1	1	0	0	0	0	0	0	0	0	complement factor properdin	BFD|PFC|PFD|PROPERDIN	properdin P factor, complement	X	Xp11.3-p11.23	19204726,	1	2	0.0010		0	0	0	0.30000000000000004
SHB	Alzheimer Disease	ENSG00000107338	6461	0	0	1	0	0	0	0	0	0	0	0	Src homology 2 domain containing adaptor protein B	RP11-3J10.8|bA3J10.2	OTTHUMP00000021397|SHB (Src homology 2 domain containing) adaptor protein B|SHB adaptor protein (a Src homology 2 protein)	9	9p13.2-p13.1	19141999,	1	1	0.0010		0	0	0	0.30000000000000004
TRAK2	Alzheimer Disease	ENSG00000115993	66008	0	0	1	0	0	0	1	0	0	0	0	trafficking protein, kinesin binding 2	ALS2CR3|CALS-C|GRIF-1|GRIF1|KIAA0549|OIP98	amyotrophic lateral sclerosis 2 (juvenile) chromosome region, candidate 3	2	2q33	18780302,	1	2	0.0010		0	0	0	0.30000000000000004
INSIG1	Alzheimer Disease	ENSG00000186480	3638	0	0	1	0	0	0	0	0	0	0	0	insulin induced gene 1	CL-6|CL6|MGC1405	INSIG-1 membrane protein	7	7q36	19141999,	1	1	0.0010		0	0	0	0.30000000000000004
ZRSR2	Alzheimer Disease	ENSG00000169249	8233	0	1	1	0	0	0	0	0	0	0	0	zinc finger (CCCH type), RNA-binding motif and serine/arginine rich 2	MGC142014|MGC142040|U2AF1-RS2|U2AF1L2|U2AF1RS2|URP	OTTHUMP00000022976|U2 small nuclear RNA auxiliary factor 1-like 2|U2 small nuclear ribonucleoprotein auxiliary factor, small subunit 2|U2(RNU2) small nuclear RNA auxiliary factor 1-like 2|U2AF35-related protein	X	Xp22.1	19204726,	1	2	0.0010		0	0	0	0.30000000000000004
CHRNA3	Alzheimer Disease	ENSG00000080644	1136	0	1	1	0	0	0	0	0	0	0	1	cholinergic receptor, nicotinic, alpha 3	LNCR2|MGC104879|PAOD2	Cholinergic receptor, neuronal nicotinic, alpha polypeptide-3|cholinergic receptor, nicotinic, alpha polypeptide 3|neuronal nicotinic acetylcholine receptor, alpha3 subunit	15	15q24	12214130,	1	3	0.0010		1	0	0	0.30000000000000004
CLRN3	Alzheimer Disease	ENSG00000180745	119467	0	1	1	0	0	0	0	0	0	0	0	clarin 3	DKFZp686F11218|MGC32871|TMEM12|USH3AL1	OTTHUMP00000020734|transmembrane protein 12	10	10q26.2	16385451,	1	2	0.0010		0	0	0	0.30000000000000004
NUDT13	Alzheimer Disease	ENSG00000166321	25961	0	1	1	0	0	0	0	0	0	0	0	nudix (nucleoside diphosphate linked moiety X)-type motif 13	-	OTTHUMP00000019799|nudix-type motif 13	10	10q22.1	16385451,	1	2	0.0010		0	0	0	0.30000000000000004
HKDC1	Alzheimer Disease	ENSG00000156510	80201	0	1	1	0	0	0	0	0	0	0	0	hexokinase domain containing 1	FLJ22761|FLJ37767|MGC125688	OTTHUMP00000019718	10	10q21.3	16385451,	1	2	0.0010		0	0	0	0.30000000000000004
DCLRE1A	Alzheimer Disease	ENSG00000198924	9937	0	1	1	0	0	0	0	0	0	0	0	DNA cross-link repair 1A (PSO2 homolog, S. cerevisiae)	KIAA0086|PSO2|SNM1|SNM1A	DNA cross-link repair 1A|DNA-crosslink repair gene SNM1|OTTHUMP00000020516|OTTHUMP00000020517	10	10q25.1	16385451,	1	2	0.0010		0	0	0	0.30000000000000004
CC2D2B	Alzheimer Disease	ENSG00000188649	387707	0	1	1	0	0	0	0	0	0	0	0	coiled-coil and C2 domain containing 2B	C10orf130|FLJ12141|bA248J23.4	-	10	10q23.33	16385451,	1	2	0.0010		0	0	0	0.30000000000000004
HTR7	Alzheimer Disease	ENSG00000148680	3363	0	1	1	0	0	0	0	0	0	0	0	5-hydroxytryptamine (serotonin) receptor 7 (adenylate cyclase-coupled)	5-HT7	5-hydroxytryptamine receptor 7|OTTHUMP00000020077|OTTHUMP00000020078|OTTHUMP00000020079|serotonin 5-HT-7 receptor	10	10q21-q24	16385451,	1	2	0.0010		0	0	0	0.30000000000000004
PDGFRA	Alzheimer Disease	ENSG00000134853	5156	0	1	1	0	0	0	0	0	1	0	0	platelet-derived growth factor receptor, alpha polypeptide	CD140A|MGC74795|PDGFR2|RHEPDGFRA	CD140 antigen-like family member A|PDGF-R-alpha|PDGFRA/BCR fusion|platelet-derived growth factor receptor alpha|rearranged-in-hypereosinophilia-platelet derived growth factor receptor alpha fusion protein	4	4q11-q13	19141999,	1	3	0.0010		0	0	0	0.30000000000000004
PDGFRB	Alzheimer Disease	ENSG00000113721	5159	0	1	1	0	0	0	0	0	0	0	0	platelet-derived growth factor receptor, beta polypeptide	CD140B|JTK12|PDGFR|PDGFR1	CD140 antigen-like family member B|PDGF-R-beta|platelet-derived growth factor receptor beta|soluble PDGFRb variant 1	5	5q31-q32	19141999,	1	2	0.0010		0	0	0	0.30000000000000004
ADD3	Alzheimer Disease	ENSG00000148700	120	0	1	1	0	0	0	0	0	0	0	0	adducin 3 (gamma)	ADDL	OTTHUMP00000020463|OTTHUMP00000020464|adducin-like protein 70	10	10q24.2-q24.3	16385451,	1	2	0.0010		0	0	0	0.30000000000000004
TXN2	Alzheimer Disease	ENSG00000100348	25828	0	0	1	0	0	0	0	0	0	0	0	thioredoxin 2	MT-TRX|MTRX|TRX2	mitochondrial thioredoxin	22	22q13.1	17601350,	1	1	0.0010		0	0	0	0.30000000000000004
OLAH	Alzheimer Disease	ENSG00000152463	55301	0	1	1	0	0	0	0	0	0	0	0	oleoyl-ACP hydrolase	AURA1|FLJ11106|MGC51852|SAST|THEDC1	OTTHUMP00000019191|OTTHUMP00000019192|augmented in rheumatoid arthritis 1|thioesterase domain containing 1	10	10p13	16385451,	1	2	0.0010		0	0	0	0.30000000000000004
NOC3L	Alzheimer Disease	ENSG00000173145	64318	0	1	1	0	0	0	0	0	0	0	0	nucleolar complex associated 3 homolog (S. cerevisiae)	AD24|C10orf117|FAD24|FLJ12820	OTTHUMP00000020124|nucleolar complex associated 3 homolog	10	10q23.33	16385451,	1	2	0.0010		0	0	0	0.30000000000000004
TCTN3	Alzheimer Disease	ENSG00000119977	26123	0	1	1	0	0	0	0	0	0	0	0	tectonic family member 3	C10orf61|DKFZp564D116|TECT3	OTTHUMP00000020158|OTTHUMP00000059383|tectonic 3	10	10q23.33	16385451,	1	2	0.0010		0	0	0	0.30000000000000004
TDRD1	Alzheimer Disease	ENSG00000095627	56165	0	1	1	0	0	0	0	0	0	0	0	tudor domain containing 1	CT41.1|FLJ21082	cancer/testis antigen 41.1|tudor domain containing protein 1	10	10q25.3	16385451,	1	2	0.0010		0	0	0	0.30000000000000004
BMP4	Alzheimer Disease	ENSG00000125378	652	0	0	1	0	0	0	0	0	0	0	0	bone morphogenetic protein 4	BMP2B|BMP2B1|MCOPS6|OFC11|ZYME	bone morphogenetic protein 2B	14	14q22-q23	19141999,	1	1	0.0010		0	0	0	0.30000000000000004
BMP3	Alzheimer Disease	ENSG00000152785	651	0	0	1	0	0	0	0	0	0	0	0	bone morphogenetic protein 3	BMP-3A	bone morphogenetic protein 3 (osteogenic)|bone morphogenetic protein-3|osteogenin	4	4q21	19141999,	1	1	0.0010		0	0	0	0.30000000000000004
BMP1	Alzheimer Disease	ENSG00000168487	649	0	0	1	0	0	0	0	0	0	0	0	bone morphogenetic protein 1	FLJ44432|PCOLC|PCP|TLD|pCP-2	procollagen C-endopeptidase|procollagen C-proteinase	8	8p21.3	19141999,	1	1	0.0010		0	0	0	0.30000000000000004
CFB	Alzheimer Disease	ENSG00000204359	629	0	0	1	0	0	0	0	0	1	0	1	complement factor B	BF|BFD|CFAB|FB|FBI12|GBG|H2-Bf|PBF2	B-factor, properdin|C3 proaccelerator|C3 proactivator|C3/C5 convertase|OTTHUMP00000029283|OTTHUMP00000174690|glycine-rich beta-glycoprotein	6	6p21.3	19141999,	1	3	0.0010		0	0	0	0.30000000000000004
ANKMY1	Alzheimer Disease	ENSG00000144504	51281	0	0	1	0	0	0	0	0	0	0	0	ankyrin repeat and MYND domain containing 1	DKFZp686D20155|DKFZp686L21237|FLJ20499|ZMYND13	OTTHUMP00000164506|testis specific ankyrin-like protein 1	2	2q37.3	19141999,	1	1	0.0010		0	0	0	0.30000000000000004
SMAD3	Alzheimer Disease	ENSG00000166949	4088	0	0	1	0	0	0	0	0	0	0	0	SMAD family member 3	DKFZp586N0721|DKFZp686J10186|HSPC193|HsT17436|JV15-2|MADH3|MGC60396	MAD, mothers against decapentaplegic homolog 3|SMA- and MAD-related protein 3|SMAD, mothers against DPP homolog 3|mad homolog JV15-2|mad protein homolog|mothers against decapentaplegic homolog 3	15	15q22.33	18780302,	1	1	0.0010		0	0	0	0.30000000000000004
BMP7	Alzheimer Disease	ENSG00000101144	655	0	0	1	0	0	0	0	0	0	0	0	bone morphogenetic protein 7	OP-1	OTTHUMP00000031357|osteogenic protein 1	20	20q13	19141999,	1	1	0.0010		0	0	0	0.30000000000000004
LHB	Alzheimer Disease	ENSG00000104826	3972	0	1	1	0	0	0	0	0	0	0	0	luteinizing hormone beta polypeptide	CGB4|LSH-B|hLHB	interstitial cell stimulating hormone, beta chain|luteinizing hormone beta subunit|lutropin, beta chain	19	19q13.32	18439297,	1	2	0.0010		0	0	0	0.30000000000000004
TRNR	Alzheimer Disease		4573	0	0	1	0	0	0	0	0	0	0	0	mitochondrially encoded tRNA arginine	MTTR	-	MT	-	19758471,	1	1	0.0010		0	0	0	0.30000000000000004
TRNP	Alzheimer Disease		4571	0	0	1	0	0	0	0	0	0	0	0	mitochondrially encoded tRNA proline	MTTP	-	MT	-	19758471,	1	1	0.0010		0	0	0	0.30000000000000004
TRNQ	Alzheimer Disease		4572	0	0	1	0	0	0	0	0	0	0	0	mitochondrially encoded tRNA glutamine	MTTQ	-	MT	-	19758471,	1	1	0.0010		0	0	0	0.30000000000000004
PZP	Alzheimer Disease	ENSG00000126838	5858	0	1	1	0	0	0	0	0	0	0	0	pregnancy-zone protein	CPAMD6|MGC133093	Pregnancy zone protein	12	12p13-p12.2	19105203,	1	2	0.0010		0	0	0	0.30000000000000004
TRNV	Alzheimer Disease		4577	0	0	1	0	0	0	0	0	0	0	0	mitochondrially encoded tRNA valine	MTTV	-	MT	-	19758471,	1	1	0.0010		0	0	0	0.30000000000000004
ANUBL1	Alzheimer Disease	ENSG00000172671	93550	0	1	1	0	0	0	0	0	0	0	0	AN1, ubiquitin-like, homolog (Xenopus laevis)	FLJ40185|ZFAND4	AN1, ubiquitin-like, homolog|OTTHUMP00000019503|zinc finger, AN1-type domain 4	10	10q11.21	16385451,	1	2	0.0010		0	0	0	0.30000000000000004
TRNW	Alzheimer Disease		4578	0	0	1	0	0	0	0	0	0	0	0	mitochondrially encoded tRNA tryptophan	MTTW	-	MT	-	19758471,	1	1	0.0010		0	0	0	0.30000000000000004
SLC16A12	Alzheimer Disease	ENSG00000152779	387700	0	1	1	0	0	0	0	0	0	0	0	solute carrier family 16, member 12 (monocarboxylic acid transporter 12)	CJMG|DKFZp686E188|MCT12	solute carrier family 16 (monocarboxylic acid transporters), member 12	10	10q23.31	16385451,	1	2	0.0010		0	0	0	0.30000000000000004
NFKB1	Alzheimer Disease	ENSG00000109320	4790	0	0	1	0	0	0	0	0	1	0	0	nuclear factor of kappa light polypeptide gene enhancer in B-cells 1	DKFZp686C01211|EBP-1|KBF1|MGC54151|NF-kappa-B|NFKB-p105|NFKB-p50|p105|p50	DNA binding factor KBF1|NF-kappabeta|nuclear factor NF-kappa-B p50 subunit|nuclear factor kappa-B DNA binding subunit|nuclear factor kappa-B, subunit 1	4	4q24	19141999,	1	2	0.0010		0	0	0	0.30000000000000004
TRNY	Alzheimer Disease		4579	0	0	1	0	0	0	0	0	0	0	0	mitochondrially encoded tRNA tyrosine	MTTY	-	MT	-	19758471,	1	1	0.0010		0	0	0	0.30000000000000004
NFKB2	Alzheimer Disease	ENSG00000077150	4791	0	1	1	0	0	0	0	0	0	0	0	nuclear factor of kappa light polypeptide gene enhancer in B-cells 2 (p49/p100)	LYT-10|LYT10	OTTHUMP00000020371|OTTHUMP00000059136|nuclear factor of kappa light chain gene enhancer in B-cells 2|nuclear factor of kappa light polypeptide gene enhancer in B-cells 2	10	10q24	16385451,	1	2	0.0010		0	0	0	0.30000000000000004
TNFRSF11B	Alzheimer Disease	ENSG00000164761	4982	0	1	1	0	0	0	0	0	1	0	0	tumor necrosis factor receptor superfamily, member 11b	MGC29565|OCIF|OPG|TR1	osteoclastogenesis inhibitory factor|osteoprotegerin	8	8q24	19141999,	1	3	0.0010		0	0	0	0.30000000000000004
TNFRSF11A	Alzheimer Disease	ENSG00000141655	8792	0	0	1	0	0	0	0	0	0	0	0	tumor necrosis factor receptor superfamily, member 11a, NFKB activator	CD265|FEO|LOH18CR1|ODFR|OFE|OPTB7|OSTS|PDB2|RANK|TRANCER	loss of heterozygosity, 18, chromosomal region 1|osteoclast differentiation factor receptor|receptor activator of nuclear factor-kappa B|tumor necrosis factor receptor superfamily, member 11a|tumor necrosis factor receptor superfamily, member 11a, activator of NFKB	18	18q22.1	19141999,	1	1	0.0010		0	0	0	0.30000000000000004
GSTZ1	Alzheimer Disease	ENSG00000100577	2954	0	0	1	0	0	0	0	0	0	0	0	glutathione transferase zeta 1	GSTZ1-1|MAAI|MAI|MGC2029	S-(hydroxyalkyl)glutathione lyase|glutathione S-alkyltransferase|glutathione S-aralkyltransferase|glutathione S-aryltransferase|glutathione s-transferase Zeta 1|maleylacetoacetate isomerase|maleylacetone isomerase	14	14q24.3	17601350,	1	1	0.0010		0	0	0	0.30000000000000004
NOS2	Alzheimer Disease	ENSG00000007171	4843	0	1	1	0	0	0	0	0	1	0	1	nitric oxide synthase 2, inducible	HEP-NOS|INOS|NOS|NOS2A	NOS, type II|nitric oxide synthase 2A|nitric oxide synthase 2A (inducible, hepatocytes)|nitric oxide synthase, macrophage	17	17q11.2-q12	19141999,	1	4	0.0010		0	0	0	0.30000000000000004
SLIT1	Alzheimer Disease	ENSG00000187122	6585	0	1	1	0	0	0	0	0	0	0	0	slit homolog 1 (Drosophila)	MEGF4|MGC164811|SLIL1|SLIT3|Slit-1	OTTHUMP00000020182|OTTHUMP00000059392|slit homolog 1	10	10q23.3-q24	16385451,	1	2	0.0010		0	0	0	0.30000000000000004
BMS1	Alzheimer Disease	ENSG00000165733	9790	0	1	1	0	0	0	0	0	0	0	0	BMS1 homolog, ribosome assembly protein (yeast)	BMS1L|KIAA0187	BMS1-like, ribosome assembly protein|OTTHUMP00000019477|ribosome biogenesis protein BMS1 homolog	10	10q11.21	19204726,	1	2	0.0010		0	0	0	0.30000000000000004
MEFV	Alzheimer Disease	ENSG00000103313	4210	0	1	1	0	0	0	0	0	1	0	0	Mediterranean fever	FMF|MEF|MGC126560|MGC126586|TRIM20	Mediterranean fever protein|OTTHUMP00000159670|marenostrin|pyrin	16	16p13.3	17090974,	1	3	0.0010		0	0	0	0.30000000000000004
NPFFR1	Alzheimer Disease		64106	0	1	1	0	0	0	0	0	0	0	0	neuropeptide FF receptor 1	FLJ10751|GPR147|NPFF1|NPFF1R1|OT7T022	G protein-coupled receptor 147|neuropeptide FF 1	10	10q21-q22	16385451,	1	2	0.0010		0	0	0	0.30000000000000004
IL18R1	Alzheimer Disease	ENSG00000115604	8809	0	0	1	0	0	0	0	0	0	0	0	interleukin 18 receptor 1	CD218a|CDw218a|IL-1Rrp|IL18RA|IL1RRP	IL1 receptor-related protein|OTTHUMP00000161340|cytokine receptor	2	2q12	19141999,	1	1	0.0010		0	0	0	0.30000000000000004
PRPF18	Alzheimer Disease	ENSG00000165630	8559	0	1	1	0	0	0	0	0	0	0	0	PRP18 pre-mRNA processing factor 18 homolog (S. cerevisiae)	FLJ10210|PRP18|hPrp18	OTTHUMP00000019146|PRP18 pre-mRNA processing factor 18 homolog|PRP18 pre-mRNA processing factor 18 homolog(PRPF18)	10	10p13	16385451,	1	2	0.0010		0	0	0	0.30000000000000004
TRNF	Alzheimer Disease		4558	0	0	1	0	0	0	0	0	0	0	0	mitochondrially encoded tRNA phenylalanine	-	-	MT	-	19758471,	1	1	0.0010		0	0	0	0.30000000000000004
TRNA	Alzheimer Disease		4553	0	0	1	0	0	0	0	0	0	0	0	mitochondrially encoded tRNA alanine	MTTA	-	MT	-	19758471,	1	1	0.0010		0	0	0	0.30000000000000004
TRNC	Alzheimer Disease		4511	0	0	1	0	0	0	0	0	0	0	0	mitochondrially encoded tRNA cysteine	MTTC	-	MT	-	19758471,	1	1	0.0010		0	0	0	0.30000000000000004
OBFC1	Alzheimer Disease	ENSG00000107960	79991	0	1	1	0	0	0	0	0	0	0	0	oligonucleotide/oligosaccharide-binding fold containing 1	AAF-44|FLJ22559|RP11-541N10.2|RPA-32|bA541N10.2	OTTHUMP00000020417|OTTHUMP00000020418|alpha accessory factor 44|replication protein A 32 kDa subunit	10	10q24.33	16385451,	1	2	0.0010		0	0	0	0.30000000000000004
DRP2	Alzheimer Disease	ENSG00000102385	1821	0	0	1	0	0	0	0	0	1	0	0	dystrophin related protein 2	MGC133255	-	X	Xq22	16854501,	1	2	0.0010		0	0	0	0.30000000000000004
TRNM	Alzheimer Disease		4569	0	0	1	0	0	0	0	0	0	0	0	mitochondrially encoded tRNA methionine	MTTM	-	MT	-	19758471,	1	1	0.0010		0	0	0	0.30000000000000004
TRNN	Alzheimer Disease		4570	0	0	1	0	0	0	0	0	0	0	0	mitochondrially encoded tRNA asparagine	MTTN	-	MT	-	19758471,	1	1	0.0010		0	0	0	0.30000000000000004
TRNH	Alzheimer Disease		4564	0	0	1	0	0	0	0	0	0	0	0	mitochondrially encoded tRNA histidine	MTTH	-	MT	-	19758471,	1	1	0.0010		0	0	0	0.30000000000000004
PYGB	Alzheimer Disease	ENSG00000100994	5834	0	1	1	0	0	0	0	0	0	0	0	phosphorylase, glycogen; brain	MGC9213	OTTHUMP00000030488|brain glycogen phosphorylase|glycogen phosphorylase B	20	20p11.2-p11.1	19204726,	1	2	0.0010		0	0	0	0.30000000000000004
OPN4	Alzheimer Disease	ENSG00000122375	94233	0	1	1	0	0	0	0	0	0	0	0	opsin 4	MGC142118|MOP	OTTHUMP00000020006|melanopsin	10	10q22	16385451,	1	2	0.0010		0	0	0	0.30000000000000004
CSPG4	Alzheimer Disease	ENSG00000173546	1464	0	1	1	0	0	0	0	0	0	0	0	chondroitin sulfate proteoglycan 4	HMW-MAA|MCSP|MCSPG|MEL-CSPG|MSK16|NG2	chondroitin sulfate proteoglycan 4 (melanoma-associated)|melanoma-associated chondroitin sulfate proteoglycan	15	15q24.2	19204726,	1	2	0.0010		0	0	0	0.30000000000000004
ANKRD2	Alzheimer Disease	ENSG00000165887	26287	0	1	1	0	0	0	0	0	0	0	0	ankyrin repeat domain 2 (stretch responsive muscle)	ARPP|MGC104314	OTTHUMP00000059423|ankyrin repeat domain 2|ankyrin-repeat protein	10	10q23.31-q23.32	16385451,	1	2	0.0010		0	0	0	0.30000000000000004
CNP	Alzheimer Disease	ENSG00000173786	1267	0	1	1	0	0	0	0	0	1	0	0	2',3'-cyclic nucleotide 3' phosphodiesterase	CNP1	2', 3' cyclic nucleotide 3' phosphohydrolase	17	17q21	19141999,	1	3	0.0010		0	0	0	0.30000000000000004
FGF13	Alzheimer Disease	ENSG00000129682	2258	0	0	1	0	0	0	0	0	0	0	0	fibroblast growth factor 13	FGF2|FHF-2|FHF2	OTTHUMP00000024143|OTTHUMP00000024144|fibroblast growth factor homologous factor 2	X	Xq26.3	19141999,	1	1	0.0010		0	0	0	0.30000000000000004
GSTM5	Alzheimer Disease	ENSG00000134201	2949	0	0	1	0	0	0	0	0	0	0	0	glutathione S-transferase mu 5	GSTM5-5|GTM5	GST class-mu 5|OTTHUMP00000013359|S-(hydroxyalkyl)glutathione lyase M5|glutathione S-alkyltransferase M5|glutathione S-aralkyltransferase M5|glutathione S-aryltransferase M5|glutathione S-transferase M5	1	1p13.3	17601350,	1	1	0.0010		0	0	0	0.30000000000000004
CISD1	Alzheimer Disease	ENSG00000122873	55847	0	1	1	0	0	0	0	0	0	0	0	CDGSH iron sulfur domain 1	C10orf70|MDS029|MGC14684|ZCD1|mitoNEET	OTTHUMP00000019629|zinc finger CDGSH-type domain 1|zinc finger, CDGSH-type domain 1	10	10q21.1	16385451,	1	2	0.0010		0	0	0	0.30000000000000004
GSTM4	Alzheimer Disease	ENSG00000168765	2948	0	0	1	0	0	0	0	0	0	0	0	glutathione S-transferase mu 4	GSTM4-4|GTM4|MGC131945|MGC9247	GST class-mu 4|GTS-Mu2|OTTHUMP00000013356|OTTHUMP00000013358|S-(hydroxyalkyl)glutathione lyase M4|glutathione S-alkyltransferase M4|glutathione S-aralkyltransferase M4|glutathione S-aryltransferase M4|glutathione S-transferase M4	1	1p13.3	17601350,	1	1	0.0010		0	0	0	0.30000000000000004
TFB2M	Alzheimer Disease	ENSG00000162851	64216	0	0	1	0	0	0	0	0	0	0	0	transcription factor B2, mitochondrial	FLJ22661|FLJ23182|Hkp1	OTTHUMP00000037974	1	1q44	19141999,	1	1	0.0010		0	0	0	0.30000000000000004
SOCS1	Alzheimer Disease	ENSG00000185338	8651	0	0	1	0	0	0	0	0	0	0	0	suppressor of cytokine signaling 1	CIS1|CISH1|JAB|SOCS-1|SSI-1|SSI1|TIP3	JAK binding protein|STAT induced SH3 protein 1|Tec-interacting protein 3|cytokine-inducible SH2 protein 1	16	16p13.13	19141999,	1	1	0.0010		0	0	0	0.30000000000000004
FGF23	Alzheimer Disease	ENSG00000118972	8074	0	0	1	0	0	0	0	0	0	0	0	fibroblast growth factor 23	ADHR|HPDR2|HYPF|PHPTC	tumor-derived hypophosphatemia inducing factor	12	12p13.3	19141999,	1	1	0.0010		0	0	0	0.30000000000000004
PKD2L1	Alzheimer Disease	ENSG00000107593	9033	0	1	1	0	0	0	0	0	0	0	0	polycystic kidney disease 2-like 1	PCL|PKD2L|PKDL	OTTHUMP00000020283|polycystic kidney disease (polycystin)-like|polycystin-L	10	10q24	16385451,	1	2	0.0010		0	0	0	0.30000000000000004
CPE	Alzheimer Disease	ENSG00000109472	1363	0	0	1	0	0	0	0	0	0	0	0	carboxypeptidase E	-	-	4	4q32.3	19141999,	1	1	0.0010		0	0	0	0.30000000000000004
PI4K2A	Alzheimer Disease	ENSG00000043822	55361	0	1	1	0	0	0	0	0	1	0	0	phosphatidylinositol 4-kinase type 2 alpha	DKFZp761G1923|PI4KII|PIK42A|RP11-548K23.6	OTTHUMP00000020224|phosphatidylinositol 4-kinase type II (PI4KII)	10	10q24	16385451,	1	3	0.0010		0	0	0	0.30000000000000004
TFB1M	Alzheimer Disease	ENSG00000029639	51106	0	0	1	0	0	0	0	0	0	0	0	transcription factor B1, mitochondrial	CGI-75|CGI75|mtTFB|mtTFB1	OTTHUMP00000017473|S-adenosylmethionine-6-N', N'-adenosyl(rRNA) dimethyltransferase 1|homolog of yeast mitochondrial transcription factor B|mitochondrial 12S rRNA dimethylase 1	6	6q25.1-q25.3	19141999,	1	1	0.0010		0	0	0	0.30000000000000004
SRF	Alzheimer Disease	ENSG00000112658	6722	0	1	1	0	0	0	0	0	0	0	0	serum response factor (c-fos serum response element-binding transcription factor)	MCM1	OTTHUMP00000039820	6	6p21.1	19141999,	1	2	0.0010		0	0	0	0.30000000000000004
DAOA	Alzheimer Disease	ENSG00000182346	267012	0	0	1	0	0	0	0	0	0	0	0	D-amino acid oxidase activator	G72|LG72|SG72	OTTHUMP00000038758|schizophrenia- and bipolar disorder-associated protein G72	13	13q33.2|13q34	20009237,	1	1	0.0010		0	0	0	0.30000000000000004
GSTK1	Alzheimer Disease		373156	0	0	1	0	0	0	0	0	0	0	0	glutathione S-transferase kappa 1	GST|GST13|GST13-13|GSTK1-1	GST class-kappa|glutathione S-transferase k1|glutathione S-transferase subunit 13 homolog	7	7q35	17601350,	1	1	0.0010		0	0	0	0.30000000000000004
PTPLA	Alzheimer Disease	ENSG00000165996	9200	0	1	1	0	0	0	0	0	0	0	0	protein tyrosine phosphatase-like (proline instead of catalytic arginine), member A	CAP	OTTHUMP00000019240|cementum attachment protein|protein tyrosine phosphatase-like, member A|protein-tyrosine phosphatase-like member A	10	10p14-p13	16385451,	1	2	0.0010		0	0	0	0.30000000000000004
SFTPD	Alzheimer Disease	ENSG00000133661	6441	0	1	1	0	0	0	0	0	0	0	0	surfactant protein D	COLEC7|PSP-D|SFTP4|SP-D	OTTHUMP00000019944|collectin 7|pulmonary surfactant apoprotein|pulmonary surfactant-associated protein D|surfactant, pulmonary-associated protein D|surfactant-associated protein, pulmonary 4	10	10q22.2-q23.1	16385451,	1	2	0.0010		0	0	0	0.30000000000000004
RUNX2	Alzheimer Disease	ENSG00000124813	860	0	0	1	0	0	0	0	0	0	0	0	runt-related transcription factor 2	AML3|CBFA1|CCD|CCD1|MGC120022|MGC120023|OSF2|PEA2aA|PEBP2A1|PEBP2A2|PEBP2aA|PEBP2aA1	CBF-alpha 1|OTTHUMP00000016533|SL3-3 enhancer factor 1 alpha A subunit|SL3/AKV core-binding factor alpha A subunit|acute myeloid leukemia 3 protein|core-binding factor, runt domain, alpha subunit 1|osteoblast-specific transcription factor 2|polyomavirus enhancer binding protein 2 alpha A subunit	6	6p21	19141999,	1	1	0.0010		0	0	0	0.30000000000000004
PARD6A	Alzheimer Disease	ENSG00000102981	50855	0	0	1	0	0	0	0	0	0	0	0	par-6 partitioning defective 6 homolog alpha (C. elegans)	PAR-6A|PAR6|PAR6C|PAR6alpha|TAX40|TIP-40	Tax-interacting protein 40|par-6 partitioning defective 6 homolog alpha|partitioning defective-6 homolog alpha|partitioning-defective protein 6	16	16q22.1	19141999,	1	1	0.0010		0	0	0	0.30000000000000004
PTPN6	Alzheimer Disease	ENSG00000111679	5777	0	1	1	0	0	0	0	0	0	0	0	protein tyrosine phosphatase, non-receptor type 6	HCP|HCPH|HPTP1C|PTP-1C|SH-PTP1|SHP-1|SHP-1L|SHP1	hematopoietic cell phosphatase|hematopoietic cell protein-tyrosine phosphatase|protein-tyrosine phosphatase 1C	12	12p13	19204726,	1	2	0.0010		0	0	0	0.30000000000000004
WRN	Alzheimer Disease	ENSG00000165392	7486	0	0	1	0	0	0	0	0	1	0	0	Werner syndrome, RecQ helicase-like	DKFZp686C2056|RECQ3|RECQL2|RECQL3	Werner syndrome protein	8	8p12-p11.2	19077115,	1	2	0.0010		0	0	0	0.30000000000000004
REEP3	Alzheimer Disease		221035	0	1	1	0	0	0	0	0	0	0	0	receptor accessory protein 3	C10orf74	OTTHUMP00000060744|receptor expression enhancing protein 3	10	10q21.3	16385451,	1	2	0.0010		0	0	0	0.30000000000000004
DIO2	Alzheimer Disease	ENSG00000211448	1734	0	0	1	0	0	0	0	0	0	0	0	deiodinase, iodothyronine, type II	5DII|D2|SelY|TXDI2	thyroxine deiodinase, type II|type 2 iodothyronine deiodinase|type-II 5'deiodinase	14	14q24.2-q24.3	17105838,	1	1	0.0010		0	0	0	0.30000000000000004
PTPN1	Alzheimer Disease	ENSG00000196396	5770	0	1	1	0	0	0	0	0	0	0	0	protein tyrosine phosphatase, non-receptor type 1	PTP1B	OTTHUMP00000031266|protein tyrosine phosphatase 1B|protein tyrosine phosphatase, placental	20	20q13.1-q13.2	19141999,	1	2	0.0010		0	0	0	0.30000000000000004
DIO1	Alzheimer Disease	ENSG00000211452	1733	0	0	1	0	0	0	0	0	0	0	0	deiodinase, iodothyronine, type I	5DI|MGC130050|MGC130051|TXDI1	OTTHUMP00000010105|OTTHUMP00000010106|thyroxine deiodinase type I (selenoprotein)|type-I 5'deiodinase	1	1p33-p32	17105838,	1	1	0.0010		0	0	0	0.30000000000000004
HABP2	Alzheimer Disease	ENSG00000148702	3026	0	1	1	0	0	0	0	0	0	0	0	hyaluronan binding protein 2	FSAP|HABP|HGFAL|PHBP	OTTHUMP00000020505|factor VII activating protein|hepatocyte growth factor activator-like protein|hyaluronic acid binding protein 2|plasma hyaluronan binding protein	10	10q25.3	16385451,	1	2	0.0010		0	0	0	0.30000000000000004
PNLIP	Alzheimer Disease	ENSG00000175535	5406	0	1	1	0	0	0	0	0	0	0	0	pancreatic lipase	PL	OTTHUMP00000020564|pancreatic triacylglycerol lipase|triacylglycerol acylhydrolase	10	10q26.1	16385451,	1	2	0.0010		0	0	0	0.30000000000000004
KIAA0913	Alzheimer Disease	ENSG00000214655	23053	0	1	1	0	0	0	0	0	0	0	0	KIAA0913	FLJ34302|MGC168869|MGC168870	4832404P21Rik|hypothetical protein LOC23053	10	10q22.2	16385451,	1	2	0.0010		0	0	0	0.30000000000000004
CYP11B2	Alzheimer Disease	ENSG00000179142	1585	0	0	1	0	0	0	0	0	0	0	0	cytochrome P450, family 11, subfamily B, polypeptide 2	ALDOS|CPN2|CYP11B|CYP11BL|P-450C18|P450C18|P450aldo	aldosterone synthase|cytochrome P450, subfamily XIB (steroid 11-beta-hydroxylase), polypeptide 2|mitochondrial cytochrome P450, family 11, subfamily B, polypeptide 2|steroid 11-beta-monooxygenase|steroid 11-beta/18-hydroxylase|steroid 18-hydroxylase, aldosterone synthase, P450C18, P450aldo	8	8q21-q22	19141999,	1	1	0.0010		0	0	0	0.30000000000000004
AKT1	Alzheimer Disease	ENSG00000142208	207	0	1	1	0	0	0	0	0	1	0	0	v-akt murine thymoma viral oncogene homolog 1	AKT|MGC99656|PKB|PKB-ALPHA|PRKBA|RAC|RAC-ALPHA	AKT1 kinase|RAC-alpha serine/threonine-protein kinase|protein kinase B|rac protein kinase alpha	14	14q32.32|14q32.32	19141999,	1	3	0.0010		0	0	0	0.30000000000000004
GSS	Alzheimer Disease	ENSG00000100983	2937	0	1	1	0	0	0	0	0	0	0	0	glutathione synthetase	GSHS|MGC14098	GSH synthetase|OTTHUMP00000030711|glutathione synthase	20	20q11.2	17601350,	1	2	0.0010		0	0	0	0.30000000000000004
GSR	Alzheimer Disease	ENSG00000104687	2936	0	1	1	0	0	0	0	0	1	0	0	glutathione reductase	MGC78522	-	8	8p21.1	17601350,	1	3	0.0010		0	0	0	0.30000000000000004
SLK	Alzheimer Disease	ENSG00000065613	9748	0	1	1	0	0	0	0	0	0	0	0	STE20-like kinase (yeast)	KIAA0204|LOSK|MGC133067|STK2|bA16H23.1|se20-9	CTCL tumor antigen se20-9|Long Ste20-like Kinase|OTTHUMP00000020426|OTTHUMP00000059183|SNF1 (sucrose nonfermenting, yeast, homolog)-like kinase, SNF1 sucrose nonfermenting like kinase|SNF1 sucrose nonfermenting like kinase|Ste20-related serine/threonine kinase|serine/threonine kinase 2	10	10q25.1	16385451,	1	2	0.0010		0	0	0	0.30000000000000004
LTF	Alzheimer Disease	ENSG00000012223	4057	0	1	1	0	0	0	0	0	1	0	0	lactotransferrin	GIG12|HLF2|LF	growth-inhibiting protein 12|lactoferrin|neutrophil lactoferrin|talalactoferrin	3	3p21.31	17601350,	1	3	0.0010		0	0	0	0.30000000000000004
CSK	Alzheimer Disease	ENSG00000103653	1445	0	0	1	0	0	0	0	0	0	0	0	c-src tyrosine kinase	MGC117393	-	15	15q23-q25	19141999,	1	1	0.0010		0	0	0	0.30000000000000004
TM9SF3	Alzheimer Disease	ENSG00000077147	56889	0	1	1	0	0	0	0	0	0	0	0	transmembrane 9 superfamily member 3	EP70-P-iso|RP11-34E5.1|SMBP	OTTHUMP00000020173|SM-11044 binding protein|endomembrane protein emp70 precursor isolog	10	10q24.1	16385451,	1	2	0.0010		0	0	0	0.30000000000000004
IFNGR1	Alzheimer Disease	ENSG00000027697	3459	0	0	1	0	0	0	0	0	0	0	0	interferon gamma receptor 1	CD119|FLJ45734|IFNGR	AVP, type 2|CD119 antigen|OTTHUMP00000017285|antiviral protein, type 2|immune interferon receptor 1|interferon-gamma receptor alpha chain	6	6q23.3	19141999,	1	1	0.0010		0	0	0	0.30000000000000004
EGR3	Alzheimer Disease	ENSG00000179388	1960	0	0	1	0	0	0	0	0	0	0	0	early growth response 3	MGC138484|PILOT	zinc finger protein pilot	8	8p23-p21	19141999,	1	1	0.0010		0	0	0	0.30000000000000004
EGR2	Alzheimer Disease	ENSG00000122877	1959	0	0	1	0	0	0	0	0	1	0	0	early growth response 2	AT591|CMT1D|CMT4E|DKFZp686J1957|FLJ14547|KROX20	KROX-20, Drosophila, homolog (early growth response-2)|Krox-20 homolog, Drosophila|OTTHUMP00000062133|early growth response 2 protein	10	10q21.1	19141999,	1	2	0.0010		0	0	0	0.30000000000000004
LEPREL2	Alzheimer Disease	ENSG00000110811	10536	0	1	1	0	0	0	0	0	0	0	0	leprecan-like 2	GRCB|HSU47926|P3H3	B protein|gene rich cluster, B|leprecan-like 2 protein|prolyl 3-hydroxylase 3	12	12q13	19204726,	1	2	0.0010		0	0	0	0.30000000000000004
PSD	Alzheimer Disease	ENSG00000059915	5662	0	1	1	0	0	0	0	0	1	0	0	pleckstrin and Sec7 domain containing	KIAA2011|PSD1|TYL	OTTHUMP00000020364|OTTHUMP00000059199|pleckstrin and Sec7 domain protein	10	10q24	16385451,	1	3	0.0010		0	0	0	0.30000000000000004
CALCR	Alzheimer Disease	ENSG00000004948	799	0	0	1	0	0	0	0	0	0	0	0	calcitonin receptor	CRT|CTR|CTR1	OTTHUMP00000025217|OTTHUMP00000162535	7	7q21.3	19141999,	1	1	0.0010		0	0	0	0.30000000000000004
GLRX3	Alzheimer Disease	ENSG00000108010	10539	0	1	1	0	0	0	0	0	0	0	0	glutaredoxin 3	FLJ11864|GLRX4|GRX3|GRX4|PICOT|TXNL2|TXNL3|bA500G10.4	OTTHUMP00000020746|OTTHUMP00000020747|PKC-interacting cousin of thioredoxin|glutaredoxin 4|thioredoxin-like 2	10	10q26	16385451,	1	2	0.0010		0	0	0	0.30000000000000004
TNFRSF1A	Alzheimer Disease	ENSG00000067182	7132	0	1	1	0	0	0	0	0	0	0	0	tumor necrosis factor receptor superfamily, member 1A	CD120a|FPF|MGC19588|TBP1|TNF-R|TNF-R-I|TNF-R55|TNFAR|TNFR1|TNFR55|TNFR60|p55|p55-R|p60	tumor necrosis factor binding protein 1|tumor necrosis factor receptor 1|tumor necrosis factor receptor type 1|tumor necrosis factor-alpha receptor	12	12p13.2	19141999,	1	2	0.0010		0	0	0	0.30000000000000004
PTH	Alzheimer Disease	ENSG00000152266	5741	0	1	1	0	0	0	0	0	0	0	0	parathyroid hormone	PTH1	parathormone|parathyrin|parathyroid hormone 1	11	11p15.3-p15.1	19141999,	1	2	0.0010		0	0	0	0.30000000000000004
KRT8	Alzheimer Disease	ENSG00000170421	3856	0	1	1	0	0	0	0	0	1	0	0	keratin 8	CARD2|CK8|CYK8|K2C8|K8|KO	cytokeratin 8|keratin, type II cytoskeletal 8	12	12q13	19204726,	1	3	0.0010		0	0	0	0.30000000000000004
ENO2	Alzheimer Disease	ENSG00000111674	2026	0	1	1	0	0	0	0	0	1	0	0	enolase 2 (gamma, neuronal)	NSE	2-phospho-D-glycerate hydrolyase|enolase 2|neural enolase|neuron specific gamma enolase|neurone-specific enolase	12	12p13	19204726,	1	3	0.0010		0	0	0	0.30000000000000004
MYOF	Alzheimer Disease	ENSG00000138119	26509	0	1	1	0	0	0	0	0	0	0	0	myoferlin	FER1L3|FLJ36571|FLJ90777	OTTHUMP00000020111|OTTHUMP00000020112|OTTHUMP00000059585|fer-1-like 3, myoferlin	10	10q24	16385451,	1	2	0.0010		0	0	0	0.30000000000000004
TNXB	Alzheimer Disease	ENSG00000168477	7148	0	1	1	0	0	0	0	0	0	0	0	tenascin XB	HXBL|TENX|TNX|TNXB1|TNXB2|TNXBS|XB|XBS	OTTHUMP00000062664|growth-inhibiting protein 45|hexabrachion-like|tenascin XB1|tenascin XB2|tenascin-X	6	6p21.3	19204726,	1	2	0.0010		0	0	0	0.30000000000000004
PTPRE	Alzheimer Disease	ENSG00000132334	5791	0	1	1	0	0	0	0	0	0	0	0	protein tyrosine phosphatase, receptor type, E	DKFZp313F1310|FLJ57799|FLJ58245|HPTPE|PTPE|R-PTP-EPSILON	OTTHUMP00000020735|OTTHUMP00000020736|protein tyrosine phosphatase epsilon|protein tyrosine phosphatase, receptor type, epsilon polypeptide	10	10q26	16385451,	1	2	0.0010		0	0	0	0.30000000000000004
LIPA	Alzheimer Disease	ENSG00000107798	3988	0	1	1	0	0	0	0	0	0	0	1	lipase A, lysosomal acid, cholesterol esterase	CESD|LAL	OTTHUMP00000020066|OTTHUMP00000020068|OTTHUMP00000059643|cholesterol ester hydrolase|lipase A|lysosomal acid lipase|sterol esterase	10	10q23.2-q23.3	16730122,16385451,16013913,15465627,	4	3	0.0050		2	0	1	0.30000000000000004
FRMPD2	Alzheimer Disease	ENSG00000170324	143162	0	1	1	0	0	0	0	0	0	0	0	FERM and PDZ domain containing 2	MGC35285|MGC87776|MGC87777|MGC90186|PDZD5C|PDZK5C	PDZ domain containing 5C	10	10q11.22	16385451,	1	2	0.0010		0	0	0	0.30000000000000004
SPARC	Alzheimer Disease	ENSG00000113140	6678	0	0	1	0	0	0	0	0	0	0	0	secreted protein, acidic, cysteine-rich (osteonectin)	ON	cysteine-rich protein|osteonectin|secreted protein, acidic, cysteine-rich	5	5q31.3-q32	19141999,	1	1	0.0010		0	0	0	0.30000000000000004
RUFY2	Alzheimer Disease	ENSG00000204130	55680	0	1	1	0	0	0	0	0	0	0	0	RUN and FYVE domain containing 2	FLJ10063|KIAA1537|RABIP4R|ZFYVE13	OTTHUMP00000060743|RUN and FYVE domain-containing 2|Run- and FYVE-domain containing protein|antigen MU-RMS-40.17	10	10q21.3	16385451,	1	2	0.0010		0	0	0	0.30000000000000004
ND4L	Alzheimer Disease		4539	0	0	1	0	0	0	0	0	0	0	0	mitochondrially encoded NADH 4L	MTND4L	NADH dehydrogenase subunit 4L	MT	-	19758471,	1	1	0.0010		0	0	0	0.30000000000000004
CYP26C1	Alzheimer Disease	ENSG00000187553	340665	0	1	1	0	0	0	0	0	0	0	0	cytochrome P450, family 26, subfamily C, polypeptide 1	FLJ45301	-	10	10q23.33	16385451,	1	2	0.0010		0	0	0	0.30000000000000004
MYPN	Alzheimer Disease	ENSG00000138347	84665	0	1	1	0	0	0	0	0	0	0	0	myopalladin	MYOP	OTTHUMP00000060740|sarcomeric protein myopalladin, 145 kDa (MYOP)	10	10q21.3	16385451,	1	2	0.0010		0	0	0	0.30000000000000004
ANXA11	Alzheimer Disease	ENSG00000122359	311	0	1	1	0	0	0	0	0	0	0	0	annexin A11	ANX11|CAP50	OTTHUMP00000019955|OTTHUMP00000019956|OTTHUMP00000019957|OTTHUMP00000019958|OTTHUMP00000059806|annexin XI|autoantigen, 56-kD|calcyclin-associated annexin 50	10	10q23	16385451,	1	2	0.0010		0	0	0	0.30000000000000004
LIPF	Alzheimer Disease	ENSG00000182333	8513	0	1	1	0	0	0	0	0	0	0	0	lipase, gastric	GL|HGL|HLAL|MGC138477|MGC142271	OTTHUMP00000020038|gastric triacylglycerol lipase	10	10q23.31	16385451,	1	2	0.0010		0	0	0	0.30000000000000004
GRIN3B	Alzheimer Disease		116444	0	0	1	0	0	0	0	0	0	0	0	glutamate receptor, ionotropic, N-methyl-D-aspartate 3B	NR3B	NMDA receptor subunit 3B|NMDA type glutamate receptor subunit NR3B	19	19p13.3	20016182,	1	1	0.0010		0	0	0	0.30000000000000004
SGMS1	Alzheimer Disease	ENSG00000198964	259230	0	1	1	0	0	0	0	0	1	0	0	sphingomyelin synthase 1	MGC17342|MOB|MOB1|SMS1|TMEM23|hmob33	OTTHUMP00000035396|medulla oblongata-derived protein|phosphatidylcholine:ceramide cholinephosphotransferase 1|transmembrane protein 23	10	10q11.2	16385451,	1	3	0.0010		0	0	0	0.30000000000000004
GRIN3A	Alzheimer Disease	ENSG00000198785	116443	0	0	1	0	0	0	0	0	0	0	0	glutamate receptor, ionotropic, N-methyl-D-aspartate 3A	FLJ45414|NMDAR-L|NR3A	OTTHUMP00000021814	9	9q31.1	20016182,	1	1	0.0010		0	0	0	0.30000000000000004
CUL2	Alzheimer Disease	ENSG00000108094	8453	0	1	1	0	0	0	0	0	0	0	0	cullin 2	MGC131970	OTTHUMP00000019436|OTTHUMP00000019437|OTTHUMP00000019440|OTTHUMP00000046331	10	10p11.21	16385451,	1	2	0.0010		0	0	0	0.30000000000000004
AGTR1	Alzheimer Disease	ENSG00000144891	185	0	0	1	0	0	0	0	0	0	0	0	angiotensin II receptor, type 1	AG2S|AGTR1A|AGTR1B|AT1|AT1B|AT1R|AT2R1|AT2R1A|AT2R1B|HAT1R	angiotensin receptor 1|angiotensin receptor 1B|type-1B angiotensin II receptor	3	3q21-q25	19141999,	1	1	0.0010		0	0	0	0.30000000000000004
EPC1	Alzheimer Disease	ENSG00000120616	80314	0	1	1	0	0	0	0	0	0	0	0	enhancer of polycomb homolog 1 (Drosophila)	DKFZp781P2312|Epl1	OTTHUMP00000019416|OTTHUMP00000046260|enhancer of polycomb 1	10	10p11	16385451,	1	2	0.0010		0	0	0	0.30000000000000004
AGTR2	Alzheimer Disease	ENSG00000180772	186	0	1	1	0	0	0	0	0	1	0	0	angiotensin II receptor, type 2	AT2|ATGR2|MRX88	OTTHUMP00000023878|angiotensin receptor 2	X	Xq22-q23	19141999,	1	3	0.0010		0	0	0	0.30000000000000004
LTB4R	Alzheimer Disease	ENSG00000213903	1241	0	0	1	0	0	0	0	0	0	0	0	leukotriene B4 receptor	BLT1|BLTR|CMKRL1|GPR16|LTB4R1|LTBR1|P2RY7|P2Y7	G protein-coupled receptor 16|OTTHUMP00000164789|OTTHUMP00000164790|chemokine receptor-like 1|purinergic receptor P2Y, G-protein coupled, 7	14	14q11.2-q12	19141999,	1	1	0.0010		0	0	0	0.30000000000000004
PIK3CA	Alzheimer Disease	ENSG00000121879	5290	0	1	1	0	0	0	0	0	1	0	0	phosphoinositide-3-kinase, catalytic, alpha polypeptide	MGC142161|MGC142163|PI3K|p110-alpha	PI3-kinase p110 subunit alpha|PtdIns-3-kinase p110|phosphatidylinositol 3-kinase, catalytic, 110-KD, alpha|phosphatidylinositol 3-kinase, catalytic, alpha polypeptide|phosphatidylinositol-4,5-bisphosphate 3-kinase catalytic subunit, alpha isoform	3	3q26.3	19141999,	1	3	0.0010		0	0	0	0.30000000000000004
MGC1	Alzheimer Disease		4251	0	1	1	0	0	0	0	0	0	0	0	megalocornea 1 (X-linked)	MGCN	-	X	Xq12-q26	16385451,	1	2	0.0010		0	0	0	0.30000000000000004
CDH23	Alzheimer Disease		64072	0	1	1	0	0	0	0	0	0	0	0	cadherin-like 23	DFNB12|DKFZp434P2350|FLJ00233|FLJ36499|KIAA1774|KIAA1812|MGC102761|USH1D	OTTHUMP00000044780|cadherin 23|cadherin related 23|cadherin-23|otocadherin	10	10q21-q22	16385451,	1	2	0.0010		0	0	0	0.30000000000000004
INA	Alzheimer Disease	ENSG00000148798	9118	0	1	1	0	0	0	0	0	1	0	0	internexin neuronal intermediate filament protein, alpha	FLJ18662|FLJ57501|MGC12702|NEF5|NF-66|TXBP-1	OTTHUMP00000020403|neurofilament 5 (66kD)|neurofilament-66, tax-binding protein	10	10q24.33	16385451,	1	3	0.0010		0	0	0	0.30000000000000004
KIF5B	Alzheimer Disease	ENSG00000170759	3799	0	1	1	0	0	0	0	0	0	0	0	kinesin family member 5B	KINH|KNS|KNS1|UKHC	kinesin 1 (110-120kD)|kinesin heavy chain	10	10pter-q22.1	16385451,	1	2	0.0010		0	0	0	0.30000000000000004
NODAL	Alzheimer Disease	ENSG00000156574	4838	0	1	1	0	0	0	0	0	0	0	0	nodal homolog (mouse)	MGC138230	OTTHUMP00000019754|nodal|nodal, mouse, homolog	10	10q22.1	16385451,	1	2	0.0010		0	0	0	0.30000000000000004
MTPAP	Alzheimer Disease	ENSG00000107951	55149	0	1	1	0	0	0	0	0	0	0	0	mitochondrial poly(A) polymerase	FLJ10486|PAPD1|RP11-305E6.3	OTTHUMP00000019397|OTTHUMP00000046259|PAP associated domain containing 1	10	10p11.23	16385451,	1	2	0.0010		0	0	0	0.30000000000000004
MECP2	Alzheimer Disease	ENSG00000169057	4204	0	1	1	0	0	0	0	0	0	0	0	methyl CpG binding protein 2 (Rett syndrome)	AUTSX3|DKFZp686A24160|MRX16|MRX79|MRXS13|MRXSL|PPMX|RTS|RTT	OTTHUMP00000026021|methyl CpG binding protein 2	X	Xq28	19717458,	1	2	0.0010		0	0	0	0.30000000000000004
F7	Alzheimer Disease	ENSG00000057593	2155	0	1	1	0	0	0	0	0	0	0	0	coagulation factor VII (serum prothrombin conversion accelerator)	-	FVII coagulation protein|OTTHUMP00000018733|OTTHUMP00000018734|coagulation factor VII|eptacog alfa	13	13q34	19141999,	1	2	0.0010		0	0	0	0.30000000000000004
SERPINF2	Alzheimer Disease	ENSG00000167711	5345	0	1	1	0	0	0	0	0	0	0	1	serpin peptidase inhibitor, clade F (alpha-2 antiplasmin, pigment epithelium derived factor), member 2	A2AP|AAP|ALPHA-2-PI|API|PLI	alpha-2-antiplasmin|alpha-2-plasmin inhibitor|serine (or cysteine) proteinase inhibitor, clade F (alpha-2 antiplasmin, pigment epithelium derived factor), member 2	17	17p13	16828203,	1	3	0.0010		1	0	0	0.30000000000000004
ZWINT	Alzheimer Disease	ENSG00000122952	11130	0	1	1	0	0	0	0	0	0	0	1	ZW10 interactor	HZwint-1|KNTC2AP|MGC117174|ZWINT1	OTTHUMP00000019626|OTTHUMP00000019628|human ZW10 interacting protein-1	10	10q21-q22	17373700,	1	3	0.0010		1	0	0	0.30000000000000004
BACE2	Alzheimer Disease	ENSG00000182240	25825	0	1	1	0	0	0	0	1	1	0	1	beta-site APP-cleaving enzyme 2	AEPLC|ALP56|ASP1|ASP21|BAE2|CDA13|CEAP1|DRAP	56 kDa aspartic-like protease|Down syndrome region aspartic protease|aspartyl protease 1|beta secretase 2|beta-site amyloid beta A4 precursor protein-cleaving enzyme 2|memapsin-1|membrane-associated aspartic protease 1|transmembrane aspartic proteinase Asp1	21	21q22.3	19141999,19124009,16023140,12707937,	4	5	0.0050		1	0	1	0.30000000000000004
F3	Alzheimer Disease	ENSG00000117525	2152	0	1	1	0	0	0	0	0	0	0	0	coagulation factor III (thromboplastin, tissue factor)	CD142|TF|TFA	OTTHUMP00000012426|coagulation factor III|tissue factor	1	1p22-p21	19141999,	1	2	0.0010		0	0	0	0.30000000000000004
F2	Alzheimer Disease	ENSG00000180210	2147	0	1	1	0	0	0	0	0	0	0	0	coagulation factor II (thrombin)	PT	coagulation factor II|prothrombin B-chain|serine protease	11	11p11	19141999,	1	2	0.0010		0	0	0	0.30000000000000004
GC	Alzheimer Disease	ENSG00000145321	2638	0	1	1	0	0	0	0	0	0	0	1	group-specific component (vitamin D binding protein)	DBP|DBP/GC|VDBG|VDBP	vitamin D binding protein|vitamin D-binding alpha-globulin|vitamin D-binding protein|vitamin D-binding protein/group specific component	4	4q12-q13	19141999,	1	3	0.0010		2	0	0	0.30000000000000004
PEA15	Alzheimer Disease	ENSG00000162734	8682	0	0	1	0	0	0	0	0	0	0	0	phosphoprotein enriched in astrocytes 15	HMAT1|HUMMAT1H|MAT1|MAT1H|PEA-15|PED	OTTHUMP00000029886|Phosphoprotein enriched in astrocytes, 15kD|homolog of mouse MAT-1 oncogene	1	1q21.1	19141999,	1	1	0.0010		0	0	0	0.30000000000000004
SLC29A3	Alzheimer Disease	ENSG00000198246	55315	0	1	1	0	0	0	0	0	0	0	0	solute carrier family 29 (nucleoside transporters), member 3	ENT3|FLJ11160	equilibrative nucleoside transporter 3	10	10q22.1	16385451,	1	2	0.0010		0	0	0	0.30000000000000004
CDC123	Alzheimer Disease	ENSG00000151465	8872	0	1	1	0	0	0	0	0	0	0	0	cell division cycle 123 homolog (S. cerevisiae)	C10orf7|D123|FLJ13863	OTTHUMP00000019106|cell division cycle 123	10	10p13	16385451,	1	2	0.0010		0	0	0	0.30000000000000004
PPP2R2B	Alzheimer Disease	ENSG00000156475	5521	0	0	1	0	0	0	1	0	0	0	0	protein phosphatase 2 (formerly 2A), regulatory subunit B, beta isoform	B55-BETA|FLJ95686|MGC24888|PP2A-B55BETA|PP2A-PR55B|PP2AB-BETA|PP2APR55-BETA|PR2AB-BETA|PR2AB55-BETA|PR2APR55-BETA|PR52B|PR55-BETA|SCA12	PP2A, subunit B, B-beta isoform|PP2A, subunit B, R2-beta isoform|beta isoform of regulatory subunit B55, protein phosphatase 2|protein phosphatase 2 (formerly 2A), regulatory subunit B (PR 52), beta isoform|serine/threonine protein phosphatase 2A, 55 kDa regulatory subunit B, beta isoform|serine/threonine protein phosphatase 2A, neuronal isoform	5	5q31-q32	18484086,	1	2	0.0010		0	0	0	0.30000000000000004
VDAC2	Alzheimer Disease	ENSG00000165637	7417	0	1	1	0	0	0	0	0	1	0	0	voltage-dependent anion channel 2	FLJ23841	OTTHUMP00000019876	10	10q22	16385451,	1	3	0.0010		0	0	0	0.30000000000000004
AQP10	Alzheimer Disease	ENSG00000143595	89872	0	1	1	0	0	0	0	0	0	0	0	aquaporin 10	AQPA_HUMAN	OTTHUMP00000034196|small intestine aquaporin	1	1q21.3	19204726,	1	2	0.0010		0	0	0	0.30000000000000004
BTBD16	Alzheimer Disease	ENSG00000138152	118663	0	1	1	0	0	0	0	0	0	0	0	BTB (POZ) domain containing 16	C10orf87|FLJ25359|MGC129864|MGC129865	-	10	10q26.13	16385451,	1	2	0.0010		0	0	0	0.30000000000000004
NOLC1	Alzheimer Disease		9221	0	1	1	0	0	0	0	0	0	0	0	nucleolar and coiled-body phosphoprotein 1	KIAA0035|NOPP130|NOPP140|NS5ATP13|P130	HCV NS5A trans-regulated protein 13|OTTHUMP00000020356|nucleolar and coiled-body phosphprotein 1|nucleolar phosphoprotein p130|nucleolar protein p130	10	10q24.32	16385451,	1	2	0.0010		0	0	0	0.30000000000000004
ARF1	Alzheimer Disease	ENSG00000143761	375	0	0	1	0	0	0	0	0	0	0	0	ADP-ribosylation factor 1	-	OTTHUMP00000035715	1	1q42	19141999,	1	1	0.0010		0	0	0	0.30000000000000004
MLYCD	Alzheimer Disease	ENSG00000103150	23417	0	0	1	0	0	0	0	0	0	0	0	malonyl-CoA decarboxylase	MCD|MGC59795	malonyl coenzyme A decarboxylase	16	16q24	19141999,	1	1	0.0010		0	0	0	0.30000000000000004
PPRC1	Alzheimer Disease	ENSG00000148840	23082	0	1	1	0	0	0	0	0	0	0	0	peroxisome proliferator-activated receptor gamma, coactivator-related 1	KIAA0595|MGC74642|PRC|RP11-302K17.6	OTTHUMP00000020358|PGC-1 related co-activator|peroxisome proliferative activated receptor, gamma, coactivator-related 1	10	10q24.32	16385451,	1	2	0.0010		0	0	0	0.30000000000000004
NEURL	Alzheimer Disease	ENSG00000107954	9148	0	1	1	0	0	0	0	0	0	0	0	neuralized homolog (Drosophila)	NEURL1|RNF67|bA416N2.1|neu|neu-1	OTTHUMP00000020414|neuralized-like	10	10q25.1	16385451,	1	2	0.0010		0	0	0	0.30000000000000004
LZTS2	Alzheimer Disease	ENSG00000107816	84445	0	1	1	0	0	0	0	0	0	0	0	leucine zipper, putative tumor suppressor 2	KIAA1813|LAPSER1	OTTHUMP00000020289|OTTHUMP00000020290	10	10q24	16385451,	1	2	0.0010		0	0	0	0.30000000000000004
ASAH2	Alzheimer Disease		56624	0	1	1	0	0	0	0	1	0	0	0	N-acylsphingosine amidohydrolase (non-lysosomal ceramidase) 2	BCDase|HNAC1|MGC129777|NCDase	N-acylsphingosine amidohydrolase 2|mitochondrial ceramidase|neutral ceramidase|neutral/alkaline ceramidase|non-lysosomal ceramidase	10	10q11.21	16385451,	1	3	0.0010		0	0	0	0.30000000000000004
ARL5B	Alzheimer Disease	ENSG00000165997	221079	0	1	1	0	0	0	0	0	0	0	0	ADP-ribosylation factor-like 5B	ARL8	ADP-ribosylation factor-like 8|ADP-ribosylation factor-like protein 5B|ADP-ribosylation-like factor 8|OTTHUMP00000019260	10	10p12.33	16385451,	1	2	0.0010		0	0	0	0.30000000000000004
FGF2	Alzheimer Disease	ENSG00000138685	2247	0	1	1	0	0	0	0	0	1	0	0	fibroblast growth factor 2 (basic)	BFGF|FGFB|HBGF-2	basic fibroblast growth factor bFGF|fibroblast growth factor 2|heparin-binding growth factor 2|prostatropin	4	4q26-q27	19141999,	1	3	0.0010		0	0	0	0.30000000000000004
SH3PXD2A	Alzheimer Disease	ENSG00000107957	9644	0	1	1	0	0	0	0	0	0	0	0	SH3 and PX domains 2A	FISH|SH3MD1	SH3 multiple domains 1|five SH3 domains	10	10q24.33	19837132,	1	2	0.0010		0	0	0	0.30000000000000004
NDUFB10	Alzheimer Disease	ENSG00000140990	4716	0	1	1	0	0	0	0	0	0	0	0	NADH dehydrogenase (ubiquinone) 1 beta subcomplex, 10, 22kDa	PDSW	NADH dehydrogenase (ubiquinone) 1 beta subcomplex, 10 (22kD, PDSW)|NADH ubiquinone oxidoreductase PDSW subunit (RH 16p13.3)|OTTHUMP00000158897	16	16p13.3	17601350,	1	2	0.0010		0	0	0	0.30000000000000004
PI4KB	Alzheimer Disease	ENSG00000143393	5298	0	1	1	0	0	0	0	0	0	0	0	phosphatidylinositol 4-kinase, catalytic, beta	NPIK|PI4K-BETA|PI4K92|PI4KBETA|PI4KIIIBETA|PIK4CB	OTTHUMP00000014284|PtdIns 4-kinase beta|catalytic phosphatidylinositol 4-kinase beta|phosphatidylinositol 4-kinase, wortmannin-sensitive|type III phosphatidylinositol 4-kinase beta	1	1q21	19204726,	1	2	0.0010		0	0	0	0.30000000000000004
MTRR	Alzheimer Disease	ENSG00000124275	4552	0	1	1	0	0	0	0	0	0	0	0	5-methyltetrahydrofolate-homocysteine methyltransferase reductase	MGC129643|MSR|cblE	[methionine synthase]-cobalamin methyltransferase (cob(II)alamin reducing)|methionine synthase reductase	5	5p15.3-p15.2	12642343,	1	2	0.0010		0	0	0	0.30000000000000004
KIAA1161	Alzheimer Disease	ENSG00000164976	57462	0	1	1	0	0	0	0	0	0	0	0	KIAA1161	-	OTTHUMP00000000486|hypothetical protein LOC57462	9	9p13.3	19204726,	1	2	0.0010		0	0	0	0.30000000000000004
C3	Alzheimer Disease	ENSG00000125730	718	0	1	1	0	0	0	0	0	1	0	1	complement component 3	ARMD9|ASP|CPAMD1	acylation-stimulating protein cleavage product|complement component C3	19	19p13.3-p13.2	19141999,	1	4	0.0010		1	0	0	0.30000000000000004
NHLRC2	Alzheimer Disease	ENSG00000196865	374354	0	1	1	0	0	0	0	0	0	0	0	NHL repeat containing 2	DKFZp779F115|FLJ20147|FLJ25621|FLJ33312|MGC45492	1200003G01Rik|OTTHUMP00000020518|novel NHL repeat domain containing protein	10	10q25.3	16385451,	1	2	0.0010		0	0	0	0.30000000000000004
ABI1	Alzheimer Disease	ENSG00000136754	10006	0	1	1	0	0	0	0	1	1	0	0	abl-interactor 1	ABI-1|E3B1|NAP1BP|SSH3BP|SSH3BP1	Abelson interactor 1|Abl-interactor protein 1 long|OTTHUMP00000019352|OTTHUMP00000019355|eps8 binding protein|interactor protein AblBP4|nap1 binding protein|spectrin SH3 domain binding protein 1	10	10p11.2	16385451,	1	4	0.0010		0	0	0	0.30000000000000004
LRRTM3	Alzheimer Disease	ENSG00000198739	347731	0	1	1	0	0	0	0	0	1	0	0	leucine rich repeat transmembrane neuronal 3	MGC131810	OTTHUMP00000019682|OTTHUMP00000019683|leucine-rich repeat transmembrane neuronal 3 protein	10	10q21.3	19105203,	1	3	0.0010		0	0	0	0.30000000000000004
SERPINC1	Alzheimer Disease	ENSG00000117601	462	0	0	1	0	0	0	0	0	1	0	0	serpin peptidase inhibitor, clade C (antithrombin), member 1	AT3|ATIII|MGC22579	OTTHUMP00000035393|antithrombin (aa 375-432)|antithrombin III|coding sequence signal peptide antithrombin part 1|serine (or cysteine) proteinase inhibitor, clade C (antithrombin), member 1|serine-cysteine proteinase inhibitor clade C member 1|serpin peptidase inhibitor, clade C, member 1|signal peptide antithrombin part 1	1	1q23-q25.1	19141999,	1	2	0.0010		0	0	0	0.30000000000000004
EXOC6	Alzheimer Disease	ENSG00000138190	54536	0	1	1	0	0	0	0	0	0	0	0	exocyst complex component 6	DKFZp761I2124|EXOC6A|FLJ1125|FLJ11251|MGC33397|SEC15|SEC15L|SEC15L1|SEC15L3|Sec15p	OTTHUMP00000020105|OTTHUMP00000059597|SEC15-like 1|SEC15-like protein 3|exocyst complex component Sec15A	10	10q23.33	16385451,	1	2	0.0010		0	0	0	0.30000000000000004
WNT8B	Alzheimer Disease	ENSG00000075290	7479	0	1	1	0	0	0	0	0	0	0	0	wingless-type MMTV integration site family, member 8B	-	OTTHUMP00000020285	10	10q24	16385451,	1	2	0.0010		0	0	0	0.30000000000000004
ACSL5	Alzheimer Disease	ENSG00000197142	51703	0	1	1	0	0	0	0	0	0	0	0	acyl-CoA synthetase long-chain family member 5	ACS2|ACS5|FACL5	FACL5 for fatty acid coenzyme A ligase 5|OTTHUMP00000020489|OTTHUMP00000020490|fatty acid coenzyme A ligase 5|fatty-acid-Coenzyme A ligase, long-chain 5|long-chain acyl-CoA synthetase 5|long-chain fatty acid coenzyme A ligase 5	10	10q25.1-q25.2	16385451,	1	2	0.0010		0	0	0	0.30000000000000004
IL3	Alzheimer Disease	ENSG00000164399	3562	0	1	1	0	0	0	0	0	0	0	0	interleukin 3 (colony-stimulating factor, multiple)	IL-3|MCGF|MGC79398|MGC79399|MULTI-CSF	P-cell stimulating factor|hematopoietic growth factor|interleukin 3|mast-cell growth factor|multilineage-colony-stimulating factor	5	5q31.1	19141999,	1	2	0.0010		0	0	0	0.30000000000000004
UPF2	Alzheimer Disease	ENSG00000151461	26019	0	1	1	0	0	0	0	0	0	0	0	UPF2 regulator of nonsense transcripts homolog (yeast)	DKFZp434D222|HUPF2|KIAA1408|MGC138834|MGC138835|RENT2|smg-3	OTTHUMP00000019091|OTTHUMP00000019092|OTTHUMP00000045025|UPF2 regulator of nonsense transcripts homolog|regulator of nonsense transcripts 2|yeast Upf2p homolog	10	10p14-p13	16385451,	1	2	0.0010		0	0	0	0.30000000000000004
PHYH	Alzheimer Disease	ENSG00000107537	5264	0	1	1	0	0	0	0	0	0	0	0	phytanoyl-CoA 2-hydroxylase	LN1|LNAP1|PAHX|PHYH1|RD	phytanic acid oxidase|phytanoil-CoA alpha hydroxylase|phytanoyl-CoA 2 oxoglutarate dioxygenase|phytanoyl-CoA alpha-hydroxylase|phytanoyl-CoA dioxygenase, peroxisomal|phytanoyl-CoA hydroxylase (Refsum disease)	10	10p13	16385451,	1	2	0.0010		0	0	0	0.30000000000000004
TP73	Alzheimer Disease	ENSG00000078900	7161	0	1	1	0	0	0	0	0	1	0	0	tumor protein p73	P73	OTTHUMP00000000662|p53-like transcription factor|p53-related protein	1	1p36.3	19657586,	1	3	0.0010		0	0	0	0.30000000000000004
CP	Alzheimer Disease	ENSG00000047457	1356	0	1	1	0	0	0	0	0	1	0	1	ceruloplasmin (ferroxidase)	CP-2	ceruloplasmin	3	3q23-q25	17601350,	1	4	0.0010		1	0	0	0.30000000000000004
ZMYND17	Alzheimer Disease	ENSG00000166343	118490	0	1	1	0	0	0	0	0	0	0	0	zinc finger, MYND-type containing 17	FLJ39565	OTTHUMP00000019816|zinc finger, MYND domain containing 17	10	10q22.2	16385451,	1	2	0.0010		0	0	0	0.30000000000000004
OGG1	Alzheimer Disease	ENSG00000114026	4968	0	1	1	0	0	0	1	0	1	0	1	8-oxoguanine DNA glycosylase	HMMH|HOGG1|MUTM|OGH1	8-hydroxyguanine DNA glycosylase|8-oxoguanine DNA-glycosylase 1|AP lyase|DNA-apurinic or apyrimidinic site lyase|OTTHUMP00000122619	3	3p26.2	19630534,19141999,18672023,17240059,	4	5	0.0050		0	0	1	0.30000000000000004
CDH11	Alzheimer Disease	ENSG00000140937	1009	0	0	1	0	0	0	0	0	0	0	0	cadherin 11, type 2, OB-cadherin (osteoblast)	CAD11|CDHOB|OB|OSF-4	OB-cadherin|cadherin 11, type 2|cadherin-11|osteoblast cadherin	16	16q22.1	19141999,	1	1	0.0010		0	0	0	0.30000000000000004
KIAA1598	Alzheimer Disease	ENSG00000187164	57698	0	1	1	0	0	0	0	0	0	0	0	KIAA1598	DKFZp686A0439|MGC40476|shootin-1	OTTHUMP00000020573|shootin1	10	10q25.3	16385451,	1	2	0.0010		0	0	0	0.30000000000000004
NDUFAB1	Alzheimer Disease	ENSG00000004779	4706	0	1	1	0	0	0	0	0	0	0	0	NADH dehydrogenase (ubiquinone) 1, alpha/beta subcomplex, 1, 8kDa	ACP|FASN2A|MGC65095|SDAP	NADH dehydrogenase (ubiquinone) 1, alpha/beta subcomplex, 1 (8kD, SDAP)|NADH:ubiquinone oxidoreductase SDAP subunit|mitochondrial acyl carrier protein	16	16p12.1	17601350,	1	2	0.0010		0	0	0	0.30000000000000004
GHITM	Alzheimer Disease	ENSG00000165678	27069	0	1	1	0	0	0	0	0	0	0	0	growth hormone inducible transmembrane protein	DERP2|DKFZp566C0746|FLJ26584|HSPC282|MICS1|My021|PTD010|TMBIM5	OTTHUMP00000019998|dermal papilla-derived protein 2|mitochondrial morphology and cristae structure 1|transmembrane BAX inhibitor motif containing 5	10	10q23.1	16385451,	1	2	0.0010		0	0	0	0.30000000000000004
DNAJC1	Alzheimer Disease	ENSG00000136770	64215	0	1	1	0	0	0	0	0	0	0	0	DnaJ (Hsp40) homolog, subfamily C, member 1	DNAJL1|ERdj1|HTJ1|MGC131954|MTJ1	DnaJ-like protein|OTTHUMP00000019282	10	10p12.31	16385451,	1	2	0.0010		0	0	0	0.30000000000000004
BEND7	Alzheimer Disease	ENSG00000165626	222389	0	1	1	0	0	0	0	0	0	0	0	BEN domain containing 7	C10orf30|FLJ40283|MGC35247	OTTHUMP00000019143|OTTHUMP00000019144	10	10p13	16385451,	1	2	0.0010		0	0	0	0.30000000000000004
MS	Alzheimer Disease		4397	0	1	1	0	0	0	0	0	1	0	1	multiple sclerosis	MS1	-	-	-	12876480,	1	4	0.0010		1	0	0	0.30000000000000004
CCDC6	Alzheimer Disease	ENSG00000108091	8030	0	1	1	0	0	0	0	0	0	0	0	coiled-coil domain containing 6	D10S170|FLJ32286|H4|PTC|TPC|TST1	OTTHUMP00000019644	10	10q21	16385451,	1	2	0.0010		0	0	0	0.30000000000000004
A2MP	Alzheimer Disease		3	0	0	1	0	0	0	0	0	0	0	0	alpha-2-macroglobulin pseudogene	-	-	12	12p13.3-p12.3	19105203,	1	1	0.0010		0	0	0	0.30000000000000004
VAMP2	Alzheimer Disease	ENSG00000179036	6844	0	0	1	0	0	0	0	0	0	0	0	vesicle-associated membrane protein 2 (synaptobrevin 2)	FLJ11460|SYB2|VAMP-2	synaptobrevin 2|vesicle associated membrane protein 2	17	17p13.1	19141999,	1	1	0.0010		0	0	0	0.30000000000000004
CCDC7	Alzheimer Disease	ENSG00000216937	221016	0	1	1	0	0	0	0	0	0	0	0	coiled-coil domain containing 7	BioT2-A|BioT2-B|BioT2-C|DKFZp686N0559|FLJ32762|RP11-479G22.1	OTTHUMP00000019417|OTTHUMP00000019418|OTTHUMP00000046261	10	10p11.22	16385451,	1	2	0.0010		0	0	0	0.30000000000000004
PPIL2	Alzheimer Disease	ENSG00000100023	23759	0	0	1	0	0	0	0	0	0	0	0	peptidylprolyl isomerase (cyclophilin)-like 2	CYC4|CYP60|Cyp-60|FLJ39930|MGC33174|MGC787|hCyP-60	cyclophilin, 60kDa|cyclophilin-like protein CyP-60|peptidylprolyl cis-trans isomerase|peptidylprolyl isomerase-like 2	22	22q11.21	19669607,	1	1	0.0010		0	0	0	0.30000000000000004
PHACTR2	Alzheimer Disease	ENSG00000112419	9749	0	0	1	0	0	0	0	0	0	0	0	phosphatase and actin regulator 2	C6orf56|DKFZp686F18175|KIAA0680|MGC176642	OTTHUMP00000040170	6	6q24.2	19141999,	1	1	0.0010		0	0	0	0.30000000000000004
CUBN	Alzheimer Disease	ENSG00000107611	8029	0	1	1	0	0	0	0	0	0	0	0	cubilin (intrinsic factor-cobalamin receptor)	FLJ90055|FLJ90747|IFCR|MGA1|gp280	OTTHUMP00000019220|cubilin|intrinsic factor B12-receptor|intrinsic factor-cobalamin receptor|intrinsic factor-vitamin B12 receptor	10	10p12.31	16385451,	1	2	0.0010		0	0	0	0.30000000000000004
S100B	Alzheimer Disease	ENSG00000160307	6285	0	1	1	0	0	0	0	0	1	0	0	S100 calcium binding protein B	NEF|S100|S100beta	OTTHUMP00000174958|S-100 calcium-binding protein, beta chain|S100 beta|S100 calcium binding protein, beta (neural)|S100 calcium-binding protein, beta|S100 calcium-binding protein, beta (neural)	21	21q22.3	17579612,	1	3	0.0010		0	0	0	0.30000000000000004
EBF3	Alzheimer Disease	ENSG00000108001	253738	0	0	1	0	0	0	0	0	0	0	0	early B-cell factor 3	COE3|O/E-2	OTTHUMP00000020743	10	10q26.3	18780302,	1	1	0.0010		0	0	0	0.30000000000000004
DNAJB2	Alzheimer Disease	ENSG00000135924	3300	0	0	1	0	0	0	0	0	0	0	0	DnaJ (Hsp40) homolog, subfamily B, member 2	HSJ1|HSPF3	OTTHUMP00000164174|heat shock protein, neuronal DNAJ-like 1	2	2q32-q34	17601350,	1	1	0.0010		0	0	0	0.30000000000000004
DNAJB1	Alzheimer Disease	ENSG00000132002	3337	0	0	1	0	0	0	0	0	0	0	0	DnaJ (Hsp40) homolog, subfamily B, member 1	HSPF1|Hdj1|Hsp40|Sis1	DnaJ (Hsp40) homolog, subfmaily B, member 1|heat shock 40kD protein 1	19	19p13.2	17601350,	1	1	0.0010		0	0	0	0.30000000000000004
ABL1	Alzheimer Disease	ENSG00000097007	25	0	1	1	0	0	0	0	0	0	0	0	c-abl oncogene 1, receptor tyrosine kinase	ABL|JTK7|bcr/abl|c-ABL|p150|v-abl	OTTHUMP00000022375|OTTHUMP00000022376|bcr/c-abl oncogene protein|proto-oncogene tyrosine-protein kinase ABL1|v-abl Abelson murine leukemia viral oncogene homolog 1	9	9q34.1	19141999,	1	2	0.0010		0	0	0	0.30000000000000004
ABL2	Alzheimer Disease	ENSG00000143322	27	0	0	1	0	0	0	0	0	0	0	0	v-abl Abelson murine leukemia viral oncogene homolog 2 (arg, Abelson-related gene)	ABLL|ARG|FLJ22224|FLJ31718|FLJ41441	Abelson murine leukemia viral (v-abl) oncogene homolog 2|Abelson-related|OTTHUMP00000033139|arg tyrosine kinase	1	1q24-q25	19141999,	1	1	0.0010		0	0	0	0.30000000000000004
HP	Alzheimer Disease	ENSG00000197711	3240	0	1	1	0	0	0	0	0	1	0	0	haptoglobin	BP|HP2-ALPHA-2|HPA1S|MGC111141	binding peptide|haptoglobin alpha(1S)-beta|haptoglobin alpha(2FS)-beta|haptoglobin, alpha polypeptide|haptoglobin, beta polypeptide	16	16q22.1	19141999,	1	3	0.0010		0	0	0	0.30000000000000004
PTGER1	Alzheimer Disease	ENSG00000160951	5731	0	0	1	0	0	0	0	0	0	0	0	prostaglandin E receptor 1 (subtype EP1), 42kDa	EP1	PGE receptor, EP1 subtype|prostaglandin E receptor 1, subtype EP1|prostanoid EP1 receptor	19	19p13.1	19141999,	1	1	0.0010		0	0	0	0.30000000000000004
PTGER2	Alzheimer Disease	ENSG00000125384	5732	0	1	1	0	0	0	0	0	0	0	0	prostaglandin E receptor 2 (subtype EP2), 53kDa	EP2	prostaglandin E receptor 2, EP2 subtype, 53kD	14	14q22	19141999,	1	2	0.0010		0	0	0	0.30000000000000004
PTGER3	Alzheimer Disease	ENSG00000050628	5733	0	0	1	0	0	0	0	0	0	0	0	prostaglandin E receptor 3 (subtype EP3)	EP3|EP3-I|EP3-II|EP3-III|EP3-IV|EP3e|MGC141828|MGC141829|MGC27302	OTTHUMP00000011033|OTTHUMP00000011034|OTTHUMP00000011035|PGE receptor, EP3 subtype|prostaglandin E receotor EP3 subtype 3 isoform|prostaglandin E receptor 3, subtype EP3|prostaglandin E2 receptor|prostaglandin receptor (PGE-2)|prostanoid EP3 receptor	1	1p31.2	19141999,	1	1	0.0010		0	0	0	0.30000000000000004
PTGER4	Alzheimer Disease	ENSG00000171522	5734	0	0	1	0	0	0	0	0	0	0	0	prostaglandin E receptor 4 (subtype EP4)	EP4|EP4R|MGC126583	PGE receptor, EP4 subtype|prostaglandin E receptor 4, subtype EP4|prostaglandin E2 receptor	5	5p13.1	19141999,	1	1	0.0010		0	0	0	0.30000000000000004
ARL3	Alzheimer Disease	ENSG00000138175	403	0	1	1	0	0	0	0	0	0	0	0	ADP-ribosylation factor-like 3	ARFL3	ARF-like 3|OTTHUMP00000020373	10	10q23.3	16385451,	1	2	0.0010		0	0	0	0.30000000000000004
TXNRD3	Alzheimer Disease		114112	0	0	1	0	0	0	0	0	0	0	0	thioredoxin reductase 3	TGR|TR2|TRXR3	thioredoxin glutathione reductase|thioredoxin reductase 2	3	3q21.3	17601350,	1	1	0.0010		0	0	0	0.30000000000000004
TXNRD2	Alzheimer Disease	ENSG00000184470	10587	0	0	1	0	0	0	0	0	1	0	0	thioredoxin reductase 2	SELZ|TR|TR-BETA|TR3|TRXR2	OTTHUMP00000195708|selenoprotein Z|thioredoxin reductase 3|thioredoxin reductase beta	22	22q11.21	17601350,	1	2	0.0010		0	0	0	0.30000000000000004
TXNRD1	Alzheimer Disease	ENSG00000198431	7296	0	0	1	0	0	0	0	0	0	0	0	thioredoxin reductase 1	GRIM-12|MGC9145|TR|TR1|TRXR1|TXNR	KM-102-derived reductase-like factor|oxidoreductase|thioredoxin reductase GRIM-12	12	12q23-q24.1	17601350,	1	1	0.0010		0	0	0	0.30000000000000004
RAGE	Alzheimer Disease	ENSG00000080823	5891	0	0	1	0	0	0	0	0	0	0	0	renal tumor antigen	MOK|RAGE1	MAPK/MAK/MRK overlapping kinase|renal cell carcinoma antigen (MOK protein kinase)	14	14q32	19902324,	1	1	0.0010		0	0	0	0.30000000000000004
FAM13C	Alzheimer Disease	ENSG00000148541	220965	0	1	1	0	0	0	0	0	0	0	0	family with sequence similarity 13, member C	FAM13C1|MGC33233	family with sequence similarity 13, member C1|hypothetical protein LOC220965	10	10q21.1	16385451,	1	2	0.0010		0	0	0	0.30000000000000004
TRDMT1	Alzheimer Disease	ENSG00000107614	1787	0	0	1	0	0	0	0	0	0	0	0	tRNA aspartic acid methyltransferase 1	DMNT2|DNMT2|M.HsaIIP|PuMet|RNMT1	DNA (cytosine-5-)-methyltransferase 2|DNA MTase homolog HsaIIP|DNA methyltransferase homolog HsaIIP|DNA methyltransferase-2|OTTHUMP00000019228|OTTHUMP00000045198|tRNA aspartic acid methyltransferase 1 variant 1|tRNA aspartic acid methyltransferase 1 variant 2|tRNA aspartic acid methyltransferase 1 variant 3|tRNA aspartic acid methyltransferase 1 variant 4|tRNA aspartic acid methyltransferase 1 va…	10	10p15.1	19680556,	1	1	0.0010		0	0	0	0.30000000000000004
ECD	Alzheimer Disease	ENSG00000122882	11319	0	1	1	0	0	0	0	0	0	0	0	ecdysoneless homolog (Drosophila)	GCR2|HSGT1	OTTHUMP00000019795|suppressor of S. cerevisiae gcr2	10	10q22.1	16385451,	1	2	0.0010		0	0	0	0.30000000000000004
KLK1	Alzheimer Disease	ENSG00000167748	3816	0	1	1	0	0	0	0	0	0	0	1	kallikrein 1	KLKR|Klk6|hK1	glandular kallikrein 1|kallikrein 1, renal/pancreas/salivary|kallikrein serine protease 1|tissue kallikrein	19	19q13.3	16465461,	1	3	0.0010		1	0	0	0.30000000000000004
ADIPOQ	Alzheimer Disease	ENSG00000181092	9370	0	0	1	0	0	0	0	0	0	0	0	adiponectin, C1Q and collagen domain containing	ACDC|ACRP30|ADIPQTL1|ADPN|APM-1|APM1|GBP28|adiponectin	adipocyte, C1Q and collagen domain containing|adipocyte, C1Q and collagen domain-containing|adiponectin|adipose most abundant gene transcript 1|gelatin-binding protein 28	3	3q27	19141999,	1	1	0.0010		0	0	0	0.30000000000000004
XPNPEP1	Alzheimer Disease	ENSG00000108039	7511	0	1	1	0	0	0	0	0	0	0	0	X-prolyl aminopeptidase (aminopeptidase P) 1, soluble	SAMP|XPNPEP|XPNPEPL|XPNPEPL1	OTTHUMP00000020457|OTTHUMP00000058856|X-prolyl aminopeptidase (aminopeptidase P) 1, soluble (SAMP, XPNPEP, XPNPEPL)|X-prolyl aminopeptidase (aminopeptidase P)-like	10	10q25.3	16385451,	1	2	0.0010		0	0	0	0.30000000000000004
GDF10	Alzheimer Disease	ENSG00000107623	2662	0	1	1	0	0	0	0	0	0	0	0	growth differentiation factor 10	BMP-3b|BMP3B	OTTHUMP00000019534|bone morphogenetic protein 3B	10	10q11.22	16385451,	1	2	0.0010		0	0	0	0.30000000000000004
GDF15	Alzheimer Disease	ENSG00000130513	9518	0	0	1	0	0	0	0	0	0	0	0	growth differentiation factor 15	GDF-15|MIC-1|MIC1|NAG-1|PDF|PLAB|PTGFB	NSAID (nonsteroidal anti-inflammatory drug)-activated protein 1|PTGF-beta|prostate differentiation factor	19	19p13.11	19141999,	1	1	0.0010		0	0	0	0.30000000000000004
RPP38	Alzheimer Disease	ENSG00000152464	10557	0	1	1	0	0	0	0	0	0	0	0	ribonuclease P/MRP 38kDa subunit	RP11-455B2.5	OTTHUMP00000019200|OTTHUMP00000019201|OTTHUMP00000019202|ribonuclease P (38kD) (RPP38)|ribonuclease P/MRP 38 subunit	10	10p13	16385451,	1	2	0.0010		0	0	0	0.30000000000000004
GDF2	Alzheimer Disease	ENSG00000128802	2658	0	1	1	0	0	0	0	0	1	0	0	growth differentiation factor 2	BMP-9|BMP9	OTTHUMP00000019538|bone morphogenetic protein 9	10	10q11.22	16385451,	1	3	0.0010		0	0	0	0.30000000000000004
RPP30	Alzheimer Disease	ENSG00000148688	10556	0	1	1	0	0	0	0	0	0	0	0	ribonuclease P/MRP 30kDa subunit	FLJ38491|TSG15	OTTHUMP00000020081|OTTHUMP00000059602|ribonuclease P (30kD) (RPP30)	10	10q23.31	16385451,	1	2	0.0010		0	0	0	0.30000000000000004
GTPBP4	Alzheimer Disease	ENSG00000107937	23560	0	1	1	0	0	0	0	0	0	0	0	GTP binding protein 4	CRFG|FLJ10686|FLJ10690|FLJ39774|NGB|NOG1	G protein-binding protein CRFG|GTP-binding protein|chronic renal failure	10	10p15-p14	16385451,	1	2	0.0010		0	0	0	0.30000000000000004
ATRNL1	Alzheimer Disease	ENSG00000107518	26033	0	1	1	0	0	0	0	0	0	0	0	attractin-like 1	ALP|FLJ45344|KIAA0534|bA338L11.1|bA454H24.1	-	10	10q26	16385451,	1	2	0.0010		0	0	0	0.30000000000000004
OPTN	Alzheimer Disease	ENSG00000123240	10133	0	1	1	0	0	0	0	0	0	0	0	optineurin	FIP2|GLC1E|HIP7|HYPL|NRP|TFIIIA-INTP	Huntingtin interacting protein L|OTTHUMP00000019125|OTTHUMP00000019126|OTTHUMP00000019127|OTTHUMP00000019128|glaucoma 1, open angle, E (adult-onset)|nemo-related protein|transcrption factor IIIA-interacting protein|tumor necrosis factor alpha-inducible cellular protein containing leucine zipper domains	10	10p13	16385451,	1	2	0.0010		0	0	0	0.30000000000000004
TMEM26	Alzheimer Disease	ENSG00000196932	219623	0	1	1	0	0	0	0	0	0	0	0	transmembrane protein 26	DKFZp686D09128|MGC35010	OTTHUMP00000062125	10	10q21.2	16385451,	1	2	0.0010		0	0	0	0.30000000000000004
PPARGC1B	Alzheimer Disease	ENSG00000155846	133522	0	0	1	0	0	0	0	0	0	0	0	peroxisome proliferator-activated receptor gamma, coactivator 1 beta	ERRL1|PERC|PGC-1(beta)|PGC1B	PGC-1-related estrogen receptor alpha coactivator|peroxisome proliferative activated receptor, gamma, coactivator 1, beta	5	5q33.1	19141999,	1	1	0.0010		0	0	0	0.30000000000000004
PRDM2	Alzheimer Disease	ENSG00000116731	7799	0	0	1	0	0	0	0	0	0	0	0	PR domain containing 2, with ZNF domain	HUMHOXY1|KMT8|MTB-ZF|RIZ|RIZ1|RIZ2	GATA-3 binding protein G3B|MTE-binding protein|OTTHUMP00000009642|OTTHUMP00000009687|retinoblastoma protein-binding zinc finger protein|retinoblastoma protein-interacting zinc finger protein|zinc-finger DNA-binding protein	1	1p36.21	19141999,	1	1	0.0010		0	0	0	0.30000000000000004
PLA2G2D	Alzheimer Disease	ENSG00000117215	26279	0	0	1	0	0	0	0	0	0	0	0	phospholipase A2, group IID	SPLASH|sPLA2S	OTTHUMP00000002788|OTTHUMP00000044651|secretory phospholipase A2s	1	1p36.12	19141999,	1	1	0.0010		0	0	0	0.30000000000000004
BTN3A2	Alzheimer Disease	ENSG00000186470	11118	0	1	1	0	0	0	0	0	0	0	0	butyrophilin, subfamily 3, member A2	BT3.2|BT3.3|BTF4	OTTHUMP00000016164|OTTHUMP00000016165|OTTHUMP00000195579|butyrophilin protein	6	6p22.1	19204726,	1	2	0.0010		0	0	0	0.30000000000000004
CALY	Alzheimer Disease	ENSG00000130643	50632	0	1	1	0	0	0	0	0	0	0	0	calcyon neuron-specific vesicular protein	DRD1IP|NSG3	D1 dopamine receptor-interacting protein|OTTHUMP00000020793|calcyon D1 dopamine receptor-interacting protein (CALCYON)|calcyon protein|dopamine receptor D1 interacting protein	10	10q26.3	16385451,	1	2	0.0010		0	0	0	0.30000000000000004
AFAP1L2	Alzheimer Disease	ENSG00000169129	84632	0	1	1	0	0	0	0	0	0	0	0	actin filament associated protein 1-like 2	FLJ14564|KIAA1914|XB130	CTB-1144G6.4|KIAA1914 protein|OTTHUMP00000020527|OTTHUMP00000020528	10	10q25.3	16385451,	1	2	0.0010		0	0	0	0.30000000000000004
BLNK	Alzheimer Disease	ENSG00000095585	29760	0	1	1	0	0	0	0	0	0	0	0	B-cell linker	BASH|BLNK-S|LY57|MGC111051|SLP-65|SLP65	B cell linker protein|B-cell adapter containing a SH2 domain protein|B-cell adapter containing a Src homology 2 domain protein|OTTHUMP00000020167|Src homology 2 domain-containing leukocyte protein of 65 kDa	10	10q23.2-q23.33	16385451,	1	2	0.0010		0	0	0	0.30000000000000004
KLF5	Alzheimer Disease	ENSG00000102554	688	0	0	1	0	0	0	0	0	0	0	0	Kruppel-like factor 5 (intestinal)	BTEB2|CKLF|IKLF	GC box binding protein 2|Kruppel-like factor 5|OTTHUMP00000018502|basic transcription element binding protein 2|colon kruppel-like factor|intestinal-enriched kruppel-like factor|transcription factor BTEB2	13	13q22.1	19141999,	1	1	0.0010		0	0	0	0.30000000000000004
KLF6	Alzheimer Disease	ENSG00000067082	1316	0	1	1	0	0	0	0	0	0	0	0	Kruppel-like factor 6	BCD1|CBA1|COPEB|CPBP|DKFZp686N0199|GBF|PAC1|ST12|ZF9	Kruppel-like zinc finger protein Zf9|core promoter element binding protein|protooncogene B-cell derived 1|suppression of tumorigenicity 12 (prostate)	10	10p15	16385451,	1	2	0.0010		0	0	0	0.30000000000000004
PLA2G4A	Alzheimer Disease	ENSG00000116711	5321	0	1	1	0	0	0	0	0	0	0	0	phospholipase A2, group IVA (cytosolic, calcium-dependent)	MGC126350|PLA2G4|cPLA2-alpha	OTTHUMP00000033543|calcium-dependent phospholipid-binding protein|cytosolic phospholipase A2, group IVA|lysophospholipase|phosphatidylcholine 2-acylhydrolase	1	1q25	19141999,	1	2	0.0010		0	0	0	0.30000000000000004
MLX	Alzheimer Disease	ENSG00000108788	6945	0	0	1	0	0	0	0	0	0	0	0	MAX-like protein X	MAD7|MXD7|TCFL4|bHLHd13	BigMax protein|MAX-like bHLHZIP protein|transcription factor-like 4|transcription factor-like protein 4	17	17q21.1	19141999,	1	1	0.0010		0	0	0	0.30000000000000004
ALG10	Alzheimer Disease		84920	0	1	1	0	0	0	0	0	0	0	0	asparagine-linked glycosylation 10, alpha-1,2-glucosyltransferase homolog (S. pombe)	DIE2|FLJ14751|KCR1	alpha2-glucosyltransferase|asparagine-linked glycosylation 10 homolog (yeast, alpha-1,2-glucosyltransferase)|derepression of ITR1 expression 2 homolog	12	12p11.1	19204726,	1	2	0.0010		0	0	0	0.30000000000000004
GRK5	Alzheimer Disease	ENSG00000198873	2869	0	1	1	0	0	0	0	0	0	0	0	G protein-coupled receptor kinase 5	GPRK5	-	10	10q24-qter	16385451,	1	2	0.0010		0	0	0	0.30000000000000004
ZEB1	Alzheimer Disease	ENSG00000148516	6935	0	1	1	0	0	0	0	0	0	0	0	zinc finger E-box binding homeobox 1	AREB6|BZP|DELTA-EF1|MGC133261|NIL-2-A|NIL-2A|NIL2A|TCF8|ZEB|ZFHEP|ZFHX1A	OTTHUMP00000019405|transcription factor 8 (represses interleukin 2 expression)|zinc finger homeodomain enhancer-binding protein	10	10p11.2	16385451,	1	2	0.0010		0	0	0	0.30000000000000004
KCNIP2	Alzheimer Disease	ENSG00000120049	30819	0	1	1	0	0	0	0	0	0	0	0	Kv channel interacting protein 2	DKFZp566L1246|KCHIP2|MGC17241	A-type potassium channel modulatory protein 2|Kv channel-interacting protein 2|OTTHUMP00000020332|OTTHUMP00000020333|OTTHUMP00000020336|OTTHUMP00000020337|OTTHUMP00000020339|OTTHUMP00000020340|cardiac voltage gated potassium channel modulatory subunit|potassium channel interacting protein 2	10	10q24	16385451,	1	2	0.0010		0	0	0	0.30000000000000004
KCNJ11	Alzheimer Disease	ENSG00000187486	3767	0	0	1	0	0	0	0	0	0	0	0	potassium inwardly-rectifying channel, subfamily J, member 11	BIR|HHF2|IKATP|KIR6.2|MGC133230|PHHI|TNDM3	ATP-sensitive inward rectifier potassium channel 11|beta-cell inward rectifier subunit|inwardly rectifying potassium channel KIR6.2|potassium inwardly-rectifying channel J11	11	11p15.1	19141999,	1	1	0.0010		0	0	0	0.30000000000000004
GPX1	Alzheimer Disease	ENSG00000197582	2876	0	0	1	0	0	0	0	0	1	0	0	glutathione peroxidase 1	GSHPX1|MGC14399|MGC88245	cellular glutathione peroxidase	3	3p21.3	17601350,	1	2	0.0010		0	0	0	0.30000000000000004
GPX4	Alzheimer Disease	ENSG00000167468	2879	0	0	1	0	0	0	0	0	0	0	0	glutathione peroxidase 4 (phospholipid hydroperoxidase)	MCSP|PHGPx|snGPx|snPHGPx	glutathione peroxidase 4|phospholipid hydroperoxidase|phospholipid hydroperoxide glutathione peroxidase, mitochondrial|sperm nucleus glutathione peroxidase	19	19p13.3	17601350,	1	1	0.0010		0	0	0	0.30000000000000004
SEPP1	Alzheimer Disease	ENSG00000211446	6414	0	0	1	0	0	0	0	0	0	0	0	selenoprotein P, plasma, 1	SELP|SeP	selenoprotein P	5	5q31	17601350,	1	1	0.0010		0	0	0	0.30000000000000004
PRG1	Alzheimer Disease		23574	0	1	1	0	0	0	0	0	0	0	0	-	-	-	19	19q13.2	16385451,	1	2	0.0010		0	0	0	0.30000000000000004
SCAP	Alzheimer Disease	ENSG00000114650	22937	0	0	1	0	0	0	0	0	0	0	0	SREBF chaperone	KIAA0199	SREBF chaperone protein|SREBP cleavage activating protein|SREBP cleavage-activating protein|sterol regulatory element binding protein cleavage-activating protein	3	3p21.31	19141999,	1	1	0.0010		0	0	0	0.30000000000000004
ZDHHC16	Alzheimer Disease	ENSG00000171307	84287	0	1	1	0	0	0	0	0	0	0	0	zinc finger, DHHC-type containing 16	APH2|MGC2993	Abl-philin 2|OTTHUMP00000020191|OTTHUMP00000020192|OTTHUMP00000020193|OTTHUMP00000020194|OTTHUMP00000020195|zinc finger, DHHC domain containing 16	10	10q24.1	16385451,	1	2	0.0010		0	0	0	0.30000000000000004
NPPB	Alzheimer Disease	ENSG00000120937	4879	0	0	1	0	0	0	0	0	0	0	0	natriuretic peptide precursor B	BNP	OTTHUMP00000002506|OTTHUMP00000044486|brain type natriuretic peptide|natriuretic protein	1	1p36.2	19141999,	1	1	0.0010		0	0	0	0.30000000000000004
PRF1	Alzheimer Disease	ENSG00000180644	5551	0	1	1	0	0	0	0	0	0	0	0	perforin 1 (pore forming protein)	FLH2|HPLH2|MGC65093|P1|PFN1|PFP	OTTHUMP00000019759|cytolysin|lymphocyte pore forming protein|perforin 1	10	10q22	16385451,	1	2	0.0010		0	0	0	0.30000000000000004
SLC39A12	Alzheimer Disease	ENSG00000148482	221074	0	1	1	0	0	0	0	0	0	0	0	solute carrier family 39 (zinc transporter), member 12	FLJ30499|MGC43205|MGC51099|bA570F3.1	OTTHUMP00000019247|solute carrier family 39 (metal ion transporter), member 12	10	10p12.33	16385451,	1	2	0.0010		0	0	0	0.30000000000000004
PGBD3	Alzheimer Disease	ENSG00000222049	267004	0	1	1	0	0	0	0	0	0	0	0	piggyBac transposable element derived 3	FLJ90201	OTTHUMP00000019580|hypothetical protein LOC267004	10	10q11	16385451,	1	2	0.0010		0	0	0	0.30000000000000004
PRKAA1	Alzheimer Disease	ENSG00000132356	5562	0	0	1	0	0	0	0	0	1	0	0	protein kinase, AMP-activated, alpha 1 catalytic subunit	AMPK|AMPKa1|MGC33776|MGC57364	5'-AMP-activated protein kinase, catalytic alpha-1 chain|AMP -activate kinase alpha 1 subunit|AMP-activated protein kinase, catalytic, alpha-1|AMPK alpha 1	5	5p12	19141999,	1	2	0.0010		0	0	0	0.30000000000000004
PNLIPRP1	Alzheimer Disease	ENSG00000187021	5407	0	1	1	0	0	0	0	0	0	0	0	pancreatic lipase-related protein 1	PLRP1	OTTHUMP00000020567	10	10q25.3	16385451,	1	2	0.0010		0	0	0	0.30000000000000004
GDI2	Alzheimer Disease	ENSG00000057608	2665	0	1	1	0	0	0	0	0	0	0	0	GDP dissociation inhibitor 2	FLJ16452|FLJ37352|RABGDIB	OTTHUMP00000019010|rab GDP-dissociation inhibitor, beta	10	10p15	16385451,	1	2	0.0010		0	0	0	0.30000000000000004
RRP12	Alzheimer Disease	ENSG00000052749	23223	0	1	1	0	0	0	0	0	0	0	0	ribosomal RNA processing 12 homolog (S. cerevisiae)	DKFZp762P1116|FLJ20231|KIAA0690	OTTHUMP00000020207|ribosomal RNA processing 12 homolog	10	10q24.1	16385451,	1	2	0.0010		0	0	0	0.30000000000000004
PNLIPRP2	Alzheimer Disease		5408	0	1	1	0	0	0	0	0	0	0	0	pancreatic lipase-related protein 2	PLRP2	-	10	10q25.3	16385451,	1	2	0.0010		0	0	0	0.30000000000000004
HSPG2	Alzheimer Disease	ENSG00000142798	3339	0	1	1	0	0	0	0	0	1	0	1	heparan sulfate proteoglycan 2	PLC|PRCAN|SJA|SJS|SJS1	OTTHUMP00000002765|Schwartz-Jampel syndrome 1 (chondrodystrophic myotonia)|endorepellin (domain V region)|heparan sulfate proteoglycan of basement membrane|perlecan proteoglycan	1	1p36.1-p34	19889475,17356275,15211644,14625044,	4	4	0.0050		2	0	1	0.30000000000000004
SOD1	Alzheimer Disease	ENSG00000142168	6647	0	1	1	0	0	0	0	0	1	0	1	superoxide dismutase 1, soluble	ALS|ALS1|IPOA|SOD|homodimer	Cu/Zn superoxide dismutase|SOD, soluble|indophenoloxidase A|superoxide dismutase, cystolic	21	21q22.1|21q22.11	16036425,	1	4	0.0010		1	0	0	0.30000000000000004
SOD3	Alzheimer Disease	ENSG00000109610	6649	0	0	1	0	0	0	0	0	0	0	0	superoxide dismutase 3, extracellular	EC-SOD|MGC20077	OTTHUMP00000158715	4	4p15.3-p15.1	17601350,	1	1	0.0010		0	0	0	0.30000000000000004
SVIL	Alzheimer Disease	ENSG00000197321	6840	0	1	1	0	0	0	0	0	0	0	0	supervillin	DKFZp686A17191	OTTHUMP00000019389|archvillin|membrane-associated F-actin binding protein p205	10	10p11.2	16385451,	1	2	0.0010		0	0	0	0.30000000000000004
ARSA	Alzheimer Disease	ENSG00000100299	410	0	0	1	0	0	0	0	0	1	0	1	arylsulfatase A	MLD	OTTHUMP00000196546|OTTHUMP00000196548	22	22q13.31-qter|22q13.33	12459318,	1	3	0.0010		1	0	0	0.30000000000000004
KIF20B	Alzheimer Disease	ENSG00000138182	9585	0	1	1	0	0	0	0	0	0	0	0	kinesin family member 20B	DKFZp434B0435|DKFZp434P0810|KRMP1|MPHOSPH1|MPP-1|MPP1	M-phase phosphoprotein 1|OTTHUMP00000020073|mitotic kinesin-like protein	10	10q23.31	16385451,	1	2	0.0010		0	0	0	0.30000000000000004
GHRHR	Alzheimer Disease	ENSG00000106128	2692	0	0	1	0	0	0	0	0	0	0	0	growth hormone releasing hormone receptor	GHRFR|GHRHRpsv|GRFR|IGHD1B	GRF receptor|growth hormone-releasing factor receptor|growth hormone-releasing hormone receptor form a|growth hormone-releasing hormone receptor form b|growth hormone-releasing hormone receptor form c	7	7p14	19141999,	1	1	0.0010		0	0	0	0.30000000000000004
SMNDC1	Alzheimer Disease	ENSG00000119953	10285	0	1	1	0	0	0	0	0	0	0	0	survival motor neuron domain containing 1	SMNR|SPF30	OTTHUMP00000020474|OTTHUMP00000020475|SMN-related protein|splicing factor 30, survival of motor neuron-related	10	10q23	16385451,	1	2	0.0010		0	0	0	0.30000000000000004
GATA1	Alzheimer Disease	ENSG00000102145	2623	0	1	1	0	0	0	0	0	0	0	0	GATA binding protein 1 (globin transcription factor 1)	ERYF1|GF-1|GF1|NFE1|XLTT	GATA binding protein 1|NF-E1 DNA-binding protein|OTTHUMP00000023259|erythroid transcription factor 1|globin transcription factor 1|transcription factor GATA1	X	Xp11.23	19204726,	1	2	0.0010		0	0	0	0.30000000000000004
DNTT	Alzheimer Disease	ENSG00000107447	1791	0	1	1	0	0	0	0	0	1	0	0	deoxynucleotidyltransferase, terminal	TDT	DNA nucleotidylexotransferase|OTTHUMP00000020171|nucleosidetriphosphate:DNA deoxynucleotidylexotransferase|terminal addition enzyme|terminal deoxynucleotidyltransferase|terminal deoxyribonucleotidyltransferase|terminal transferase	10	10q23-q24	16385451,	1	3	0.0010		0	0	0	0.30000000000000004
PRKACB	Alzheimer Disease	ENSG00000142875	5567	0	1	1	0	0	0	0	0	0	0	0	protein kinase, cAMP-dependent, catalytic, beta	DKFZp781I2452|MGC41879|MGC9320|PKACB	OTTHUMP00000011663|OTTHUMP00000011664|OTTHUMP00000011666|PKA C-beta|cAMP-dependent protein kinase catalytic beta subunit isoform 4ab|cAMP-dependent protein kinase catalytic subunit beta|protein kinase A catalytic subunit beta	1	1p36.1	19141999,	1	2	0.0010		0	0	0	0.30000000000000004
MYST4	Alzheimer Disease	ENSG00000156650	23522	0	1	1	0	0	0	0	0	0	0	0	MYST histone acetyltransferase (monocytic leukemia) 4	DKFZp313G1618|FLJ90335|KAT6B|KIAA0383|MORF|MOZ2|qkf|querkopf	MOZ-related factor|OTTHUMP00000019868|histone acetyltransferase|monocytic leukemia zinc finger protein-related factor	10	10q22.2	16385451,	1	2	0.0010		0	0	0	0.30000000000000004
PRKAB2	Alzheimer Disease	ENSG00000131791	5565	0	0	1	0	0	0	0	0	0	0	0	protein kinase, AMP-activated, beta 2 non-catalytic subunit	MGC61468	5'-AMP-activated protein kinase, beta-2 subunit|AMP-activated protein kinase beta 2 non-catalytic subunit|AMPK beta 2|AMPK beta-2 chain|OTTHUMP00000015910	1	1q21.1	19141999,	1	1	0.0010		0	0	0	0.30000000000000004
PRKAB1	Alzheimer Disease	ENSG00000111725	5564	0	1	1	0	0	0	0	0	0	0	0	protein kinase, AMP-activated, beta 1 non-catalytic subunit	AMPK|HAMPKb|MGC17785	5'-AMP-activated protein kinase beta-1 subunit|AMP-activated protein kinase beta 1 non-catalytic subunit|AMP-activated protein kinase beta subunit|AMPK beta -1 chain|AMPK beta 1|protein kinase, AMP-activated, noncatalytic, beta-1	12	12q24.1	19141999,	1	2	0.0010		0	0	0	0.30000000000000004
TNKS2	Alzheimer Disease	ENSG00000107854	80351	0	1	1	0	0	0	0	0	0	0	0	tankyrase, TRF1-interacting ankyrin-related ADP-ribose polymerase 2	PARP-5b|PARP-5c|PARP5B|PARP5C|TANK2|TNKL	OTTHUMP00000020090|tankyrase 2	10	10q23.3	16385451,	1	2	0.0010		0	0	0	0.30000000000000004
AKAP2	Alzheimer Disease		11217	0	0	1	0	0	0	0	0	0	0	0	A kinase (PRKA) anchor protein 2	AKAPKL|FLJ53197|PALM2|PRKA2	protein kinase A anchoring protein 2|protein kinase A2	9	9q31-q33	12646697,	1	1	0.0010		0	0	0	0.30000000000000004
SNX5	Alzheimer Disease	ENSG00000089006	27131	0	1	1	0	0	0	0	0	0	0	0	sorting nexin 5	FLJ10931	OTTHUMP00000030340|OTTHUMP00000062927	20	20p11	19204726,	1	2	0.0010		0	0	0	0.30000000000000004
GRB2	Alzheimer Disease	ENSG00000177885	2885	0	1	1	0	0	0	0	0	1	0	0	growth factor receptor-bound protein 2	ASH|EGFRBP-GRB2|Grb3-3|MST084|MSTP084	HT027|OTTHUMP00000166096|OTTHUMP00000166097|OTTHUMP00000166098|abundant SRC homology|epidermal growth factor receptor-binding protein GRB2|growth factor receptor-bound protein 3	17	17q24-q25	19141999,	1	3	0.0010		0	0	0	0.30000000000000004
ITGB1	Alzheimer Disease	ENSG00000150093	3688	0	1	1	0	0	0	0	0	0	0	0	integrin, beta 1 (fibronectin receptor, beta polypeptide, antigen CD29 includes MDF2, MSK12)	CD29|FNRB|GPIIA|MDF2|MSK12|VLA-BETA|VLAB	OTTHUMP00000019420|OTTHUMP00000046253|OTTHUMP00000063731|OTTHUMP00000063732|OTTHUMP00000063733|fibronectin receptor beta subunit|integrin VLA-4 beta subunit|integrin beta 1	10	10p11.2	16385451,	1	2	0.0010		0	0	0	0.30000000000000004
EIF3A	Alzheimer Disease	ENSG00000107581	8661	0	1	1	0	0	0	0	0	0	0	0	eukaryotic translation initiation factor 3, subunit A	EIF3|EIF3S10|KIAA0139|P167|TIF32|eIF3-p170|eIF3-theta|p180|p185	EIF3, p180 subunit|OTTHUMP00000020589|centrosomin homolog|cytoplasmic protein p167|eukaryotic translation initiation factor 3, subunit 10 (theta, 150/170kD)|eukaryotic translation initiation factor 3, subunit 10 (theta, 170kD)|eukaryotic translation initiation factor 3, subunit 10 theta, 150/170kDa|eukaryotic translation initiation factor 3, subunit 10, 170kD	10	10q26	16385451,	1	2	0.0010		0	0	0	0.30000000000000004
RHOBTB1	Alzheimer Disease	ENSG00000072422	9886	0	1	1	0	0	0	0	0	0	0	0	Rho-related BTB domain containing 1	KIAA0740|MGC33059|MGC33841	OTTHUMP00000019662|OTTHUMP00000019663	10	10q21.2	16385451,	1	2	0.0010		0	0	0	0.30000000000000004
CCDC22	Alzheimer Disease	ENSG00000101997	28952	0	1	1	0	0	0	0	0	0	0	0	coiled-coil domain containing 22	CXorf37|JM1	OTTHUMP00000025839	X	Xp11.23	19204726,	1	2	0.0010		0	0	0	0.30000000000000004
ITGA2	Alzheimer Disease	ENSG00000164171	3673	0	1	1	0	0	0	0	0	0	0	0	integrin, alpha 2 (CD49B, alpha 2 subunit of VLA-2 receptor)	BR|CD49B|GPIa|VLA-2|VLAA2	integrin alpha 2|platelet antigen Br|platelet glycoprotein GPIa|platelet glycoprotein Ia|very late activation protein 2 receptor, alpha-2 subunit	5	5q23-q31	19204726,	1	2	0.0010		0	0	0	0.30000000000000004
LHPP	Alzheimer Disease	ENSG00000107902	64077	0	1	1	0	0	0	0	0	0	0	0	-	MGC117251|MGC142189|MGC142191	OTTHUMP00000020691	10	10q26.13	16385451,	1	2	0.0010		0	0	0	0.30000000000000004
FAM178A	Alzheimer Disease	ENSG00000119906	55719	0	1	1	0	0	0	0	0	0	0	0	family with sequence similarity 178, member A	C10orf6|MGC90157	OTTHUMP00000020300|hypothetical protein LOC55719	10	10q24.31	16385451,	1	2	0.0010		0	0	0	0.30000000000000004
PHF1	Alzheimer Disease	ENSG00000112511	5252	0	1	1	0	0	0	0	0	1	0	0	PHD finger protein 1	MTF2L2|PCL1|PHF2	OTTHUMP00000029139|OTTHUMP00000029140	6	6p21.3	19204726,	1	3	0.0010		0	0	0	0.30000000000000004
ITGA8	Alzheimer Disease	ENSG00000077943	8516	0	1	1	0	0	0	0	0	0	0	0	integrin, alpha 8	-	OTTHUMP00000019207	10	10p13	16385451,	1	2	0.0010		0	0	0	0.30000000000000004
THNSL1	Alzheimer Disease	ENSG00000185875	79896	0	1	1	0	0	0	0	0	0	0	0	threonine synthase-like 1 (S. cerevisiae)	FLJ22002|TSH1	OTTHUMP00000019329|threonine synthase-like 1	10	10p12.1	16385451,	1	2	0.0010		0	0	0	0.30000000000000004
PHEX	Alzheimer Disease	ENSG00000102174	5251	0	0	1	0	0	0	0	0	0	0	0	phosphate regulating endopeptidase homolog, X-linked	HPDR|HPDR1|HYP|HYP1|PEX|XLH	OTTHUMP00000023051|phosphate regulating gene with homologies to endopeptidases on the X chromosome (hypophosphatemia, vitamin D resistant rickets)|phosphate-regulating neutral endopeptidase	X	Xp22.2-p22.1	19141999,	1	1	0.0010		0	0	0	0.30000000000000004
PRKAG3	Alzheimer Disease	ENSG00000115592	53632	0	0	1	0	0	0	0	0	0	0	0	protein kinase, AMP-activated, gamma 3 non-catalytic subunit	AMPKG3	5'-AMP-activated protein kinase, gamma-3 subunit|AMP-activated protein kinase, non-catalytic gamma-3 subunit|AMPK gamma-3 chain|OTTHUMP00000164095	2	2q35	19141999,	1	1	0.0010		0	0	0	0.30000000000000004
IGFBP6	Alzheimer Disease	ENSG00000167779	3489	0	0	1	0	0	0	0	0	0	0	0	insulin-like growth factor binding protein 6	IBP6	IGF binding protein 6	12	12q13	19141999,	1	1	0.0010		0	0	0	0.30000000000000004
SYNPO2L	Alzheimer Disease	ENSG00000166317	79933	0	1	1	0	0	0	0	0	0	0	0	synaptopodin 2-like	FLJ12921	OTTHUMP00000019821	10	10q22.2	16385451,	1	2	0.0010		0	0	0	0.30000000000000004
SRD5A2	Alzheimer Disease	ENSG00000049319	6716	0	0	1	0	0	0	0	0	0	0	0	steroid-5-alpha-reductase, alpha polypeptide 2 (3-oxo-5 alpha-steroid delta 4-dehydrogenase alpha 2)	MGC138457	3-oxo-5 alpha-steroid 4-dehydrogenase 2|steroid 5-alpha-reductase 2	2	2p23	19141999,	1	1	0.0010		0	0	0	0.30000000000000004
CHUK	Alzheimer Disease	ENSG00000213341	1147	0	1	1	0	0	0	0	0	0	0	0	conserved helix-loop-helix ubiquitous kinase	IKBKA|IKK-alpha|IKK1|IKKA|NFKBIKA|TCF16	I-kappa-B kinase 1|I-kappa-B kinase-alpha|IKK-a kinase|IkB kinase alpha subunit|Nuclear factor NFkappaB inhibitor kinase alpha|OTTHUMP00000020273|conserved helix-loop ubiquitous kinase	10	10q24-q25	16385451,	1	2	0.0010		0	0	0	0.30000000000000004
ADIPOR2	Alzheimer Disease	ENSG00000006831	79602	0	0	1	0	0	0	0	0	0	0	0	adiponectin receptor 2	ACDCR2|FLJ21432|MGC4640|PAQR2	OTTHUMP00000160634	12	12p13.31	19141999,	1	1	0.0010		0	0	0	0.30000000000000004
CHST3	Alzheimer Disease	ENSG00000122863	9469	0	1	1	0	0	0	0	0	0	0	0	carbohydrate (chondroitin 6) sulfotransferase 3	C6ST|C6ST1|HSD	OTTHUMP00000019779|chondroitin 6-O-sulfotransferase 1|chondroitin 6-sulfotransferase|chondroitin 6-sulfotransferase 3|galactose/N-acetylglucosamine/N-acetylglucosamine 6-O-sulfotransferase 0	10	10q22.1	16385451,	1	2	0.0010		0	0	0	0.30000000000000004
ADIPOR1	Alzheimer Disease	ENSG00000159346	51094	0	0	1	0	0	0	0	0	0	0	0	adiponectin receptor 1	ACDCR1|CGI-45|CGI45|FLJ25385|FLJ42464|PAQR1|TESBP1A	OTTHUMP00000038805	1	1p36.13-q41	19141999,	1	1	0.0010		0	0	0	0.30000000000000004
UBE2I	Alzheimer Disease	ENSG00000103275	7329	0	0	1	0	0	0	0	0	0	0	0	ubiquitin-conjugating enzyme E2I (UBC9 homolog, yeast)	C358B7.1|P18|UBC9	SUMO-1-protein ligase|ubiquitin carrier protein|ubiquitin conjugating enzyme 9|ubiquitin-conjugating enzyme E2I|ubiquitin-conjugating enzyme E2I (homologous to yeast UBC9)|ubiquitin-conjugating enzyme UbcE2A|ubiquitin-like protein SUMO-1 conjugating enzyme|ubiquitin-protein ligase E2I	16	16p13.3	19765634,	1	1	0.0010		0	0	0	0.30000000000000004
PRKCQ	Alzheimer Disease	ENSG00000065675	5588	0	1	1	0	0	0	0	0	0	0	0	protein kinase C, theta	MGC126514|MGC141919|PRKCT|nPKC-theta	OTTHUMP00000019053|OTTHUMP00000043364|OTTHUMP00000043365	10	10p15	16385451,	1	2	0.0010		0	0	0	0.30000000000000004
DGAT1	Alzheimer Disease	ENSG00000185000	8694	0	0	1	0	0	0	0	0	0	0	0	diacylglycerol O-acyltransferase homolog 1 (mouse)	ARGP1|DGAT	ACAT related gene product 1|acyl coenzyme A:cholesterol acyltransferase related gene 1|diacylglycerol O-acyltransferase 1|diglyceride acyltransferase	8	8q24.3	19141999,	1	1	0.0010		0	0	0	0.30000000000000004
GHRH	Alzheimer Disease	ENSG00000118702	2691	0	1	1	0	0	0	0	0	0	0	0	growth hormone releasing hormone	GHRF|GRF|MGC119781	OTTHUMP00000030915|growth hormone releasing factor|sermorelin|somatocrinin|somatoliberin	20	20q11.2	19141999,	1	2	0.0010		0	0	0	0.30000000000000004
TYSND1	Alzheimer Disease	ENSG00000156521	219743	0	1	1	0	0	0	0	0	0	0	0	trypsin domain containing 1	FLJ40378|MGC131934|MGC34695	OTTHUMP00000019737|OTTHUMP00000019738	10	10q22.1	16385451,	1	2	0.0010		0	0	0	0.30000000000000004
NGFR	Alzheimer Disease	ENSG00000064300	4804	0	1	1	0	0	0	0	0	1	0	0	nerve growth factor receptor (TNFR superfamily, member 16)	CD271|Gp80-LNGFR|TNFRSF16|p75(NTR)|p75NTR	low affinity nerve growth factor receptor|low-affinity nerve growth factor receptor|nerve growth factor receptor	17	17q21-q22	18780967,	1	3	0.0010		0	0	0	0.30000000000000004
MBL2	Alzheimer Disease	ENSG00000165471	4153	0	1	1	0	0	0	0	0	0	0	0	mannose-binding lectin (protein C) 2, soluble (opsonic defect)	COLEC1|HSMBPC|MBL|MBP|MBP1|MGC116832|MGC116833	OTTHUMP00000019622|mannan-binding lectin|mannose-binding lectin 2, soluble (opsonic defect)|mannose-binding protein C|soluble mannose-binding lectin	10	10q11.2-q21	16385451,	1	2	0.0010		0	0	0	0.30000000000000004
CWF19L1	Alzheimer Disease	ENSG00000095485	55280	0	1	1	0	0	0	0	0	0	0	0	CWF19-like 1, cell cycle control (S. pombe)	FLJ10998	CWF19-like 1, cell cycle control	10	10q24.2-q24.31	16385451,	1	2	0.0010		0	0	0	0.30000000000000004
ACAN	Alzheimer Disease		176	0	0	1	0	0	0	1	0	1	0	0	aggrecan	AGC1|AGCAN|CSPG1|CSPGCP|MSK16|SEDK	aggrecan 1 (chondroitin sulfate proteoglycan 1, large aggregating proteoglycan, antigen identified by monoclonal antibody A0122)|aggrecan proteoglycan|cartilage-specific proteoglycan core protein|chondroitin sulfate proteoglycan 1|large aggregating proteoglycan	15	15q26.1	18780302,	1	3	0.0010		0	0	0	0.30000000000000004
PIK3R1	Alzheimer Disease	ENSG00000145675	5295	0	1	1	0	0	0	0	0	0	0	1	phosphoinositide-3-kinase, regulatory subunit 1 (alpha)	GRB1|p85|p85-ALPHA	phosphatidylinositol 3-kinase, regulatory subunit, polypeptide 1 (p85 alpha)|phosphatidylinositol 3-kinase, regulatory, 1|phosphatidylinositol 3-kinase-associated p-85 alpha|phosphoinositide-3-kinase, regulatory subunit 1 (p85 alpha)|phosphoinositide-3-kinase, regulatory subunit, polypeptide 1 (p85 alpha)	5	5q13.1	12185156,	1	3	0.0010		1	0	0	0.30000000000000004
GLRX	Alzheimer Disease	ENSG00000173221	2745	0	1	1	0	0	0	0	0	1	0	0	glutaredoxin (thioltransferase)	GRX|GRX1|MGC117407	OTTHUMP00000149979	5	5q14	17601350,	1	3	0.0010		0	0	0	0.30000000000000004
SIRT3	Alzheimer Disease	ENSG00000142082	23410	0	0	1	0	0	0	0	0	0	0	0	sirtuin (silent mating type information regulation 2 homolog) 3 (S. cerevisiae)	SIR2L3	mitochondrial nicotinamide adenine dinucleotide-dependent deacetylase|silent mating type information regulation 2, S.cerevisiae, homolog 3|sir2-like 3|sirtuin 3|sirtuin type 3	11	11p15.5	19680556,	1	1	0.0010		0	0	0	0.30000000000000004
VWF	Alzheimer Disease	ENSG00000110799	7450	0	0	1	0	0	0	0	0	0	0	0	von Willebrand factor	F8VWF|VWD	coagulation factor VIII VWF	12	12p13.3	19141999,	1	1	0.0010		0	0	0	0.30000000000000004
MTL1	Alzheimer Disease		4529	0	0	1	0	0	0	0	0	1	0	0	metallothionein-like 1 pseudogene	-	-	1	1p	17619138,	1	2	0.0010		0	0	0	0.30000000000000004
IGFBP1	Alzheimer Disease	ENSG00000146678	3484	0	0	1	0	0	0	0	0	0	0	0	insulin-like growth factor binding protein 1	AFBP|IBP1|IGF-BP25|PP12|hIGFBP-1	IGF-binding protein 1|alpha-pregnancy-associated endometrial globulin|amniotic fluid binding protein|binding protein-25|binding protein-26|binding protein-28|growth hormone independent-binding protein|placental protein 12	7	7p13-p12	19141999,	1	1	0.0010		0	0	0	0.30000000000000004
IGFBP2	Alzheimer Disease	ENSG00000115457	3485	0	0	1	0	0	0	0	0	0	0	0	insulin-like growth factor binding protein 2, 36kDa	IBP2|IGF-BP53	insulin-like growth factor binding protein 2 (36kD)	2	2q33-q34	19141999,	1	1	0.0010		0	0	0	0.30000000000000004
IGFBP3	Alzheimer Disease	ENSG00000146674	3486	0	1	1	0	0	0	0	0	0	0	0	insulin-like growth factor binding protein 3	BP-53|IBP3	IGF-binding protein 3|acid stable subunit of the 140 K IGF complex|binding protein 29|binding protein 53|growth hormone-dependent binding protein	7	7p13-p12	19141999,	1	2	0.0010		0	0	0	0.30000000000000004
IGFBP4	Alzheimer Disease	ENSG00000141753	3487	0	0	1	0	0	0	0	0	0	0	0	insulin-like growth factor binding protein 4	BP-4|HT29-IGFBP|IBP4|IGFBP-4	IGF-binding protein 4|insulin-like growth factor-binding protein 4	17	17q12-q21.1	19141999,	1	1	0.0010		0	0	0	0.30000000000000004
IGFBP5	Alzheimer Disease	ENSG00000115461	3488	0	0	1	0	0	0	0	0	0	0	0	insulin-like growth factor binding protein 5	IBP5	-	2	2q33-q36	19141999,	1	1	0.0010		0	0	0	0.30000000000000004
HOXD13	Alzheimer Disease	ENSG00000128714	3239	0	0	1	0	0	0	0	0	0	0	0	homeobox D13	BDE|BDSD|HOX4I|SPD	homeo box 4I|homeo box D13	2	2q31.1	19141999,	1	1	0.0010		0	0	0	0.30000000000000004
L1CAM	Alzheimer Disease	ENSG00000198910	3897	0	1	1	0	0	0	0	0	0	0	1	L1 cell adhesion molecule	CAML1|CD171|HSAS|HSAS1|MASA|MIC5|N-CAML1|S10|SPG1	OTTHUMP00000025992|antigen identified by monoclonal antibody R1|neural cell adhesion molecule L1	X	Xq28	16650578,	1	3	0.0010		1	0	0	0.30000000000000004
MXI1	Alzheimer Disease	ENSG00000119950	4601	0	1	1	0	0	0	0	0	1	0	0	MAX interactor 1	MAD2|MGC43220|MXD2|MXI|bHLHc11	MAX dimerization protein 2|MAX-interacting protein 1|Max-related transcription factor|OTTHUMP00000020467|OTTHUMP00000020468|OTTHUMP00000020469	10	10q24-q25	16385451,	1	3	0.0010		0	0	0	0.30000000000000004
UBA52P1	Alzheimer Disease		7312	0	0	1	0	0	0	0	0	0	0	0	ubiquitin A-52 residue ribosomal protein fusion product 1 pseudogene 1	RPL40_1_796	-	7	7p15.2	18780302,	1	1	0.0010		0	0	0	0.30000000000000004
PPP1R1B	Alzheimer Disease	ENSG00000131771	84152	0	1	1	0	0	0	0	0	0	0	0	protein phosphatase 1, regulatory (inhibitor) subunit 1B	DARPP-32|DARPP32|FLJ20940	OTTHUMP00000164276|dopamine and cAMP regulated phosphoprotein|dopamine and cAMP-regulated neuronal phosphoprotein 32|protein phosphatase 1, regulatory (inhibitor) subunit 1B (dopamine and cAMP regulated phosphoprotein, DARPP-32)	17	17q12	19077115,	1	2	0.0010		0	0	0	0.30000000000000004
ZNF248	Alzheimer Disease	ENSG00000198105	57209	0	1	1	0	0	0	0	0	0	0	0	zinc finger protein 248	KIAA0137|MGC131882|bA162G10.3	KRAB protein domain|Kruppel-type zinc finger protein|bA162G10.3 (zinc finger protein)	10	-	16385451,	1	2	0.0010		0	0	0	0.30000000000000004
ADAM8	Alzheimer Disease	ENSG00000151651	101	0	1	1	0	0	0	0	0	0	0	0	ADAM metallopeptidase domain 8	CD156|MGC134985|MS2	CD156a antigen|OTTHUMP00000020792|a disintegrin and metalloproteinase domain 8|cell surface antigen MS2	10	10q26.3	16385451,	1	2	0.0010		0	0	0	0.30000000000000004
ADAM9	Alzheimer Disease	ENSG00000168615	8754	0	1	1	0	0	0	0	0	0	0	0	ADAM metallopeptidase domain 9 (meltrin gamma)	KIAA0021|MCMP|MDC9|Mltng	ADAM metallopeptidase domain 9|a disintegrin and metalloproteinase domain 9 (meltrin gamma)|cellular disintegrin-related protein|meltrin gamma|myeloma cell metalloproteinase	8	8p11.23	19237226,	1	2	0.0010		0	0	0	0.30000000000000004
RXRB	Alzheimer Disease	ENSG00000204231	6257	0	0	1	0	0	0	0	0	0	0	0	retinoid X receptor, beta	DAUDI6|H-2RIIBP|MGC1831|NR2B2|RCoR-1	MHC class I promoter binding protein	6	6p21.3	19141999,	1	1	0.0010		0	0	0	0.30000000000000004
CRTAC1	Alzheimer Disease	ENSG00000095713	55118	0	1	1	0	0	0	0	0	0	0	0	cartilage acidic protein 1	ASPIC1|CEP-68|FLJ10320	OTTHUMP00000020233|acidic secreted protein in cartilage|chondrocyte expressed protein 68 kDa CEP-68	10	10q22	16385451,	1	2	0.0010		0	0	0	0.30000000000000004
RXRG	Alzheimer Disease	ENSG00000143171	6258	0	0	1	0	0	0	0	0	0	0	0	retinoid X receptor, gamma	NR2B3|RXRC	OTTHUMP00000060418|retinoic acid receptor RXR-gamma|retinoid X receptor-gamma	1	1q22-q23	19141999,	1	1	0.0010		0	0	0	0.30000000000000004
PPP1R3A	Alzheimer Disease	ENSG00000154415	5506	0	1	1	0	0	0	0	0	0	0	1	protein phosphatase 1, regulatory (inhibitor) subunit 3A	GM|PP1G|PPP1R3	glycogen and sarcoplasmic reticulum binding subunit, skeletal muscle|protein phosphatase 1 glycogen- associated regulatory subunit|protein phosphatase type-1 glycogen targeting subunit|serine /threonine specific protein phosphatase|type-1 protein phosphatase skeletal muscle glycogen targeting subunit	7	7q31.1	12185156,	1	3	0.0010		1	0	0	0.30000000000000004
HNF4A	Alzheimer Disease	ENSG00000101076	3172	0	0	1	0	0	0	0	0	0	0	0	hepatocyte nuclear factor 4, alpha	FLJ39654|HNF4|HNF4a7|HNF4a8|HNF4a9|HNF4alpha|MODY|MODY1|NR2A1|NR2A21|TCF|TCF14	HNF4alpha10/11/12|OTTHUMP00000031060|OTTHUMP00000031062|hepatic nuclear factor 4 alpha|hepatocyte nuclear factor 4 alpha|transcription factor-14	20	20q12-q13.1	19141999,	1	1	0.0010		0	0	0	0.30000000000000004
ZNF239	Alzheimer Disease	ENSG00000196793	8187	0	1	1	0	0	0	0	0	0	0	0	zinc finger protein 239	HOK-2|MOK2	OTTHUMP00000019483|OTTHUMP00000019484|zinc finger protein (C2H2) homologous to mouse MOK-2	10	10q11.22-q11.23	16385451,	1	2	0.0010		0	0	0	0.30000000000000004
PCDH21	Alzheimer Disease	ENSG00000148600	92211	0	0	1	0	0	0	0	0	0	0	0	protocadherin 21	DKFZp434A132|KIAA1775|PRCAD	MT-protocadherin|OTTHUMP00000019993	10	10q22.1-q22.3	16385451,	1	1	0.0010		0	0	0	0.30000000000000004
SERPINA13	Alzheimer Disease	ENSG00000187483	388007	0	0	1	0	0	0	0	0	0	0	0	serpin peptidase inhibitor, clade A (alpha-1 antiproteinase, antitrypsin), member 13 (pseudogene)	UNQ6121	-	14	14q32.13	18780302,	1	1	0.0010		0	0	0	0.30000000000000004
HMGCS1	Alzheimer Disease	ENSG00000112972	3157	0	0	1	0	0	0	0	0	0	0	0	3-hydroxy-3-methylglutaryl-Coenzyme A synthase 1 (soluble)	HMGCS|MGC90332	3-hydroxy-3-methylglutaryl coenzyme A (HMG-CoA) synthase|hydroxymethylglutaryl-CoA synthase 1	5	5p14-p13	19141999,	1	1	0.0010		0	0	0	0.30000000000000004
SORCS3	Alzheimer Disease	ENSG00000156395	22986	0	1	1	0	0	0	0	0	0	0	0	sortilin-related VPS10 domain containing receptor 3	SORCS	6330404A12Rik|OTTHUMP00000020444|VPS10 domain receptor protein SORCS 3|VPS10 domain receptor protein SORCS 3 (SORCS3)	10	10q23-q25	16385451,	1	2	0.0010		0	0	0	0.30000000000000004
PPP1R3C	Alzheimer Disease	ENSG00000119938	5507	0	1	1	0	0	0	0	0	0	0	0	protein phosphatase 1, regulatory (inhibitor) subunit 3C	PPP1R5	OTTHUMP00000020089|Phosphatase 1, regulatory inhibitor subunit 5|protein targeting to glycogen	10	10q23-q24	16385451,	1	2	0.0010		0	0	0	0.30000000000000004
SEC23IP	Alzheimer Disease	ENSG00000107651	11196	0	1	1	0	0	0	0	0	0	0	0	SEC23 interacting protein	MSTP053|P125	OTTHUMP00000020613|Sec23-interacting protein p125|phospholipase	10	10q25-q26	16385451,	1	2	0.0010		0	0	0	0.30000000000000004
DNMT3B	Alzheimer Disease	ENSG00000088305	1789	0	0	1	0	0	0	0	0	0	0	0	DNA (cytosine-5-)-methyltransferase 3 beta	ICF|M.HsaIIIB	DNA MTase HsaIIIB|DNA cytosine-5 methyltransferase 3 beta|DNA methyltransferase HsaIIIB	20	20q11.2	19680556,	1	1	0.0010		0	0	0	0.30000000000000004
DNMT3A	Alzheimer Disease	ENSG00000119772	1788	0	0	1	0	0	0	0	0	0	0	0	DNA (cytosine-5-)-methyltransferase 3 alpha	DNMT3A2|M.HsaIIIA	DNA MTase HsaIIIA|DNA cytosine methyltransferase 3 alpha|DNA cytosine methyltransferase 3A2|DNA methyltransferase HsaIIIA|OTTHUMP00000120005|OTTHUMP00000120006	2	2p23	19680556,	1	1	0.0010		0	0	0	0.30000000000000004
PCNT	Alzheimer Disease	ENSG00000160299	5116	0	1	1	0	0	0	0	0	0	0	0	pericentrin	KEN|MOPD2|PCN|PCNT2|PCNTB|PCTN2|SCKL4	kendrin|pericentrin B|pericentrin-2|pericentrin-380	21	21q22.3	19204726,	1	2	0.0010		0	0	0	0.30000000000000004
TNNI3	Alzheimer Disease	ENSG00000129991	7137	0	0	1	0	0	0	0	0	0	0	0	troponin I type 3 (cardiac)	CMD2A|CMH7|MGC116817|RCM1|TNNC1|cTnI	familial hypertrophic cardiomyopathy 7|troponin I, cardiac	19	19q13.4	19141999,	1	1	0.0010		0	0	0	0.30000000000000004
TRNL1	Alzheimer Disease		4567	0	0	1	0	0	0	0	0	0	0	0	mitochondrially encoded tRNA leucine 1 (UUA/G)	MTTL1	-	MT	-	19758471,	1	1	0.0010		0	0	0	0.30000000000000004
TLL2	Alzheimer Disease	ENSG00000095587	7093	0	1	1	0	0	0	0	0	0	0	0	tolloid-like 2	KIAA0932|MGC133312|MGC133313	-	10	10q23-q24	16385451,	1	2	0.0010		0	0	0	0.30000000000000004
SEPHS1	Alzheimer Disease	ENSG00000086475	22929	0	1	1	0	0	0	0	0	0	0	0	selenophosphate synthetase 1	MGC4980|SELD|SPS|SPS1	OTTHUMP00000019139|selenide, water dikinase 1|selenium donor protein|selenophosphate synthase	10	10p14	16385451,	1	2	0.0010		0	0	0	0.30000000000000004
HNF1A	Alzheimer Disease	ENSG00000135100	6927	0	0	1	0	0	0	0	0	0	0	0	HNF1 homeobox A	HNF1|LFB1|MODY3|TCF1	albumin proximal factor|hepatic nuclear factor 1|hepatic nuclear factor-1-alpha|interferon production regulator factor|transcription factor 1, hepatic|transcription factor 1, hepatic; LF-B1, hepatic nuclear factor (HNF1), albumin proximal factor	12	12q22-qter|12q24.2	19141999,	1	1	0.0010		0	0	0	0.30000000000000004
MSR1	Alzheimer Disease	ENSG00000038945	4481	0	1	1	0	0	0	0	0	1	0	0	macrophage scavenger receptor 1	CD204|SCARA1|SR-A|phSR1|phSR2	OTTHUMP00000120049|OTTHUMP00000120050|macrophage acetylated LDL receptor I and II|macrophage scavenger receptor type III|scavenger receptor class A, member 1	8	8p22	19141999,	1	3	0.0010		0	0	0	0.30000000000000004
RTN3	Alzheimer Disease	ENSG00000133318	10313	0	1	1	0	0	0	0	0	0	0	0	reticulon 3	ASYIP|HAP|NSPL2|NSPLII|RTN3-A1	ASY interacting protein|NSP-like protein II|homolog of ASY protein|isoforme III|isoforme VI|neuroendocrine-specific protein-like 2	11	11q13	19669607,	1	2	0.0010		0	0	0	0.30000000000000004
MSRA	Alzheimer Disease	ENSG00000175806	4482	0	1	1	0	0	0	0	0	1	0	0	methionine sulfoxide reductase A	-	cytosolic methionine-S-sulfoxide reductase|peptide met (O) reductase	8	8p23.1	17601350,	1	3	0.0010		0	0	0	0.30000000000000004
P4HA1	Alzheimer Disease	ENSG00000122884	5033	0	1	1	0	0	0	0	0	0	0	0	prolyl 4-hydroxylase, alpha polypeptide I	P4HA	C-P4Halpha(I)|collagen prolyl 4-hydroxylase alpha(I)|procollagen-proline, 2-oxoglutarate 4-dioxygenase (proline 4-hydroxylase), alpha polypeptide I|prolyl 4-hydroxylase, alpha I subunit	10	10q21.3-q23.1	16385451,	1	2	0.0010		0	0	0	0.30000000000000004
FRAT1	Alzheimer Disease	ENSG00000165879	10023	0	1	1	0	0	0	0	0	0	0	0	frequently rearranged in advanced T-cell lymphomas	FLJ97193	GSK-3 binding protein FRAT1|OTTHUMP00000020201|OTTHUMP00000059391|proto-oncogene FRAT1	10	10q24.1	16385451,	1	2	0.0010		0	0	0	0.30000000000000004
DHTKD1	Alzheimer Disease	ENSG00000181192	55526	0	1	1	0	0	0	0	0	0	0	0	dehydrogenase E1 and transketolase domain containing 1	DKFZp762M115|KIAA1630|MGC3090	OTTHUMP00000019087	10	10p14	16385451,	1	2	0.0010		0	0	0	0.30000000000000004
MYC	Alzheimer Disease	ENSG00000136997	4609	0	1	1	0	0	0	0	0	0	0	0	v-myc myelocytomatosis viral oncogene homolog (avian)	MRTL|bHLHe39|c-Myc	avian myelocytomatosis viral oncogene homolog|myc proto-oncogene protein|myc-related translation/localization regulatory factor|v-myc avian myelocytomatosis viral oncogene homolog	8	8q24.21	19141999,	1	2	0.0010		0	0	0	0.30000000000000004
ANGPT4	Alzheimer Disease	ENSG00000101280	51378	0	1	1	0	0	0	0	0	0	0	0	angiopoietin 4	AGP4|ANG-3|ANG4|MGC138181|MGC138183	OTTHUMP00000029947|angiopoietin-3|dJ824F16.2 (angiopoietin 4)	20	20p13	19204726,	1	2	0.0010		0	0	0	0.30000000000000004
RNR1	Alzheimer Disease		4549	0	0	1	0	0	0	0	0	0	0	0	mitochondrially encoded 12S RNA	MTRNR1	-	MT	-	19758471,	1	1	0.0010		0	0	0	0.30000000000000004
NDUFA10	Alzheimer Disease	ENSG00000130414	4705	0	1	1	0	0	0	0	0	0	0	0	NADH dehydrogenase (ubiquinone) 1 alpha subcomplex, 10, 42kDa	CI-42KD|MGC5103	NADH dehydrogenase (ubiquinone) 1 alpha subcomplex, 10 (42kD)|NADH-ubiquinone oxidoreductase 42 kDa subunit	2	2q37.3	17601350,	1	2	0.0010		0	0	0	0.30000000000000004
PCSK2	Alzheimer Disease	ENSG00000125851	5126	0	1	1	0	0	0	0	0	0	0	0	proprotein convertase subtilisin/kexin type 2	NEC2|PC2|SPC2	KEX2-like endoprotease 2|OTTHUMP00000030330|neuroendocrine convertase 2|prohormone convertase 2|subtilisin-like prohormone convertases	20	20p11.2	19141999,	1	2	0.0010		0	0	0	0.30000000000000004
PCSK1	Alzheimer Disease	ENSG00000175426	5122	0	1	1	0	0	0	0	0	0	0	0	proprotein convertase subtilisin/kexin type 1	BMIQ12|NEC1|PC1|PC3|SPC3	neuroendocrine convertase 1|prohormone convertase 1|prohormone convertase 3|proprotein convertase 1	5	5q15-q21	19141999,	1	2	0.0010		0	0	0	0.30000000000000004
ALOX5AP	Alzheimer Disease	ENSG00000132965	241	0	1	1	0	0	0	0	0	1	0	0	arachidonate 5-lipoxygenase-activating protein	FLAP	MK-886-binding protein|OTTHUMP00000018204	13	13q12	19141999,	1	3	0.0010		0	0	0	0.30000000000000004
SOS2	Alzheimer Disease	ENSG00000100485	6655	0	1	1	0	0	0	0	0	0	0	1	son of sevenless homolog 2 (Drosophila)	FLJ25596	guanine nucleotide exchange factor|guanine nucleotide releasing factor|son of sevenless homolog 2	14	14q21	17440948,	1	3	0.0010		1	0	0	0.30000000000000004
CPT1B	Alzheimer Disease	ENSG00000205560	1375	0	1	1	0	0	0	0	0	0	0	0	carnitine palmitoyltransferase 1B (muscle)	CPT1-M|CPT1M|CPTI|FLJ55729|FLJ58750|KIAA1670|M-CPT1|MCCPT1|MCPT1	carnitine O-palmitoyltransferase I, mitochondrial muscle isoform|carnitine palmitoyltransferase 1B|carnitine palmitoyltransferase I-like	22	22q13.33	19141999,	1	2	0.0010		0	0	0	0.30000000000000004
ZNF25	Alzheimer Disease	ENSG00000175395	219749	0	1	1	0	0	0	0	0	0	0	0	zinc finger protein 25	DKFZp564C206|FLJ31890|KOX19|Zfp9	zinc finger protein 25 (KOX 19)	10	10p11.21	16385451,	1	2	0.0010		0	0	0	0.30000000000000004
PPP1R10	Alzheimer Disease	ENSG00000204569	5514	0	1	1	0	0	0	0	0	1	0	0	protein phosphatase 1, regulatory (inhibitor) subunit 10	CAT53|FB19|PNUTS|PP1R10	phosphatase nuclear targeting subunit|protein phosphatase 1 regulatory subunit 10|protein phosphatase 1, regulatory subunit 10	6	6p21.3	19429178,	1	3	0.0010		0	0	0	0.30000000000000004
TTC18	Alzheimer Disease	ENSG00000156042	118491	0	1	1	0	0	0	0	0	0	0	0	tetratricopeptide repeat domain 18	FLJ12173|FLJ25765|RP11-152N13.6	OTTHUMP00000019804|TPR repeat protein 18|tetratricopeptide repeat-containing protein	10	10q22.2	16385451,	1	2	0.0010		0	0	0	0.30000000000000004
CPT1A	Alzheimer Disease	ENSG00000110090	1374	0	0	1	0	0	0	0	0	0	0	0	carnitine palmitoyltransferase 1A (liver)	CPT1|CPT1-L|L-CPT1	carnitine palmitoyltransferase 1A liver|carnitine palmitoyltransferase I, liver	11	11q13.1-q13.2	19141999,	1	1	0.0010		0	0	0	0.30000000000000004
P2RY12	Alzheimer Disease	ENSG00000169313	64805	0	0	1	0	0	0	0	0	0	0	0	purinergic receptor P2Y, G-protein coupled, 12	ADPG-R|HORK3|P2T(AC)|P2Y(AC)|P2Y(ADP)|P2Y(cyc)|P2Y12|SP1999	ADP-glucose receptor|G-protein coupled receptor SP1999|Gi-coupled ADP receptor HORK3|P2Y purinoceptor 12|platelet ADP receptor|purinergic receptor P2RY12|purinergic receptor P2Y12|putative G-protein coupled receptor	3	3q24-q25	19141999,	1	1	0.0010		0	0	0	0.30000000000000004
GFRA1	Alzheimer Disease	ENSG00000151892	2674	0	1	1	0	0	0	0	0	0	0	0	GDNF family receptor alpha 1	DKFZp313E1012|DKFZp686J0156|FLJ10561|FLJ31546|GDNFR|GDNFRA|GFR-ALPHA-1|MGC23045|RET1L|RETL1|TRNR1	GPI-linked anchor protein|Glial cell line-derived neurotrophic factor receptor alpha|OTTHUMP00000020558|OTTHUMP00000020559|PI-linked cell-surface accessory protein|RET ligand 1|TGF-beta related neurotrophic factor receptor 1	10	10q26.11	16385451,	1	2	0.0010		0	0	0	0.30000000000000004
RNASEL	Alzheimer Disease	ENSG00000135828	6041	0	0	1	0	0	0	0	0	0	0	0	ribonuclease L (2',5'-oligoisoadenylate synthetase-dependent)	DKFZp781D08126|MGC104972|MGC133329|PRCA1|RNS4	2',5'-oligoisoadenylate synthetase-dependent|OTTHUMP00000033148|interferon-induced 2-5A-dependent RNase|ribonuclease 4|ribonuclease L	1	1q25	19141999,	1	1	0.0010		0	0	0	0.30000000000000004
BTRC	Alzheimer Disease	ENSG00000166167	8945	0	1	1	0	0	0	0	0	0	0	0	beta-transducin repeat containing	BETA-TRCP|FBW1A|FBXW1|FBXW1A|FWD1|MGC4643|bTrCP|bTrCP1|betaTrCP	OTTHUMP00000020314|OTTHUMP00000020315|beta-TrCP1|beta-transducin repeat containing protein	10	10q24.32	16385451,	1	2	0.0010		0	0	0	0.30000000000000004
TSPAN9	Alzheimer Disease	ENSG00000011105	10867	0	1	1	0	0	0	0	0	0	0	0	tetraspanin 9	NET-5|PP1057	transmembrane 4 superfamily member tetraspan NET-5	12	12p13.33-p13.32	19204726,	1	2	0.0010		0	0	0	0.30000000000000004
JAG1	Alzheimer Disease	ENSG00000101384	182	0	1	1	0	0	0	0	0	0	0	0	jagged 1 (Alagille syndrome)	AGS|AHD|AWS|CD339|HJ1|JAGL1|MGC104644	OTTHUMP00000030278|jagged 1	20	20p12.1-p11.23	19204726,	1	2	0.0010		0	0	0	0.30000000000000004
MTHFD1L	Alzheimer Disease	ENSG00000120254	25902	0	0	1	0	0	0	0	0	0	0	0	methylenetetrahydrofolate dehydrogenase (NADP+ dependent) 1-like	DKFZp586G1517|FLJ21145|FTHFSDC1|MTC1THFS|dJ292B18.2	OTTHUMP00000017418|formyltetrahydrofolate synthetase domain containing 1|mitochondrial C1-tetrahydrofolate synthase|mitochondrial C1-tetrahydrofolate synthetase	6	6q25.1	18780302,	1	1	0.0010		0	0	0	0.30000000000000004
VCL	Alzheimer Disease	ENSG00000035403	7414	0	1	1	0	0	0	0	0	0	0	0	vinculin	CMD1W|MVCL	OTTHUMP00000019861|OTTHUMP00000043885|metavinculin	10	10q22.2	16385451,	1	2	0.0010		0	0	0	0.30000000000000004
KIAA1462	Alzheimer Disease		57608	0	1	1	0	0	0	0	0	0	0	0	KIAA1462	-	OTTHUMP00000019390|OTTHUMP00000046255|hypothetical protein LOC57608	10	10p11.23	19204726,	1	2	0.0010		0	0	0	0.30000000000000004
UNC5B	Alzheimer Disease	ENSG00000107731	219699	0	1	1	0	0	0	0	0	0	0	0	unc-5 homolog B (C. elegans)	UNC5H2|p53RDL1	OTTHUMP00000019772|p53-regulated receptor for death and life|transmembrane receptor Unc5H2|unc-5 homolog B|unc5 (C.elegans homolog) b	10	10q22.1	16385451,	1	2	0.0010		0	0	0	0.30000000000000004
SLC2A4	Alzheimer Disease	ENSG00000181856	6517	0	0	1	0	0	0	0	0	0	0	0	solute carrier family 2 (facilitated glucose transporter), member 4	GLUT4	glucose transporter 4|insulin-responsive glucose transporter type 4	17	17p13	19141999,	1	1	0.0010		0	0	0	0.30000000000000004
SLC2A1	Alzheimer Disease	ENSG00000117394	6513	0	1	1	0	0	0	0	0	1	0	0	solute carrier family 2 (facilitated glucose transporter), member 1	DYT17|DYT18|GLUT|GLUT1|MGC141895|MGC141896|PED	OTTHUMP00000009006	1	1p35-p31.3	19141999,	1	3	0.0010		0	0	0	0.30000000000000004
DDX21	Alzheimer Disease	ENSG00000165732	9188	0	1	1	0	0	0	0	0	0	0	0	DEAD (Asp-Glu-Ala-Asp) box polypeptide 21	DKFZp686F21172|GUA|GURDB|RH-II/GU|RH-II/GuA	DEAD/H (Asp-Glu-Ala-Asp/His) box polypeptide 21|Gu protein|OTTHUMP00000019713|RNA helicase II/Gu alpha	10	10q21	16385451,	1	2	0.0010		0	0	0	0.30000000000000004
RGR	Alzheimer Disease	ENSG00000148604	5995	0	1	1	0	0	0	0	0	0	0	0	retinal G protein coupled receptor	RP44	OTTHUMP00000019996|RGR-opsin|RPE retinal G-protein coupled receptor|retinal G-protein coupled receptor	10	10q23	16385451,	1	2	0.0010		0	0	0	0.30000000000000004
IRS4	Alzheimer Disease	ENSG00000133124	8471	0	0	1	0	0	0	0	0	0	0	0	insulin receptor substrate 4	IRS-4|PY160	OTTHUMP00000023837	X	Xq22.3	19141999,	1	1	0.0010		0	0	0	0.30000000000000004
RET	Alzheimer Disease	ENSG00000165731	5979	0	1	1	0	0	0	0	0	0	0	0	ret proto-oncogene	CDHF12|HSCR1|MEN2A|MEN2B|MTC1|PTC|RET-ELE1|RET51	RET transforming sequence|cadherin family member 12|hydroxyaryl-protein kinase|oncogene RET|receptor tyrosine kinase|ret proto-oncogene (multiple endocrine neoplasia and medullary thyroid carcinoma 1, Hirschsprung disease)	10	10q11.2	16385451,	1	2	0.0010		0	0	0	0.30000000000000004
IRS2	Alzheimer Disease	ENSG00000185950	8660	0	1	1	0	0	0	0	0	0	0	0	insulin receptor substrate 2	-	OTTHUMP00000018696	13	13q34	19141999,	1	2	0.0010		0	0	0	0.30000000000000004
DLL1	Alzheimer Disease	ENSG00000198719	28514	0	0	1	0	0	0	0	0	1	0	0	delta-like 1 (Drosophila)	DELTA1|DL1|Delta	OTTHUMP00000017690|delta-like 1|delta-like 1 protein	6	6q27	19680556,	1	2	0.0010		0	0	0	0.30000000000000004
THBD	Alzheimer Disease	ENSG00000178726	7056	0	1	1	0	0	0	0	0	0	0	0	thrombomodulin	CD141|THRM|TM	CD141 antigen|OTTHUMP00000030415|fetomodulin	20	20p11.2	19141999,	1	2	0.0010		0	0	0	0.30000000000000004
HSPB2	Alzheimer Disease	ENSG00000170276	3316	0	1	1	0	0	0	0	0	0	0	0	heat shock 27kDa protein 2	HSP27|Hs.78846|LOH11CR1K|MGC133245|MKBP	heat shock 27kD protein 2|heat-shock protein beta-2	11	11q22-q23	19680556,	1	2	0.0010		0	0	0	0.30000000000000004
COL1A1	Alzheimer Disease	ENSG00000108821	1277	0	0	1	0	0	0	0	0	0	0	0	collagen, type I, alpha 1	OI4	alpha 1 type I collagen|collagen alpha 1 chain type I|collagen of skin, tendon and bone, alpha-1 chain|pro-alpha-1 collagen type 1	17	17q21.33	19141999,	1	1	0.0010		0	0	0	0.30000000000000004
TNFAIP3	Alzheimer Disease	ENSG00000118503	7128	0	0	1	0	0	0	0	0	0	0	0	tumor necrosis factor, alpha-induced protein 3	A20|MGC104522|MGC138687|MGC138688|OTUD7C|TNFA1P2	OTTHUMP00000017289|tumor necrosis factor inducible protein A20	6	6q23	19141999,	1	1	0.0010		0	0	0	0.30000000000000004
TNFAIP2	Alzheimer Disease	ENSG00000185215	7127	0	0	1	0	0	0	0	0	0	0	0	tumor necrosis factor, alpha-induced protein 2	B94	-	14	14q32	19141999,	1	1	0.0010		0	0	0	0.30000000000000004
TNFAIP1	Alzheimer Disease	ENSG00000109079	7126	0	1	1	0	0	0	0	0	1	0	0	tumor necrosis factor, alpha-induced protein 1 (endothelial)	B12|B61|EDP1|MGC2317	tumor necrosis factor, alpha-induced protein 1	17	17q22-q23	19141999,	1	3	0.0010		0	0	0	0.30000000000000004
NGF	Alzheimer Disease	ENSG00000134259	4803	0	1	1	0	0	0	0	0	1	0	0	nerve growth factor (beta polypeptide)	Beta-NGF|HSAN5|MGC161426|MGC161428|NGFB	OTTHUMP00000013653|beta-nerve growth factor|nerve growth factor, beta polypeptide|nerve growth factor, beta subunit	1	1p13.1	18780967,	1	3	0.0010		0	0	0	0.30000000000000004
BAT1	Alzheimer Disease	ENSG00000198563	7919	0	1	1	0	0	0	0	0	0	0	0	HLA-B associated transcript 1	D6S81E|DDX39B|UAP56	56 kDa U2AF65-associated protein|ATP-dependent RNA helicase p47|DEAD (Asp-Glu-Ala-Asp) box polypeptide 39B|DEAD-box protein UAP56|OTTHUMP00000029228|OTTHUMP00000029229|OTTHUMP00000035591|OTTHUMP00000035963|OTTHUMP00000035964|OTTHUMP00000035965|OTTHUMP00000035966|OTTHUMP00000035968|OTTHUMP00000165889|nuclear RNA helicase (DEAD family)|spliceosome RNA helicase BAT1	6	6p21.3	18715507,	1	2	0.0010		0	0	0	0.30000000000000004
STK11	Alzheimer Disease		6794	0	0	1	0	0	0	0	0	0	0	0	serine/threonine kinase 11	LKB1|PJS	polarization-related protein LKB1|serine/threonine protein kinase 11	19	19p13.3	19141999,	1	1	0.0010		0	0	0	0.30000000000000004
TIMP2	Alzheimer Disease	ENSG00000035862	7077	0	1	1	0	0	0	0	0	0	0	0	TIMP metallopeptidase inhibitor 2	CSC-21K	tissue inhibitor of metalloproteinase 2|tissue inhibitor of metalloproteinases 2	17	17q25	19141999,	1	2	0.0010		0	0	0	0.30000000000000004
TRNS2	Alzheimer Disease		4575	0	0	1	0	0	0	0	0	0	0	0	mitochondrially encoded tRNA serine 2 (AGU/C)	MTTS2	-	MT	-	19758471,	1	1	0.0010		0	0	0	0.30000000000000004
TRNS1	Alzheimer Disease		4574	0	0	1	0	0	0	0	0	0	0	0	mitochondrially encoded tRNA serine 1 (UCN)	MTTS1	-	MT	-	19758471,	1	1	0.0010		0	0	0	0.30000000000000004
PDE6C	Alzheimer Disease	ENSG00000095464	5146	0	0	1	0	0	0	0	0	0	0	0	phosphodiesterase 6C, cGMP-specific, cone, alpha prime	PDEA2	phosphodiesterase 6C	10	10q24	16385451,	1	1	0.0010		0	0	0	0.30000000000000004
FGG	Alzheimer Disease	ENSG00000171557	2266	0	1	1	0	0	0	0	0	0	0	0	fibrinogen gamma chain	-	fibrinogen, gamma chain|fibrinogen, gamma polypeptide	4	4q28	19141999,	1	2	0.0010		0	0	0	0.30000000000000004
FGA	Alzheimer Disease	ENSG00000171560	2243	0	0	1	0	0	0	0	0	0	0	0	fibrinogen alpha chain	Fib2|MGC119422|MGC119423|MGC119425	fibrinogen, A alpha polypeptide|fibrinogen, alpha chain, isoform alpha preproprotein|fibrinogen, alpha polypeptide	4	4q28	19141999,	1	1	0.0010		0	0	0	0.30000000000000004
TTBK1	Alzheimer Disease	ENSG00000146216	84630	0	1	1	0	0	0	0	0	0	0	0	tau tubulin kinase 1	BDTK|KIAA1855|RP3-330M21.4	brain-derived tau kinase	6	6p21.1	20096481,	1	2	0.0010		0	0	0	0.30000000000000004
FGB	Alzheimer Disease	ENSG00000171564	2244	0	0	1	0	0	0	0	0	0	0	0	fibrinogen beta chain	MGC104327|MGC120405	fibrinogen, B beta polypeptide|fibrinogen, beta chain	4	4q28	19141999,	1	1	0.0010		0	0	0	0.30000000000000004
HNRNPF	Alzheimer Disease	ENSG00000169813	3185	0	1	1	0	0	0	0	0	0	0	0	heterogeneous nuclear ribonucleoprotein F	HNRPF|MGC110997|OK/SW-cl.23|mcs94-1	HnRNP F protein|OTTHUMP00000019482|OTTHUMP00000043413|OTTHUMP00000043414|nucleolin-like protein	10	10q11.21-q11.22	16385451,	1	2	0.0010		0	0	0	0.30000000000000004
GRPR	Alzheimer Disease	ENSG00000126010	2925	0	1	1	0	0	0	0	0	1	0	0	gastrin-releasing peptide receptor	-	GRP-preferring bombesin receptor|OTTHUMP00000022983	X	Xp22.2-p22.13	19204726,	1	3	0.0010		0	0	0	0.30000000000000004
SSX1	Alzheimer Disease	ENSG00000126752	6756	0	1	1	0	0	0	0	0	0	0	0	synovial sarcoma, X breakpoint 1	CT5.1|MGC150425|MGC5162|SSRC	OTTHUMP00000023245|cancer/testis antigen family 5, member 1|sarcoma, synovial, X-chromosome-related 1	X	Xp11.23-p11.22	19204726,	1	2	0.0010		0	0	0	0.30000000000000004
SEC61A2	Alzheimer Disease	ENSG00000065665	55176	0	1	1	0	0	0	0	0	0	0	0	Sec61 alpha 2 subunit (S. cerevisiae)	FLJ10578	Sec61 alpha form 2	10	10p14	16385451,	1	2	0.0010		0	0	0	0.30000000000000004
SLC6A12	Alzheimer Disease	ENSG00000111181	6539	0	1	1	0	0	0	0	0	0	0	0	solute carrier family 6 (neurotransmitter transporter, betaine/GABA), member 12	BGT-1|BGT1|FLJ38727	gamma-aminobutyric acid transporter	12	12p13	19204726,	1	2	0.0010		0	0	0	0.30000000000000004
WAPAL	Alzheimer Disease	ENSG00000062650	23063	0	1	1	0	0	0	0	0	0	0	0	wings apart-like homolog (Drosophila)	FOE|KIAA0261|WAPL	friend of EBNA2 (Epstein-Barr virus nuclear protein 2)|wings apart-like homolog|wings apart-like protein	10	10q23.2	16385451,	1	2	0.0010		0	0	0	0.30000000000000004
ARMC3	Alzheimer Disease	ENSG00000165309	219681	0	1	1	0	0	0	0	0	0	0	0	armadillo repeat containing 3	CT81|FLJ25845|FLJ32827|KU-CT-1	beta-catenin-like protein	10	10p12.31	16385451,	1	2	0.0010		0	0	0	0.30000000000000004
ARMC4	Alzheimer Disease	ENSG00000169126	55130	0	1	1	0	0	0	0	0	0	0	0	armadillo repeat containing 4	DKFZp434P1735|FLJ10376|FLJ10817|FLJ32798|RP11-691I13.1	OTTHUMP00000019375	10	10p12.1-p11.23	16385451,	1	2	0.0010		0	0	0	0.30000000000000004
NDUFV3	Alzheimer Disease	ENSG00000160194	4731	0	1	1	0	0	0	0	0	0	0	0	NADH dehydrogenase (ubiquinone) flavoprotein 3, 10kDa	CI-9KD	NADH dehydrogenase (ubiquinone) flavoprotein 3 (10kD)|NADH-ubiquinone oxidoreductase 9 kD subunit|NADH-ubiquinone oxidoreductase flavoprotein 3|NADH-ubiquinone oxidoreductase flavoprotein 3, 10kD|complex I, mitochondrial respiratory chain, 10-kD subunit|mitochondrial NADH oxidoreductase-like protein	21	21q22.3	17601350,	1	2	0.0010		0	0	0	0.30000000000000004
LCN1	Alzheimer Disease	ENSG00000160349	3933	0	1	1	0	0	0	0	0	0	0	0	lipocalin 1 (tear prealbumin)	MGC71975|PMFA|TP|VEGP	OTTHUMP00000022539|OTTHUMP00000022540|Von Ebner gland protein|lipocalin 1|lipocalin 1 (protein migrating faster than albumin, tear prealbumin)|lipocalin 1-like 2|tear lipocalin	9	9q34	19141999,	1	2	0.0010		0	0	0	0.30000000000000004
HNRNPH3	Alzheimer Disease	ENSG00000096746	3189	0	1	1	0	0	0	0	0	0	0	0	heterogeneous nuclear ribonucleoprotein H3 (2H9)	2H9|FLJ34092|HNRPH3	OTTHUMP00000019701|OTTHUMP00000035218|heterogeneous nuclear ribonucleoprotein H3	10	10q22	16385451,	1	2	0.0010		0	0	0	0.30000000000000004
TNFSF11	Alzheimer Disease	ENSG00000120659	8600	0	1	1	0	0	0	0	0	0	0	0	tumor necrosis factor (ligand) superfamily, member 11	CD254|ODF|OPGL|OPTB2|RANKL|TRANCE|hRANKL2|sOdf	OTTHUMP00000178585|TNF-related activation-induced cytokine|osteoclast differentiation factor|osteoprotegerin ligand|receptor activator of nuclear factor kappa B ligand|tumor necrosis factor ligand superfamily, member 11	13	13q14	19141999,	1	2	0.0010		0	0	0	0.30000000000000004
NDUFV1	Alzheimer Disease	ENSG00000167792	4723	0	1	1	0	0	0	0	0	0	0	0	NADH dehydrogenase (ubiquinone) flavoprotein 1, 51kDa	CI51KD|UQOR1	NADH dehydrogenase (ubiquinone) flavoprotein 1 (51kD)|NADH dehydrogenase ubiquinone flavoprotein 1|NADH-ubiquinone oxidoreductase|complex I, mitochondrial respitory chain	11	11q13	17601350,	1	2	0.0010		0	0	0	0.30000000000000004
NDUFV2	Alzheimer Disease	ENSG00000178127	4729	0	1	1	0	0	0	0	0	0	0	0	NADH dehydrogenase (ubiquinone) flavoprotein 2, 24kDa	-	NADH dehydrogenase ubiquinone flavoprotein 2|NADH dehydrogenase ubiquinone flavoprotein 2, mitochondrial|NADH-ubiquinone oxidoreductase flavoprotein 2|complex I, mitochondrial respitory chain, 24 kD subunit	18	18p11.31-p11.2	17601350,	1	2	0.0010		0	0	0	0.30000000000000004
HSPD1	Alzheimer Disease	ENSG00000144381	3329	0	1	1	0	0	0	0	0	1	0	0	heat shock 60kDa protein 1 (chaperonin)	CPN60|GROEL|HLD4|HSP60|HSP65|HuCHA60|SPG13	P60 lymphocyte protein|chaperonin|heat shock protein 65|mitochondrial matrix protein P1|short heat shock protein 60 Hsp60s1	2	2q33.1	19141999,	1	3	0.0010		0	0	0	0.30000000000000004
VGF	Alzheimer Disease	ENSG00000128564	7425	0	0	1	0	0	0	0	0	0	0	0	VGF nerve growth factor inducible	-	neuro-endocrine specific protein VGF|neurosecretory protein VGF	7	7q22.1	19141999,	1	1	0.0010		0	0	0	0.30000000000000004
NDUFS7	Alzheimer Disease	ENSG00000115286	374291	0	1	1	0	0	0	0	0	0	0	0	NADH dehydrogenase (ubiquinone) Fe-S protein 7, 20kDa (NADH-coenzyme Q reductase)	CI-20KD|FLJ45860|FLJ46880|MGC120002|MY017|PSST	NADH dehydrogenase [ubiquinone] iron-sulfur protein 7, mitochondrial|NADH-coenzyme Q reductase|NADH-ubiquinone oxidoreductase Fe-S protein 7|NADH:ubiquinone oxidoreductase PSST subunit|complex I, mitochondrial respiratory chain, 20-KD subunit|complex I-20kD	19	19p13.3	17601350,	1	2	0.0010		0	0	0	0.30000000000000004
NDUFS6	Alzheimer Disease	ENSG00000145494	4726	0	1	1	0	0	0	0	0	0	0	0	NADH dehydrogenase (ubiquinone) Fe-S protein 6, 13kDa (NADH-coenzyme Q reductase)	-	-	5	5p15.33	17601350,	1	2	0.0010		0	0	0	0.30000000000000004
NDUFS5	Alzheimer Disease	ENSG00000168653	4725	0	1	1	0	0	0	0	0	0	0	0	NADH dehydrogenase (ubiquinone) Fe-S protein 5, 15kDa (NADH-coenzyme Q reductase)	-	OTTHUMP00000008670|OTTHUMP00000008671	1	1p34.2-p33	17601350,	1	2	0.0010		0	0	0	0.30000000000000004
NDUFS4	Alzheimer Disease	ENSG00000164258	4724	0	1	1	0	0	0	0	0	0	0	0	NADH dehydrogenase (ubiquinone) Fe-S protein 4, 18kDa (NADH-coenzyme Q reductase)	AQDQ	NADH dehydrogenase (ubiquinone) Fe-S protein 4|NADH dehydrogenase (ubiquinone) iron-sulfur protein 4|NADH-coenzyme Q reductase, 18-KD|NADH-ubiquinone oxidoreductase 18 kDa subunit|mitochondrial respiratory chain complex I (18-KD subunit)	5	5q11.1	17601350,	1	2	0.0010		0	0	0	0.30000000000000004
AKR1C4	Alzheimer Disease	ENSG00000198610	1109	0	1	1	0	0	0	0	0	0	0	0	aldo-keto reductase family 1, member C4 (chlordecone reductase; 3-alpha hydroxysteroid dehydrogenase, type I; dihydrodiol dehydrogenase 4)	3-alpha-HSD|C11|CDR|CHDR|DD4|HAKRA|MGC22581	3 alpha-hydroxysteroid dehydrogenase/dihydrodiol dehydrogenase 4|OTTHUMP00000018997|aldo-keto reductase family 1, member C4|chlordecone reductase|dihydrodiol dehydrogenase 4|dihydrodiol dehydrogenase isozyme DD4|type I 3-alpha-hydroxysteroid dehydrogenase	10	10p15-p14	16385451,	1	2	0.0010		0	0	0	0.30000000000000004
TRIM8	Alzheimer Disease	ENSG00000171206	81603	0	1	1	0	0	0	0	0	0	0	0	tripartite motif-containing 8	GERP|RNF27	glioblastoma expressed ring finger protein|ring finger protein 27|tripartite motif protein TRIM8	10	10q24.3	16385451,	1	2	0.0010		0	0	0	0.30000000000000004
TCERG1L	Alzheimer Disease	ENSG00000176769	256536	0	1	1	0	0	0	0	0	0	0	0	transcription elongation regulator 1-like	MGC126584	5730476P14Rik|OTTHUMP00000046648	10	10q26.3	16385451,	1	2	0.0010		0	0	0	0.30000000000000004
NDUFS8	Alzheimer Disease	ENSG00000110717	4728	0	1	1	0	0	0	0	0	0	0	0	NADH dehydrogenase (ubiquinone) Fe-S protein 8, 23kDa (NADH-coenzyme Q reductase)	CI23KD|TYKY	NADH dehydrogenase ubiquinone Fe-S 8|NADH-ubiquinone oxidoreductase 23 kDa subunit|complex I-23kD	11	11q13	17601350,	1	2	0.0010		0	0	0	0.30000000000000004
LOXL4	Alzheimer Disease	ENSG00000138131	84171	0	1	1	0	0	0	0	0	0	0	0	lysyl oxidase-like 4	FLJ21889|LOXC	OTTHUMP00000020243|lysyl oxidase homolog 4|lysyl oxidase related C	10	10q24	16385451,	1	2	0.0010		0	0	0	0.30000000000000004
DLG5	Alzheimer Disease	ENSG00000151208	9231	0	1	1	0	0	0	0	0	0	0	0	discs, large homolog 5 (Drosophila)	KIAA0583|LP-DLG|P-DLG5|PDLG	OTTHUMP00000060196|discs large homolog 5|discs large protein LP-DLG|large type of P-DLG|placenta and prostate DLG	10	10q23	16385451,	1	2	0.0010		0	0	0	0.30000000000000004
SEC24C	Alzheimer Disease	ENSG00000176986	9632	0	1	1	0	0	0	0	0	0	0	1	SEC24 family, member C (S. cerevisiae)	KIAA0079	OTTHUMP00000019829|OTTHUMP00000019830|SEC24 related gene family, member C|SEC24-related protein C|protein transport protein SEC24C	10	10q22.2	17373700,	1	3	0.0010		1	0	0	0.30000000000000004
NDUFS3	Alzheimer Disease	ENSG00000213619	4722	0	1	1	0	0	0	0	0	0	0	0	NADH dehydrogenase (ubiquinone) Fe-S protein 3, 30kDa (NADH-coenzyme Q reductase)	-	NADH dehydrogenase (ubiquinone) Fe-S protein 3|NADH dehydrogenase-ubiquinone 30 kDa subunit|NADH-ubiquinone oxidoreductase 30 kDa subunit	11	11p11.11	17601350,	1	2	0.0010		0	0	0	0.30000000000000004
NDUFS2	Alzheimer Disease	ENSG00000158864	4720	0	1	1	0	0	0	0	0	0	0	0	NADH dehydrogenase (ubiquinone) Fe-S protein 2, 49kDa (NADH-coenzyme Q reductase)	-	NADH dehydrogenase (ubiquinone) Fe-S protein 2|NADH-ubiquinone oxidoreductase Fe-S protein 2|NADH-ubiquinone oxidoreductase NDUFS2 subunit|OTTHUMP00000032241	1	1q23	17601350,	1	2	0.0010		0	0	0	0.30000000000000004
NDUFS1	Alzheimer Disease	ENSG00000023228	4719	0	1	1	0	0	0	0	0	0	0	0	NADH dehydrogenase (ubiquinone) Fe-S protein 1, 75kDa (NADH-coenzyme Q reductase)	CI-75Kd|MGC26839|PRO1304	NADH dehydrogenase (ubiquinone) Fe-S protein 1, 75kDa|NADH-coenzyme Q reductase|complex I, mitochondrial respiratory chain, 75-kD subunit	2	2q33-q34	17601350,	1	2	0.0010		0	0	0	0.30000000000000004
AKR1C1	Alzheimer Disease	ENSG00000187134	1645	0	1	1	0	0	0	0	0	1	0	0	aldo-keto reductase family 1, member C1 (dihydrodiol dehydrogenase 1; 20-alpha (3-alpha)-hydroxysteroid dehydrogenase)	2-ALPHA-HSD|20-ALPHA-HSD|C9|DD1|DDH|DDH1|H-37|HAKRC|MBAB|MGC8954	20 alpha-hydroxysteroid dehydrogenase|OTTHUMP00000018992|aldo-keto reductase C|aldo-keto reductase family 1, member C1|chlordecone reductase homolog|dihydrodiol dehydrogenase 1|dihydrodiol dehydrogenase isoform DD1|hepatic dihydrodiol dehydrogenase|trans-1,2-dihydrobenzene-1,2-diol dehydrogenase|type II 3-alpha-hydroxysteroid dehydrogenase	10	10p15-p14	16385451,	1	3	0.0010		0	0	0	0.30000000000000004
ND4	Alzheimer Disease		4538	0	0	1	0	0	0	0	0	0	0	0	mitochondrially encoded NADH dehydrogenase 4	MTND4	NADH dehydrogenase subunit 4	MT	-	19758471,	1	1	0.0010		0	0	0	0.30000000000000004
ND5	Alzheimer Disease		4540	0	0	1	0	0	0	0	0	0	0	0	mitochondrially encoded NADH dehydrogenase 5	MTND5	NADH dehydrogenase subunit 5	MT	-	19758471,	1	1	0.0010		0	0	0	0.30000000000000004
ZFYVE27	Alzheimer Disease	ENSG00000155256	118813	0	1	1	0	0	0	0	0	0	0	0	zinc finger, FYVE domain containing 27	PROTRUDIN|RP11-459F3.2|SPG33	OTTHUMP00000020228|OTTHUMP00000020231	10	10q24.2	16385451,	1	2	0.0010		0	0	0	0.30000000000000004
IGF2R	Alzheimer Disease	ENSG00000197081	3482	0	1	1	0	0	0	0	0	0	0	0	insulin-like growth factor 2 receptor	CD222|CIMPR|M6P-R|MPR1|MPRI	OTTHUMP00000017536|cation-independent mannose-6 phosphate receptor	6	6q26	19141999,	1	2	0.0010		0	0	0	0.30000000000000004
ABLIM1	Alzheimer Disease	ENSG00000099204	3983	0	1	1	0	0	0	0	0	0	0	0	actin binding LIM protein 1	ABLIM|DKFZp781D0148|FLJ14564|KIAA0059|LIMAB1|LIMATIN|MGC1224	LIM actin-binding protein 1|OTTHUMP00000020530|OTTHUMP00000020531|OTTHUMP00000020536|actin-binding LIM protein 1|actin-binding double-zinc-finger protein	10	10q25	16385451,	1	2	0.0010		0	0	0	0.30000000000000004
VIM	Alzheimer Disease	ENSG00000026025	7431	0	1	1	0	0	0	0	0	1	0	0	vimentin	FLJ36605	OTTHUMP00000019224	10	10p13	17601350,	1	3	0.0010		0	0	0	0.30000000000000004
VCAM1	Alzheimer Disease	ENSG00000162692	7412	0	1	1	0	0	0	0	0	0	0	0	vascular cell adhesion molecule 1	CD106|DKFZp779G2333|INCAM-100|MGC99561	CD106 antigen|OTTHUMP00000012650|OTTHUMP00000012651	1	1p32-p31	19141999,	1	2	0.0010		0	0	0	0.30000000000000004
ANXA7	Alzheimer Disease	ENSG00000138279	310	0	1	1	0	0	0	0	0	0	0	0	annexin A7	ANX7|SNX|SYNEXIN	OTTHUMP00000019812|OTTHUMP00000019813|OTTHUMP00000042922|OTTHUMP00000042923|OTTHUMP00000042925|annexin VII	10	10q21.1-q21.2	16385451,	1	2	0.0010		0	0	0	0.30000000000000004
HSPA6	Alzheimer Disease	ENSG00000173110	3310	0	0	1	0	0	0	0	0	0	0	0	heat shock 70kDa protein 6 (HSP70B')	-	heat shock 70kD protein 6 (HSP70B')	1	1q23	17601350,	1	1	0.0010		0	0	0	0.30000000000000004
HSPA4	Alzheimer Disease	ENSG00000170606	3308	0	1	1	0	0	0	0	0	1	0	0	heat shock 70kDa protein 4	APG-2|HS24/P52|MGC131852|RY|hsp70|hsp70RY	heat shock 70kD protein 4|heat shock 70kDa protein 4, isoform a|heat shock protein, 110 kDa	5	5q31.1-q31.2	17601350,	1	3	0.0010		0	0	0	0.30000000000000004
HSPA5	Alzheimer Disease	ENSG00000044574	3309	0	1	1	0	0	0	0	0	1	0	0	heat shock 70kDa protein 5 (glucose-regulated protein, 78kDa)	BIP|FLJ26106|GRP78|MIF2	Heat-shock 70kD protein-5 (glucose-regulated protein, 78kD)|OTTHUMP00000022124|heat shock 70kD protein 5 (glucose-regulated protein, 78kD)|heat shock 70kDa protein 5	9	9q33-q34.1	17601350,	1	3	0.0010		0	0	0	0.30000000000000004
ND6	Alzheimer Disease		4541	0	0	1	0	0	0	0	0	0	0	0	mitochondrially encoded NADH dehydrogenase 6	MTND6	NADH dehydrogenase subunit 6	MT	-	19758471,	1	1	0.0010		0	0	0	0.30000000000000004
HSPA8	Alzheimer Disease	ENSG00000109971	3312	0	1	1	0	0	0	0	0	0	0	0	heat shock 70kDa protein 8	HSC54|HSC70|HSC71|HSP71|HSP73|HSPA10|LAP1|MGC131511|MGC29929|NIP71	LPS-associated protein 1|N-myristoyltransferase inhibitor protein 71|constitutive heat shock protein 70|heat shock 70kD protein 8|heat shock 70kd protein 10|heat shock cognate protein 54|heat shock cognate protein, 71-kDa|lipopolysaccharide-associated protein 1	11	11q24.1	17601350,	1	2	0.0010		0	0	0	0.30000000000000004
HSPA9	Alzheimer Disease	ENSG00000113013	3313	0	1	1	0	0	0	0	0	0	0	0	heat shock 70kDa protein 9 (mortalin)	CSA|GRP75|HSPA9B|MGC4500|MOT|MOT2|MTHSP75|PBP74|mot-2	75 kDa glucose regulated protein|heat shock 70kD protein 9|heat shock 70kD protein 9B|heat shock 70kDa protein 9|heat shock 70kDa protein 9B (mortalin-2)|mortalin, perinuclear|mortalin-2|p66-mortalin|peptide-binding protein 74|stress-70 protein, mitochondrial	5	5q31.1	17601350,	1	2	0.0010		0	0	0	0.30000000000000004
PSAP	Alzheimer Disease	ENSG00000197746	5660	0	1	1	0	0	0	0	0	0	0	0	prosaposin	FLJ00245|GLBA|MGC110993|SAP1	OTTHUMP00000019776|sphingolipid activator protein-1	10	10q21-q22	16385451,	1	2	0.0010		0	0	0	0.30000000000000004
CREB1	Alzheimer Disease	ENSG00000118260	1385	0	1	1	0	0	0	0	0	0	0	0	cAMP responsive element binding protein 1	CREB|MGC9284	active transcription factor CREB|cAMP-response element-binding protein-1|transactivator protein	2	2q34	19141999,	1	2	0.0010		0	0	0	0.30000000000000004
DMBT1	Alzheimer Disease		1755	0	1	1	0	0	0	0	0	0	0	0	deleted in malignant brain tumors 1	GP340|MGC164738|muclin	-	10	-	16385451,	1	2	0.0010		0	0	0	0.30000000000000004
SEC31B	Alzheimer Disease	ENSG00000075826	25956	0	1	1	0	0	0	0	0	0	0	0	SEC31 homolog B (S. cerevisiae)	DKFZp434M183|SEC31B-1|SEC31L2	OTTHUMP00000020817|SEC31 homolog B|SEC31-like 2|secretory pathway component Sec31B-1	10	10q24.31	16385451,	1	2	0.0010		0	0	0	0.30000000000000004
STAR	Alzheimer Disease	ENSG00000147465	6770	0	1	1	0	0	0	0	0	0	0	0	steroidogenic acute regulatory protein	STARD1	START domain containing 1|StAR-related lipid transfer (START) domain containing 1|cholesterol trafficker|mitochondrial steroid acute regulatory protein|steroid acute regulatory protein|steroidogenic acute regulator	8	8p11.2	19271249,	1	2	0.0010		0	0	0	0.30000000000000004
POSTN	Alzheimer Disease	ENSG00000133110	10631	0	0	1	0	0	0	0	0	0	0	0	periostin, osteoblast specific factor	MGC119510|MGC119511|OSF-2|OSF2|PDLPOSTN|PN|RP11-412K4.1|periostin	OTTHUMP00000018268|osteoblast specific factor 2 (fasciclin I-like)|periodontal ligament-specific periostin|periostin isoform thy2|periostin isoform thy4|periostin isoform thy6|periostin isoform thy8	13	13q13.3	19141999,	1	1	0.0010		0	0	0	0.30000000000000004
GGT1	Alzheimer Disease	ENSG00000100031	2678	0	1	1	0	0	0	0	0	0	0	0	gamma-glutamyltransferase 1	CD224|D22S672|D22S732|GGT|GTG|MGC96892|MGC96904|MGC96963	OTTHUMP00000028921|OTTHUMP00000159078|gamma-glutamyl transpeptidase|glutamyl transpeptidase	22	22q11.23	17601350,	1	2	0.0010		0	0	0	0.30000000000000004
STAM	Alzheimer Disease	ENSG00000136738	8027	0	1	1	0	0	0	0	0	1	0	0	signal transducing adaptor molecule (SH3 domain and ITAM motif) 1	DKFZp686J2352|STAM1	HSE1 homolog|OTTHUMP00000019237|signal transducing adaptor molecule 1	10	10p14-p13	16385451,	1	3	0.0010		0	0	0	0.30000000000000004
RARA	Alzheimer Disease	ENSG00000131759	5914	0	0	1	0	0	0	0	0	0	0	0	retinoic acid receptor, alpha	NR1B1|RAR	OTTHUMP00000164454|OTTHUMP00000164456|Retinoic acid receptor, alpha polypeptide|nucleophosmin-retinoic acid receptor alpha fusion protein NPM-RAR long form	17	17q21	19141999,	1	1	0.0010		0	0	0	0.30000000000000004
RARB	Alzheimer Disease	ENSG00000077092	5915	0	0	1	0	0	0	0	0	0	0	0	retinoic acid receptor, beta	HAP|NR1B2|RRB2	HBV-activated protein|RAR-epsilon|hepatitis B virus activated protein|retinoic acid receptor beta 2|retinoic acid receptor beta 4|retinoic acid receptor beta 5|retinoic acid receptor, beta polypeptide	3	3p24	19141999,	1	1	0.0010		0	0	0	0.30000000000000004
PITX3	Alzheimer Disease	ENSG00000107859	5309	0	1	1	0	0	0	0	0	0	0	0	paired-like homeodomain 3	CTPP4|MGC12766|PTX3	OTTHUMP00000020362|homeobox protein PITX3	10	10q25	19204726,	1	2	0.0010		0	0	0	0.30000000000000004
POLL	Alzheimer Disease	ENSG00000166169	27343	0	1	1	0	0	0	0	0	0	0	0	polymerase (DNA directed), lambda	BETAN|FLJ46002|POLKAPPA	DNA polymerase beta-2|DNA polymerase kappa (DNA polymerase beta-N)|DNA polymerase lamda2|DNA-directed DNA polymerase lambda|OTTHUMP00000020321|OTTHUMP00000020323|OTTHUMP00000059179|pol beta2|pol lambda	10	10q23	16385451,	1	2	0.0010		0	0	0	0.30000000000000004
RARG	Alzheimer Disease	ENSG00000172819	5916	0	0	1	0	0	0	0	0	0	0	0	retinoic acid receptor, gamma	NR1B3|RARC	-	12	12q13	19141999,	1	1	0.0010		0	0	0	0.30000000000000004
F10	Alzheimer Disease	ENSG00000126218	2159	0	1	1	0	0	0	0	0	0	0	0	coagulation factor X	FX|FXA	OTTHUMP00000018735|Stuart-Prower factor|factor Xa|prothrombinase	13	13q34	19141999,	1	2	0.0010		0	0	0	0.30000000000000004
RFC1	Alzheimer Disease	ENSG00000035928	5981	0	1	1	0	0	0	0	0	0	0	0	replication factor C (activator 1) 1, 145kDa	A1|MGC51786|MHCBFB|PO-GA|RECC1|RFC|RFC140	MHC binding factor, beta|replication factor C (activator 1) 1 (145kD)|replication factor C large subunit|replication factor C1	4	4p14-p13	18258338,	1	2	0.0010		0	0	0	0.30000000000000004
CD40LG	Alzheimer Disease	ENSG00000102245	959	0	1	1	0	0	0	0	0	1	0	0	CD40 ligand	CD154|CD40L|HIGM1|IGM|IMD3|T-BAM|TNFSF5|TRAP|gp39|hCD40L	CD40 antigen ligand|OTTHUMP00000024130|T-B cell-activating molecule|TNF-related activation protein|tumor necrosis factor (ligand) superfamily member 5	X	Xq26	19141999,	1	3	0.0010		0	0	0	0.30000000000000004
MRPL43	Alzheimer Disease	ENSG00000055950	84545	0	1	1	0	0	0	0	0	0	0	0	mitochondrial ribosomal protein L43	MGC17989|MGC48892|bMRP36a	OTTHUMP00000020304|OTTHUMP00000020305|OTTHUMP00000020307|OTTHUMP00000020310|OTTHUMP00000059154	10	10q24.31	16385451,	1	2	0.0010		0	0	0	0.30000000000000004
ITGA2B	Alzheimer Disease	ENSG00000005961	3674	0	0	1	0	0	0	0	0	0	0	0	integrin, alpha 2b (platelet glycoprotein IIb of IIb/IIIa complex, antigen CD41)	CD41|CD41B|GP2B|GPIIb|GTA|HPA3	integrin alpha 2b|platelet fibrinogen receptor, alpha subunit|platelet-specific antigen BAK	17	17q21.32	19141999,	1	1	0.0010		0	0	0	0.30000000000000004
ENPP1	Alzheimer Disease	ENSG00000197594	5167	0	0	1	0	0	0	0	0	0	0	0	ectonucleotide pyrophosphatase/phosphodiesterase 1	M6S1|NPP1|NPPS|PC-1|PCA1|PDNP1	Ly-41 antigen|OTTHUMP00000043194|alkaline phosphodiesterase 1|membrane component, chromosome 6, surface marker 1|phosphodiesterase I/nucleotide pyrophosphatase 1|plasma-cell membrane glycoprotein 1	6	6q22-q23	19141999,	1	1	0.0010		0	0	0	0.30000000000000004
PFKFB3	Alzheimer Disease	ENSG00000170525	5209	0	1	1	0	0	0	0	0	0	0	0	6-phosphofructo-2-kinase/fructose-2,6-biphosphatase 3	FLJ37326|IPFK2|PFK2	6-phosphofructo-2-kinase/ fructose-2,6-bisphosphatase|6-phosphofructo-2-kinase/fructose-2, 6-bisphosphatase|OTTHUMP00000019040|OTTHUMP00000044861|fructose-6-phosphate,2-kinase/fructose-2, 6-bisphosphatase|inducible 6-phosphofructo-2-kinase/fructose-2,6-bisphosphatase	10	10p14-p15	16385451,	1	2	0.0010		0	0	0	0.30000000000000004
ELN	Alzheimer Disease	ENSG00000049540	2006	0	0	1	0	0	0	0	0	0	0	0	elastin	FLJ38671|FLJ43523|SVAS|WBS|WS	OTTHUMP00000196667|tropoelastin	7	7q11.23	19141999,	1	1	0.0010		0	0	0	0.30000000000000004
ZMPSTE24	Alzheimer Disease	ENSG00000084073	10269	0	0	1	0	0	0	0	0	0	0	0	zinc metallopeptidase (STE24 homolog, S. cerevisiae)	FACE-1|FACE1|FLJ14968|STE24|Ste24p	CAAX prenyl protease|OTTHUMP00000006394|farnesylated-proteins converting enzyme 1|prenyl protein-specific endoprotease 1|zinc metallopeptidase STE24|zinc metalloproteinase STE24	1	1p34	19680556,	1	1	0.0010		0	0	0	0.30000000000000004
NKX2-3	Alzheimer Disease	ENSG00000119919	159296	0	1	1	0	0	0	0	0	0	0	0	NK2 transcription factor related, locus 3 (Drosophila)	CSX3|NK2.3|NKX2.3|NKX2C|NKX4-3	NK-2 homolog C|NK2 transcription factor homolog C|NK2 transcription factor related, locus 3|OTTHUMP00000020258|homeobox protein NKX2-3 homolog, mouse	10	10q24.2	16385451,	1	2	0.0010		0	0	0	0.30000000000000004
BECN1	Alzheimer Disease	ENSG00000126581	8678	0	1	1	0	0	0	0	0	0	0	0	beclin 1, autophagy related	ATG6|VPS30|beclin1	ATG6 autophagy related 6 homolog|beclin 1|beclin 1 (coiled-coil, moesin-like BCL2 interacting protein)|beclin 1 (coiled-coil, moesin-like BCL2-interacting protein)	17	17q21	19680556,	1	2	0.0010		0	0	0	0.30000000000000004
CREBBP	Alzheimer Disease	ENSG00000005339	1387	0	0	1	0	0	0	0	0	1	0	0	CREB binding protein	CBP|KAT3A|RSTS	-	16	16p13.3	19141999,	1	2	0.0010		0	0	0	0.30000000000000004
ABCG2	Alzheimer Disease	ENSG00000118777	9429	0	1	1	0	0	0	0	0	0	0	0	ATP-binding cassette, sub-family G (WHITE), member 2	ABC15|ABCP|BCRP|BCRP1|BMDP|CD338|CDw338|EST157481|MGC102821|MRX|MXR|MXR1	ABC transporter|ATP-binding cassette transporter G2|ATP-binding cassette, sub-family G, member 2|breast cancer resistance protein|mitoxantrone resistance protein|placenta specific MDR protein	4	4q22	19141999,	1	2	0.0010		0	0	0	0.30000000000000004
NOTCH1	Alzheimer Disease	ENSG00000148400	4851	0	1	1	0	0	0	0	0	1	0	0	Notch homolog 1, translocation-associated (Drosophila)	TAN1|hN1	OTTHUMP00000022594|neurogenic locus notch homolog protein 1|notch1|translocation-associated notch protein TAN-1	9	9q34.3	19680556,	1	3	0.0010		0	0	0	0.30000000000000004
ABCG5	Alzheimer Disease	ENSG00000138075	64240	0	1	1	0	0	0	0	0	0	0	1	ATP-binding cassette, sub-family G (WHITE), member 5	STSL	ATP-binding cassette sub-family G member 5|ATP-binding cassette, subfamily G, member 5|OTTHUMP00000158956|sterolin 1	2	2p21	15980630,	1	3	0.0010		1	0	0	0.30000000000000004
PON3	Alzheimer Disease	ENSG00000105852	5446	0	1	1	0	0	0	0	0	0	0	1	paraoxonase 3	-	paraoxanase-3|serum paraoxonase/lactonase 3	7	7q21.3	16319130,	1	3	0.0010		1	0	0	0.30000000000000004
ZCCHC24	Alzheimer Disease	ENSG00000165424	219654	0	1	1	0	0	0	0	0	0	0	0	zinc finger, CCHC domain containing 24	C10orf56|FLJ90798	OTTHUMP00000019923	10	10q22.3	16385451,	1	2	0.0010		0	0	0	0.30000000000000004
EDNRA	Alzheimer Disease	ENSG00000151617	1909	0	0	1	0	0	0	0	0	0	0	0	endothelin receptor type A	ETA|ETRA	G protein-coupled receptor	4	4q31.23	19141999,	1	1	0.0010		0	0	0	0.30000000000000004
EDNRB	Alzheimer Disease	ENSG00000136160	1910	0	0	1	0	0	0	0	0	0	0	0	endothelin receptor type B	ABCDS|ETB|ETBR|ETRB|HSCR|HSCR2	OTTHUMP00000178736|endothelin receptor non-selective type	13	13q22	19141999,	1	1	0.0010		0	0	0	0.30000000000000004
BAG3	Alzheimer Disease	ENSG00000151929	9531	0	1	1	0	0	0	0	0	0	0	0	BCL2-associated athanogene 3	BAG-3|BIS|CAIR-1|MGC104307	BAG-family molecular chaperone regulator-3|BCL2-binding athanogene 3|Bcl-2-binding protein|OTTHUMP00000020599|docking protein CAIR-1	10	10q25.2-q26.2	16385451,	1	2	0.0010		0	0	0	0.30000000000000004
COL11A2	Alzheimer Disease	ENSG00000204248	1302	0	1	1	0	0	0	0	0	0	0	0	collagen, type XI, alpha 2	DFNA13|DFNB53|HKE5|PARP|STL3	OTTHUMP00000029040|collagen alpha-2(XI) chain|pro-a2 chain of collagen type XI	6	6p21.3	19204726,	1	2	0.0010		0	0	0	0.30000000000000004
CHRFAM7A	Alzheimer Disease	ENSG00000166664	89832	0	0	1	0	0	0	0	1	0	0	0	CHRNA7 (cholinergic receptor, nicotinic, alpha 7, exons 5-10) and FAM7A (family with sequence similarity 7A, exons A-E) fusion	CHRNA7|CHRNA7-DR1|D-10|MGC120482|MGC120483	CHRNA7 (cholinergic receptor, nicotinic, alpha polypeptide 7, exons 5-10) and FAM7A (family with sequence similarity 7A, exons A-E) fusion|CHRNA7-FAM7A fusion|alpha 7 neuronal nicotinic acetylcholine receptor-FAM7A hybrid|alpha-7 nicotinic cholinergic receptor subunit	15	15q13.1	19641318,	1	2	0.0010		0	0	0	0.30000000000000004
KCNMA1	Alzheimer Disease	ENSG00000156113	3778	0	1	1	0	0	0	0	0	0	0	0	potassium large conductance calcium-activated channel, subfamily M, alpha member 1	BKTM|DKFZp686K1437|KCa1.1|MGC71881|MaxiK|SAKCA|SLO|SLO-ALPHA|SLO1|bA205K10.1|mSLO1	BKCA alpha subunit|Drosophila slowpoke-like|OTTHUMP00000019904|OTTHUMP00000060198|OTTHUMP00000064154|OTTHUMP00000064155|OTTHUMP00000064156|OTTHUMP00000064157|OTTHUMP00000064158|OTTHUMP00000064159|OTTHUMP00000064160|OTTHUMP00000064161|OTTHUMP00000064162|OTTHUMP00000064164|OTTHUMP00000064165|large conductance calcium-activated potassium channel subfamily M alpha member 1|stretch-activated Kca chann…	10	10q22.3	16385451,	1	2	0.0010		0	0	0	0.30000000000000004
HERC4	Alzheimer Disease	ENSG00000148634	26091	0	1	1	0	0	0	0	0	0	0	0	hect domain and RLD 4	DKFZp564G092|KIAA1593	OTTHUMP00000019692	10	10q21.3	16385451,	1	2	0.0010		0	0	0	0.30000000000000004
ANKRD22	Alzheimer Disease	ENSG00000152766	118932	0	1	1	0	0	0	0	0	0	0	0	ankyrin repeat domain 22	MGC22805	OTTHUMP00000020041|OTTHUMP00000059631	10	10q23.31	16385451,	1	2	0.0010		0	0	0	0.30000000000000004
ABCD1	Alzheimer Disease	ENSG00000101986	215	0	1	1	0	0	0	0	0	1	0	0	ATP-binding cassette, sub-family D (ALD), member 1	ABC42|ALD|ALDP|AMN	OTTHUMP00000025960|adrenoleukodystrophy protein	X	Xq28	19204726,	1	3	0.0010		0	0	0	0.30000000000000004
SUFU	Alzheimer Disease	ENSG00000107882	51684	0	1	1	0	0	0	0	0	0	0	0	suppressor of fused homolog (Drosophila)	PRO1280|SUFUH|SUFUXL	OTTHUMP00000020374|OTTHUMP00000059161|suppressor of fused	10	10q24.32	16385451,	1	2	0.0010		0	0	0	0.30000000000000004
CPN1	Alzheimer Disease	ENSG00000120054	1369	0	1	1	0	0	0	0	0	0	0	0	carboxypeptidase N, polypeptide 1	CPN|FLJ40792|SCPN	OTTHUMP00000020269|anaphylatoxin inactivator|arginine carboxypeptidase|carboxypeptidase N catalytic subunit|carboxypeptidase N polypeptide 1 50 kD|carboxypeptidase N small subunit|kininase I|lysine carboxypeptidase|plasma carboxypeptidase B|serum carboxypeptidase N	10	10q24.2	16385451,	1	2	0.0010		0	0	0	0.30000000000000004
TBXAS1	Alzheimer Disease	ENSG00000059377	6916	0	0	1	0	0	0	0	0	0	0	0	thromboxane A synthase 1 (platelet)	CYP5|CYP5A1|GHOSAL|THAS|TS|TXAS|TXS	TXA synthase|cytochrome P450, family 5, subfamily A, polypeptide 1|platelet, cytochrome P450, subfamily V|thromboxane A synthase 1, platelet	7	7q34-q35	19141999,	1	1	0.0010		0	0	0	0.30000000000000004
SAMD8	Alzheimer Disease	ENSG00000156671	142891	0	1	1	0	0	0	0	0	0	0	0	sterile alpha motif domain containing 8	FLJ25082|SMSr	OTTHUMP00000019872|OTTHUMP00000060201|sphingomyelin synthase related	10	10q22.2	16385451,	1	2	0.0010		0	0	0	0.30000000000000004
ABCC2	Alzheimer Disease	ENSG00000023839	1244	0	1	1	0	0	0	0	0	0	0	0	ATP-binding cassette, sub-family C (CFTR/MRP), member 2	ABC30|CMOAT|DJS|KIAA1010|MRP2|cMRP	OTTHUMP00000020267|canalicular multispecific organic anion transporter	10	10q24	16385451,	1	2	0.0010		0	0	0	0.30000000000000004
ABCC8	Alzheimer Disease	ENSG00000006071	6833	0	0	1	0	0	0	0	0	0	0	0	ATP-binding cassette, sub-family C (CFTR/MRP), member 8	ABC36|HHF1|HI|HRINS|MRP8|PHHI|SUR|SUR1|TNDM2	ATP-binding cassette, sub-family C, member 8|sulfonylurea receptor (hyperinsulinemia)	11	11p15.1	19141999,	1	1	0.0010		0	0	0	0.30000000000000004
RBM17	Alzheimer Disease	ENSG00000134453	84991	0	1	1	0	0	0	0	0	0	0	0	RNA binding motif protein 17	DKFZp686F13131|MGC14439|SPF45	OTTHUMP00000019034|splicing factor 45kDa	10	10p15.1	16385451,	1	2	0.0010		0	0	0	0.30000000000000004
THRB	Alzheimer Disease	ENSG00000151090	7068	0	0	1	0	0	0	0	0	0	0	0	thyroid hormone receptor, beta (erythroblastic leukemia viral (v-erb-a) oncogene homolog 2, avian)	ERBA-BETA|ERBA2|GRTH|MGC126109|MGC126110|NR1A2|PRTH|THR1|THRB1|THRB2	OTTHUMP00000161044|avian erythroblastic leukemia viral (v-erb-a) oncogene homolog 2|oncogene ERBA2|thyroid hormone receptor beta 1|thyroid hormone receptor beta isoform|thyroid hormone receptor, beta	3	3p24.2	19141999,	1	1	0.0010		0	0	0	0.30000000000000004
MCM10	Alzheimer Disease	ENSG00000065328	55388	0	1	1	0	0	0	0	0	0	0	0	minichromosome maintenance complex component 10	CNA43|DNA43|MGC126776|PRO2249	MCM10 minichromosome maintenance deficient 10|OTTHUMP00000019133|homolog of yeast MCM10	10	10p13	16385451,	1	2	0.0010		0	0	0	0.30000000000000004
TPT1	Alzheimer Disease	ENSG00000133112	7178	0	1	1	0	0	0	0	0	1	0	0	tumor protein, translationally-controlled 1	FLJ27337|HRF|TCTP|p02	OTTHUMP00000018344|fortilin|histamine-releasing factor	13	13q12-q14	19141999,	1	3	0.0010		0	0	0	0.30000000000000004
CIITA	Alzheimer Disease	ENSG00000179583	4261	0	1	1	0	0	0	0	0	0	0	0	class II, major histocompatibility complex, transactivator	C2TA|CIITAIV|MHC2TA|NLRA	MHC class II transactivator type III|NLR family, acid domain containing|class II transactivator|nucleotide-binding oligomerization domain, leucine rich repeat and acid domain containing	16	16p13	19141999,	1	2	0.0010		0	0	0	0.30000000000000004
RP5-1022P6.6	Alzheimer Disease		149837	0	0	1	0	0	0	0	0	0	0	0	-	FLJ75339|FLJ78171|LOC149837|MGC151101|MGC151103	-	20	20p12.3	19204726,	1	1	0.0010		0	0	0	0.30000000000000004
GCLC	Alzheimer Disease	ENSG00000001084	2729	0	0	1	0	0	0	0	0	0	0	0	glutamate-cysteine ligase, catalytic subunit	GCL|GCS|GLCL|GLCLC	gamma-glutamylcysteine synthetase	6	6p12	17601350,	1	1	0.0010		0	0	0	0.30000000000000004
SOX3	Alzheimer Disease	ENSG00000134595	6658	0	0	1	0	0	0	0	0	0	0	0	SRY (sex determining region Y)-box 3	GHDX|MRGH|PHP|PHPX|SOXB	OTTHUMP00000024166|transcription factor SOX-3	X	Xq27.1	19141999,	1	1	0.0010		0	0	0	0.30000000000000004
KEAP1	Alzheimer Disease	ENSG00000079999	9817	0	0	1	0	0	0	0	0	0	0	0	kelch-like ECH-associated protein 1	INrf2|KIAA0132|KLHL19|MGC10630|MGC1114|MGC20887|MGC4407|MGC9454	cytosolic inhibitor of Nrf2	19	19p13.2	20064547,	1	1	0.0010		0	0	0	0.30000000000000004
CHMP2B	Alzheimer Disease	ENSG00000083937	25978	0	0	1	0	0	0	0	0	0	0	0	chromatin modifying protein 2B	CHMP2.5|DKFZp564O123|DMT1|VPS2-2|VPS2B	VPS2 homolog B|charged multivesicular body protein 2b|vacuolar protein-sorting-associated protein 2-2	3	3p11.2	19091059,	1	1	0.0010		0	0	0	0.30000000000000004
RTKN2	Alzheimer Disease	ENSG00000182010	219790	0	1	1	0	0	0	0	0	0	0	0	rhotekin 2	DKFZp686J10120|PLEKHK1|bA531F24.1	OTTHUMP00000035699|pleckstrin homology domain containing, family K member 1	10	10q21.2	16385451,	1	2	0.0010		0	0	0	0.30000000000000004
HECTD2	Alzheimer Disease	ENSG00000165338	143279	0	1	1	0	0	0	0	0	0	0	0	HECT domain containing 2	FLJ16050	OTTHUMP00000020086|OTTHUMP00000038605	10	10q23.32	16385451,	1	2	0.0010		0	0	0	0.30000000000000004
NDRG1	Alzheimer Disease	ENSG00000104419	10397	0	0	1	0	0	0	0	0	0	0	0	N-myc downstream regulated 1	CAP43|CMT4D|DRG1|GC4|HMSNL|NDR1|NMSL|PROXY1|RIT42|RTP|TARG1|TDD5	differentiation-related gene 1 protein|nickel-specific induction protein Cap43|protein regulated by oxygen-1|reducing agents and tunicamycin-responsive protein|tunicamycin-responsive protein	8	8q24.3	17601350,	1	1	0.0010		0	0	0	0.30000000000000004
ENTPD1	Alzheimer Disease	ENSG00000138185	953	0	1	1	0	0	0	0	0	0	0	0	ectonucleoside triphosphate diphosphohydrolase 1	ATPDase|CD39|DKFZp686D194|DKFZp686I093|FLJ40921|FLJ40959|NTPDase-1	CD39 antigen|OTTHUMP00000020161|ecto-ATP diphosphohydrolase|ecto-apyrase|lymphoid cell activation antigen	10	10q24	16385451,	1	2	0.0010		0	0	0	0.30000000000000004
ATAD1	Alzheimer Disease	ENSG00000138138	84896	0	1	1	0	0	0	0	0	0	0	0	ATPase family, AAA domain containing 1	AFDC1|FLJ14600|FNP001	OTTHUMP00000020030|OTTHUMP00000020031	10	10q23.2	16385451,	1	2	0.0010		0	0	0	0.30000000000000004
PSMB9	Alzheimer Disease	ENSG00000204261	5698	0	1	1	0	0	0	0	0	1	0	1	proteasome (prosome, macropain) subunit, beta type, 9 (large multifunctional peptidase 2)	LMP2|MGC70470|PSMB6i|RING12|beta1i	OTTHUMP00000029423|OTTHUMP00000062982|low molecular mass protein 2|macropain chain 7|multicatalytic endopeptidase complex chain 7|proteasome beta 9 subunit|proteasome catalytic subunit 1i|proteasome chain 7|proteasome subunit beta 6i|proteasome-related gene 2	6	6p21.3	16298241,	1	4	0.0010		2	0	0	0.30000000000000004
ATE1	Alzheimer Disease	ENSG00000107669	11101	0	1	1	0	0	0	0	0	0	0	0	arginyltransferase 1	MGC26724	OTTHUMP00000020637|OTTHUMP00000058665|R-transferase 1|arginine-tRNA--protein transferase 1|arginyl-tRNA-protein transferase	10	10q26.13	16385451,	1	2	0.0010		0	0	0	0.30000000000000004
GCM1	Alzheimer Disease	ENSG00000137270	8521	0	1	1	0	0	0	0	0	0	0	0	glial cells missing homolog 1 (Drosophila)	GCMA|hGCMa	GCM motif protein 1|OTTHUMP00000016631|chorion-specific transcription factor GCMa|glial cells missing homolog a	6	6p12.1	19204726,	1	2	0.0010		0	0	0	0.30000000000000004
HPS6	Alzheimer Disease	ENSG00000166189	79803	0	1	1	0	0	0	0	0	0	0	0	Hermansky-Pudlak syndrome 6	FLJ22501|MGC20522|RP11-302K17.1	Hermansky-Pudlak syndrome-6|Hermansky-Pudlak syndrome-6 protein (HPS6)	10	10q24.32	16385451,	1	2	0.0010		0	0	0	0.30000000000000004
TTPA	Alzheimer Disease	ENSG00000137561	7274	0	0	1	0	0	0	0	0	0	0	0	tocopherol (alpha) transfer protein	ATTP|AVED|TTP1|alphaTTP	alpha-tocopherol transfer protein|ataxia (Friedreich-like) with vitamin E deficiency	8	8q13.1-q13.3	19141999,	1	1	0.0010		0	0	0	0.30000000000000004
HPS1	Alzheimer Disease	ENSG00000107521	3257	0	1	1	0	0	0	0	0	0	0	0	Hermansky-Pudlak syndrome 1	HPS|MGC5277	Hermansky-Pudlak syndrome 1 protein|Hermansky-Pudlak syndrome type 1|OTTHUMP00000020245|OTTHUMP00000020246	10	10q23.1-q23.3	16385451,	1	2	0.0010		0	0	0	0.30000000000000004
PCGF5	Alzheimer Disease	ENSG00000180628	84333	0	1	1	0	0	0	0	0	0	0	0	polycomb group ring finger 5	MGC16202|RNF159	OTTHUMP00000020085|ring finger protein (C3HC4 type) 159	10	10q23.32	16385451,	1	2	0.0010		0	0	0	0.30000000000000004
RSU1	Alzheimer Disease	ENSG00000148484	6251	0	1	1	0	0	0	0	0	0	0	0	Ras suppressor protein 1	FLJ31034|RSP-1	OTTHUMP00000019216|OTTHUMP00000019217|OTTHUMP00000019218|ras suppressor protein 1|ras suppressor protein 1 variant 1|ras suppressor protein 1 variant 2|ras suppressor protein 1 variant 3	10	10p13	16385451,	1	2	0.0010		0	0	0	0.30000000000000004
CTSZ	Alzheimer Disease	ENSG00000101160	1522	0	0	1	0	0	0	0	0	0	0	0	cathepsin Z	CTSX|FLJ17088	OTTHUMP00000031409|cathepsin X|preprocathepsin P	20	20q13	17601350,	1	1	0.0010		0	0	0	0.30000000000000004
LDB1	Alzheimer Disease	ENSG00000198728	8861	0	1	1	0	0	0	0	0	0	0	0	LIM domain binding 1	CLIM2|NLI	LIM domain-binding factor-1|OTTHUMP00000020360|carboxy terminal LIM domain protein 2	10	10q24-q25	16385451,	1	2	0.0010		0	0	0	0.30000000000000004
NDUFC2	Alzheimer Disease	ENSG00000151366	4718	0	1	1	0	0	0	0	0	0	0	0	NADH dehydrogenase (ubiquinone) 1, subcomplex unknown, 2, 14.5kDa	B14.5b|NADHDH2	NADH dehydrogenase (ubiquinone) 1, subcomplex unknown, 2 (14.5kD, B14.5b)	11	11q14.1	17601350,	1	2	0.0010		0	0	0	0.30000000000000004
LDB3	Alzheimer Disease	ENSG00000122367	11155	0	1	1	0	0	0	0	0	0	0	0	LIM domain binding 3	CYPHER|FLJ35865|KIAA01613|KIAA0613|ORACLE|PDLIM6|ZASP|ldb3z1|ldb3z4	OTTHUMP00000020008|OTTHUMP00000020009|PDZ and LIM domain 6	10	10q22.3-q23.2	16385451,	1	2	0.0010		0	0	0	0.30000000000000004
MPP7	Alzheimer Disease	ENSG00000150054	143098	0	1	1	0	0	0	0	0	0	0	0	membrane protein, palmitoylated 7 (MAGUK p55 subfamily member 7)	FLJ32798	OTTHUMP00000019377|OTTHUMP00000019378|palmitoylated membrane protein 7	10	10p11.23	16385451,	1	2	0.0010		0	0	0	0.30000000000000004
CTSK	Alzheimer Disease	ENSG00000143387	1513	0	0	1	0	0	0	0	0	0	0	0	cathepsin K	CTS02|CTSO|CTSO1|CTSO2|MGC23107|PKND|PYCD	OTTHUMP00000032938|cathepsin O1|cathepsin O2|cathepsin X	1	1q21	19141999,	1	1	0.0010		0	0	0	0.30000000000000004
CTSH	Alzheimer Disease	ENSG00000103811	1512	0	1	1	0	0	0	0	0	1	0	0	cathepsin H	ACC-4|ACC-5|CPSB|DKFZp686B24257|MGC1519|minichain	N-benzoylarginine-beta-naphthylamide hydrolase|aleurain|cathepsin B3|cathepsin BA	15	15q24-q25	17601350,	1	3	0.0010		0	0	0	0.30000000000000004
NDUFB5	Alzheimer Disease	ENSG00000136521	4711	0	1	1	0	0	0	0	0	0	0	0	NADH dehydrogenase (ubiquinone) 1 beta subcomplex, 5, 16kDa	CI-SGDH|DKFZp686N02262|FLJ30597|MGC111204|MGC12314|SGDH	NADH dehydrogenase (ubiquinone) 1 beta subcomplex, 5 (16kD, SGDH)|NADH-ubiquinone oxidoreductase SGDH subunit	3	3q26.33	17601350,	1	2	0.0010		0	0	0	0.30000000000000004
NDUFB7	Alzheimer Disease	ENSG00000099795	4713	0	1	1	0	0	0	0	0	0	0	0	NADH dehydrogenase (ubiquinone) 1 beta subcomplex, 7, 18kDa	B18|CI-B18|MGC2480	NADH dehydrogenase (ubiquinone) 1 beta subcomplex, 7 (18kD, B18)|NADH-ubiquinone oxidoreductase B18 subunit	19	19p13.12-p13.11	17601350,	1	2	0.0010		0	0	0	0.30000000000000004
SPOCK2	Alzheimer Disease	ENSG00000107742	9806	0	1	1	0	0	0	0	0	0	0	0	sparc/osteonectin, cwcv and kazal-like domains proteoglycan (testican) 2	FLJ97039|testican-2	-	10	10pter-q25.3	16385451,	1	2	0.0010		0	0	0	0.30000000000000004
NDUFB8	Alzheimer Disease	ENSG00000166136	4714	0	1	1	0	0	0	0	0	0	0	0	NADH dehydrogenase (ubiquinone) 1 beta subcomplex, 8, 19kDa	ASHI|CI-ASHI	NADH dehydrogenase (ubiquinone) 1 beta subcomplex, 2 (8kD, AGGG)|NADH dehydrogenase (ubiquinone) 1 beta subcomplex, 8 (19kD, ASHI)|NADH:ubiquinone oxidoreductase ASHI subunit|OTTHUMP00000020835|OTTHUMP00000059404	10	10q23.2-q23.33	17601350,	1	2	0.0010		0	0	0	0.30000000000000004
NDUFB9	Alzheimer Disease	ENSG00000147684	4715	0	1	1	0	0	0	0	0	0	0	0	NADH dehydrogenase (ubiquinone) 1 beta subcomplex, 9, 22kDa	B22|DKFZp566O173|FLJ22885|LYRM3|UQOR22	NADH dehydrogenase (ubiquinone) 1 beta subcomplex, 9 (22kD, B22)	8	8q13.3	17601350,	1	2	0.0010		0	0	0	0.30000000000000004
MGMT	Alzheimer Disease	ENSG00000170430	4255	0	1	1	0	0	0	0	0	1	0	0	O-6-methylguanine-DNA methyltransferase	-	O6-methylguanine-DNA methyltransferase|OTTHUMP00000020741|methylguanine-DNA methyltransferase	10	10q26	16385451,	1	3	0.0010		0	0	0	0.30000000000000004
CYTB	Alzheimer Disease		4519	0	0	1	0	0	0	0	0	0	0	0	mitochondrially encoded cytochrome b	MTCYB	-	MT	-	19758471,	1	1	0.0010		0	0	0	0.30000000000000004
RGS10	Alzheimer Disease	ENSG00000148908	6001	0	1	1	0	0	0	0	0	0	0	0	regulator of G-protein signaling 10	-	OTTHUMP00000020597|OTTHUMP00000069158|regulator of G-protein signalling 10	10	10q25	16385451,	1	2	0.0010		0	0	0	0.30000000000000004
FAM107B	Alzheimer Disease	ENSG00000065809	83641	0	1	1	0	0	0	0	0	0	0	0	family with sequence similarity 107, member B	C10orf45|FLJ45505|MGC11034|MGC90261	hypothetical protein LOC83641	10	10p13	16385451,	1	2	0.0010		0	0	0	0.30000000000000004
APEX1	Alzheimer Disease	ENSG00000100823	328	0	1	1	0	0	0	0	0	0	0	0	APEX nuclease (multifunctional DNA repair enzyme) 1	APE|APE1|APEN|APEX|APX|HAP1|REF1	AP endonuclease class I|AP lyase|APEX nuclease 1|DNA-(apurinic or apyrimidinic site) lyase|OTTHUMP00000163988|apurinic/apyrimidinic (abasic) endonuclease|apurinic/apyrimidinic exonuclease|deoxyribonuclease (apurinic or apyrimidinic)|multifunctional DNA repair enzyme|redox factor 1	14	14q11.2-q12	18672023,	1	2	0.0010		0	0	0	0.30000000000000004
ING1	Alzheimer Disease	ENSG00000153487	3621	0	0	1	0	0	0	0	0	0	0	0	inhibitor of growth family, member 1	p24ING1c|p33|p33ING1|p33ING1b|p47|p47ING1a	OTTHUMP00000018703|OTTHUMP00000018704|OTTHUMP00000018705|OTTHUMP00000018706|growth inhibitor ING1|growth inhibitory protein ING1|tumor suppressor ING1	13	13q34	19680556,	1	1	0.0010		0	0	0	0.30000000000000004
NDUFA3	Alzheimer Disease	ENSG00000170906	4696	0	1	1	0	0	0	0	0	0	0	0	NADH dehydrogenase (ubiquinone) 1 alpha subcomplex, 3, 9kDa	B9	NADH dehydrogenase (ubiquinone) 1 alpha subcomplex, 3 (9kD, B9)	19	19q13.42	17601350,	1	2	0.0010		0	0	0	0.30000000000000004
NDUFA8	Alzheimer Disease	ENSG00000119421	4702	0	1	1	0	0	0	0	0	0	0	0	NADH dehydrogenase (ubiquinone) 1 alpha subcomplex, 8, 19kDa	CI-19KD|CI-PGIV|MGC793|PGIV	NADH dehydrogenase (ubiquinone) 1 alpha subcomplex, 8 (19kD, PGIV)|NADH-ubiquinone oxidoreductase 19 kDa subunit|NADH:ubiquinone oxidoreductase PGIV subunit|OTTHUMP00000022034	9	9q33.2-q34.11	17601350,	1	2	0.0010		0	0	0	0.30000000000000004
NDUFA9	Alzheimer Disease	ENSG00000139180	4704	0	1	1	0	0	0	0	0	0	0	0	NADH dehydrogenase (ubiquinone) 1 alpha subcomplex, 9, 39kDa	MGC111043|NDUFS2L|SDR22E1	NADH dehydrogenase (ubiquinone) 1 alpha subcomplex, 9 (39kD)|NADH dehydrogenase (ubiquinone) Fe-S protein 2-like (NADH-coenzyme Q reductase)|short chain dehydrogenase/reductase family 22E, member 1	12	12p13.3	17601350,	1	2	0.0010		0	0	0	0.30000000000000004
NDUFA6	Alzheimer Disease	ENSG00000184983	4700	0	1	1	0	0	0	0	0	0	0	0	NADH dehydrogenase (ubiquinone) 1 alpha subcomplex, 6, 14kDa	B14|CI-B14|LYRM6|NADHB14	Complex I-B14|NADH dehydrogenase (ubiquinone) 1 alpha subcomplex, 6 (14kD, B14)|NADH-ubiquinone oxidoreductase 1 alpha subcomplex, 6|NADH-ubiquinone oxidoreductase B14 subunit|OTTHUMP00000028595	22	22q13.2-q13.31	17601350,	1	2	0.0010		0	0	0	0.30000000000000004
NDUFA7	Alzheimer Disease	ENSG00000167774	4701	0	1	1	0	0	0	0	0	0	0	0	NADH dehydrogenase (ubiquinone) 1 alpha subcomplex, 7, 14.5kDa	B14.5a	NADH dehydrogenase (ubiquinone) 1 alpha subcomplex, 7 (14.5kD, B14.5a)	19	19p13.2	17601350,	1	2	0.0010		0	0	0	0.30000000000000004
A2ML1	Alzheimer Disease	ENSG00000166535	144568	0	1	1	0	0	0	0	0	0	0	0	alpha-2-macroglobulin-like 1	CPAMD9|DKFZp686C1729|DKFZp686D2011|DKFZp686G1812|DKFZp686L1821|DKFZp686O1010|FLJ16045|FLJ25179|FLJ39129|FLJ41597|FLJ41598|FLJ41607	C3 and PZP-like, alpha-2-macroglobulin domain containing 9|OTTHUMP00000158614	12	12p13.31	19204726,	1	2	0.0010		0	0	0	0.30000000000000004
SLC17A1	Alzheimer Disease	ENSG00000124568	6568	0	1	1	0	0	0	0	0	0	0	0	solute carrier family 17 (sodium phosphate), member 1	MGC126794|MGC126796|NAPI-1|NPT-1|NPT1	OTTHUMP00000039390|sodium phosphate transporter|sodium/phosphate type I cotransporter|solute carrier family 17 (vesicular glutamate transporter), member 1|solute carrier family 17 member 1	6	6p23-p21.3	19204726,	1	2	0.0010		0	0	0	0.30000000000000004
PLTP	Alzheimer Disease	ENSG00000100979	5360	0	1	1	0	0	0	0	0	1	0	0	phospholipid transfer protein	HDLCQ9	OTTHUMP00000031678|lipid transfer protein II	20	20q12-q13.1		0	3	0.0030		0	0	0	0.3
C10ORF107	Alzheimer Disease	ENSG00000183346	219621	0	1	1	0	0	0	0	0	0	0	0	chromosome 10 open reading frame 107	MGC44593|bA63A2.1	hypothetical protein LOC219621	10	10q21.2	16385451,	1	2			0	0	0	0.2
C10ORF119	Alzheimer Disease	ENSG00000197771	79892	0	1	1	0	0	0	0	0	0	0	0	chromosome 10 open reading frame 119	FLJ13081|FLJ36756|MCM-BP|MCMBP	MCM-binding protein|OTTHUMP00000020612|minichromosome maintenance complex binding protein|minichromosome maintenance complex-binding protein	10	10q26.11	16385451,	1	2			0	0	0	0.2
C10ORF116	Alzheimer Disease	ENSG00000148671	10974	0	1	1	0	0	0	0	0	0	0	0	chromosome 10 open reading frame 116	APM2	OTTHUMP00000020019|adipose specific 2	10	10q23.2	19204726,	1	2			0	0	0	0.2
C10ORF112	Alzheimer Disease		340895	0	0	1	0	0	0	0	0	0	0	0	chromosome 10 open reading frame 112	FLJ60310|bA265G8.2	novel MAM domain containing protein	10	10p12.33	19591129,	1	1			0	0	0	0.2
C10ORF129	Alzheimer Disease	ENSG00000173124	142827	0	1	1	0	0	0	0	0	0	0	0	chromosome 10 open reading frame 129	bA310E22.3	AMP-binding enzyme|OTTHUMP00000059410|acyl-coenzyme A synthetase ACSM6, mitochondrial	10	10q23.33	16385451,	1	2			0	0	0	0.2
C10ORF125	Alzheimer Disease	ENSG00000148803	282969	0	1	1	0	0	0	0	0	0	0	0	chromosome 10 open reading frame 125	FLJ26016|MGC149258	hypothetical protein LOC282969	10	10q26.3	16385451,	1	2			0	0	0	0.2
C10ORF92	Alzheimer Disease	ENSG00000108046	54777	0	1	1	0	0	0	0	0	0	0	0	chromosome 10 open reading frame 92	C10orf123|C10orf124|DKFZp434A1721|FLJ46273|bA288G11.4|bA288G11.5|bB137A17.2	TPR repeat-containing protein C10orf93|hypothetical protein LOC54777	10	10q26.3	16385451,	1	2			0	0	0	0.2
C10ORF76	Alzheimer Disease	ENSG00000120029	79591	0	1	1	0	0	0	0	0	0	0	0	chromosome 10 open reading frame 76	FLJ13114|MGC125927	OTTHUMP00000020353|hypothetical protein LOC79591	10	10q24.32	16385451,	1	2			0	0	0	0.2
C10ORF78	Alzheimer Disease	ENSG00000156384	119392	0	1	1	0	0	0	0	0	0	0	0	chromosome 10 open reading frame 78	FLJ41960|bA373N18.1	OTTHUMP00000020427|OTTHUMP00000020428|OTTHUMP00000059176|hypothetical protein LOC119392	10	10q25.1	16385451,	1	2			0	0	0	0.2
C10ORF79	Alzheimer Disease	ENSG00000197748	80217	0	1	1	0	0	0	0	0	0	0	0	chromosome 10 open reading frame 79	FLJ22944|FLJ36006|bA373N18.2	hypothetical protein LOC80217	10	10q25.1	16385451,	1	2			0	0	0	0.2
C10ORF84	Alzheimer Disease	ENSG00000165669	63877	0	1	1	0	0	0	0	0	0	0	0	chromosome 10 open reading frame 84	FLJ13188|RP11-319I23.1|bA319I23.1	OTTHUMP00000020581|OTTHUMP00000020582|hypothetical protein LOC63877	10	10q26.11	16385451,	1	2			0	0	0	0.2
C10ORF68	Alzheimer Disease	ENSG00000150076	79741	0	1	1	0	0	0	0	0	0	0	0	chromosome 10 open reading frame 68	FLJ13031|MGC149767|dJ1104A8.1	-	10	10p11.22	16385451,	1	2			0	0	0	0.2
C10ORF72	Alzheimer Disease	ENSG00000165633	196740	0	1	1	0	0	0	0	0	0	0	0	chromosome 10 open reading frame 72	FLJ31737|MGC44086	OTTHUMP00000019569|OTTHUMP00000019570|hypothetical protein LOC196740	10	10q11.22	16385451,	1	2			0	0	0	0.2
C10ORF57	Alzheimer Disease	ENSG00000133678	80195	0	1	1	0	0	0	0	0	0	0	0	chromosome 10 open reading frame 57	FLJ13263|bA369J21.6	OTTHUMP00000019950|hypothetical protein LOC80195	10	10q22.3	16385451,	1	2			0	0	0	0.2
C10ORF35	Alzheimer Disease	ENSG00000171224	219738	0	1	1	0	0	0	0	0	0	0	0	chromosome 10 open reading frame 35	-	OTTHUMP00000019727|hypothetical protein LOC219738	10	10q21.3	16385451,	1	2			0	0	0	0.2
C6ORF27	Alzheimer Disease	ENSG00000204396	80737	0	1	1	0	0	0	0	0	0	0	0	chromosome 6 open reading frame 27	FLJ25524|G7c|NG37	G7c protein|OTTHUMP00000029181	6	6p21.33	19204726,	1	2			0	0	0	0.2
C6ORF129	Alzheimer Disease	ENSG00000198937	154467	0	1	1	0	0	0	0	0	0	0	0	chromosome 6 open reading frame 129	HSPC265|MGC131656	OTTHUMP00000016329|hypothetical protein LOC154467	6	6p21.2	19204726,	1	2			0	0	0	0.2
C1ORF66	Alzheimer Disease	ENSG00000143303	51093	0	1	1	0	0	0	0	0	0	0	0	chromosome 1 open reading frame 66	CGI-41	OTTHUMP00000038735|hypothetical protein LOC51093	1	1q23.1	19204726,	1	2			0	0	0	0.2
C10ORF4	Alzheimer Disease	ENSG00000148690	118924	0	1	1	0	0	0	0	0	0	0	0	chromosome 10 open reading frame 4	F26C11.1-like|FRA10A|FRA10AC1	FRA10AC1 protein|OTTHUMP00000020120|fragile site 10q23.3|rare folic acid-type fragile site, FRA(10)(q23.3), candidate gene 1	10	10q23.33	16385451,	1	2			0	0	0	0.2
C10ORF2	Alzheimer Disease	ENSG00000107815	56652	0	1	1	0	0	0	0	0	0	0	0	chromosome 10 open reading frame 2	ATXN8|FLJ21832|IOSCA|PEO|PEO1|PEOA3|SANDO|SCA8|TWINL	OTTHUMP00000020296|ataxin 8|gp4-like protein with intramitochondrial nucleoid localization|twinkle	10	10q23.3-q24.3	16385451,	1	2			0	0	0	0.2
C10ORF10	Alzheimer Disease	ENSG00000165507	11067	0	1	1	0	0	0	0	0	0	0	0	chromosome 10 open reading frame 10	DEPP|FIG	OTTHUMP00000019496|decidual protein induced by progesterone|fasting induced|fasting-induced protein	10	10q11.21	16385451,	1	2			0	0	0	0.2
C10ORF11	Alzheimer Disease	ENSG00000148655	83938	0	1	1	0	0	0	0	0	0	0	0	chromosome 10 open reading frame 11	CDA017	OTTHUMP00000019889	10	10q22.2-q22.3	16385451,	1	2			0	0	0	0.2
C10ORF25	Alzheimer Disease		220979	0	1	1	0	0	0	0	0	0	0	0	chromosome 10 open reading frame 25	FLJ30567	OTTHUMP00000019499|hypothetical protein LOC220979	10	10q11.21	16385451,	1	2			0	0	0	0.2
C10ORF26	Alzheimer Disease	ENSG00000166272	54838	0	1	1	0	0	0	0	0	0	0	0	chromosome 10 open reading frame 26	FLJ20154|FLJ20367|MGC125648|OPAL1	OTTHUMP00000020381|hypothetical protein LOC54838|outcome predictor in acute leukemia 1	10	10q24.32	16385451,	1	2			0	0	0	0.2
C10ORF27	Alzheimer Disease	ENSG00000166220	219793	0	1	1	0	0	0	0	0	0	0	0	chromosome 10 open reading frame 27	FLJ32820|spatial	OTTHUMP00000019760|stromal protein associated with thymii and lymph nodes	10	10q22.1	16385451,	1	2			0	0	0	0.2
C10ORF28	Alzheimer Disease	ENSG00000166024	27291	0	1	1	0	0	0	0	0	0	0	0	chromosome 10 open reading frame 28	FLJ25458|FLJ37160|GIDRP86|PSORT	OTTHUMP00000020241|growth inhibition and differentiation related protein 86|putative mitochondrial space protein 32.1	10	10q24.2	16385451,	1	2			0	0	0	0.2
C12ORF57	Alzheimer Disease	ENSG00000111678	113246	0	1	1	0	0	0	0	0	0	0	0	chromosome 12 open reading frame 57	C10|GRCC10	C10|C10 protein|likely ortholog of mouse gene rich cluster, C10	12	12p13.31	19204726,	1	2			0	0	0	0.2
C20ORF61	Alzheimer Disease		140833	0	1	1	0	0	0	0	0	0	0	0	chromosome 20 open reading frame 61	dJ1012F16.1	OTTHUMP00000030285|hypothetical protein LOC140833	20	-	19204726,	1	2			0	0	0	0.2
IL4R	Alzheimer Disease	ENSG00000077238	3566	0	1	1	0	0	0	0	0	0	0	0	interleukin 4 receptor	CD124|IL4RA	OTTHUMP00000122506|interleukin 4 receptor alpha chain|interleukin-4 receptor alpha chain	16	16p12.1-p11.2		0	2	0.0010		0	0	0	0.1
GRIN1	Alzheimer Disease	ENSG00000176884	2902	0	1	1	0	0	0	0	0	1	0	0	glutamate receptor, ionotropic, N-methyl D-aspartate 1	NMDA1|NMDAR1|NR1	N-methyl-D-aspartate receptor channel, subunit zeta-1|NMDA receptor 1|OTTHUMP00000022678|glutamate [NMDA] receptor subunit zeta 1	9	9q34.3		0	3	0.0010		0	0	0	0.1
ATPAF2	Alzheimer Disease	ENSG00000171953	91647	0	0	1	0	0	0	0	0	0	0	0	ATP synthase mitochondrial F1 complex assembly factor 2	ATP12|ATP12p|LP3663|MGC29736	-	17	17p11.2		0	1	0.0010		0	0	0	0.1
GAL	Alzheimer Disease	ENSG00000069482	51083	0	1	1	0	0	0	0	0	1	0	0	galanin prepropeptide	GALN|GLNN|GMAP|MGC40167	galanin|galanin-message-associated peptide|galanin-related peptide	11	11q13.2		0	3	0.0010		0	0	0	0.1
ACAT2	Alzheimer Disease	ENSG00000120437	39	0	0	1	0	0	0	0	0	0	0	0	acetyl-Coenzyme A acetyltransferase 2	-	OTTHUMP00000017527|acetoacetyl Coenzyme A thiolase|cytosolic acetoacetyl-CoA thiolase	6	6q25.3		0	1	0.0010		0	0	0	0.1
FTO	Alzheimer Disease		79068	0	0	1	0	0	0	0	0	0	0	0	fat mass and obesity associated	KIAA1752|MGC5149	-	16	16q12.2		0	1	0.0010		0	0	0	0.1
SREBF2	Alzheimer Disease	ENSG00000198911	6721	0	0	1	0	0	0	0	0	0	0	0	sterol regulatory element binding transcription factor 2	SREBP2|bHLHd2	OTTHUMP00000028740|sterol regulatory element-binding protein 2|sterol regulatory element-binding transcription factor 2	22	22q13		0	1	0.0010		0	0	0	0.1
ATXN1	Alzheimer Disease	ENSG00000124788	6310	0	1	1	0	0	0	0	0	1	0	0	ataxin 1	ATX1|D6S504E|SCA1	OTTHUMP00000016065|OTTHUMP00000039306	6	6p23		0	3	0.0010		0	0	0	0.1
DRD5	Alzheimer Disease	ENSG00000169676	1816	0	1	1	0	0	0	0	0	0	0	0	dopamine receptor D5	DBDR|DRD1B|DRD1L2|MGC10601	D1beta dopamine receptor|dopamine receptor D1B	4	4p16.1		0	2	0.0010		0	0	0	0.1
ADAM17	Alzheimer Disease	ENSG00000151694	6868	0	1	1	0	0	0	0	0	1	0	0	ADAM metallopeptidase domain 17	CD156B|CSVP|MGC71942|TACE	TNF-alpha converting enzyme|a disintegrin and metalloprotease domain 17|snake venom-like protease|tumor necrosis factor, alpha, converting enzyme	2	2p25		0	3	0.0010		0	0	0	0.1
LIPG	Alzheimer Disease	ENSG00000101670	9388	0	0	1	0	0	0	0	0	0	0	0	lipase, endothelial	EDL|EL|PRO719	endothelial cell-derived lipase|endothelial lipase|lipoprotein lipase H	18	18q21.1		0	1	0.0010		0	0	0	0.1
BCL2L1	Alzheimer Disease	ENSG00000171552	598	0	1	1	0	0	0	0	0	0	0	0	BCL2-like 1	BCL-XL/S|BCL2L|BCLX|Bcl-X|DKFZp781P2092|bcl-xL|bcl-xS	OTTHUMP00000030550|OTTHUMP00000030551|OTTHUMP00000030553	20	20q11.21		0	2	0.0010		0	0	0	0.1
IL12A	Alzheimer Disease	ENSG00000168811	3592	0	1	1	0	0	0	0	0	0	0	0	interleukin 12A (natural killer cell stimulatory factor 1, cytotoxic lymphocyte maturation factor 1, p35)	CLMF|IL-12A|NFSK|NKSF1|P35	IL-12, subunit p35|NF cell stimulatory factor chain 1|cytotoxic lymphocyte maturation factor 1, p35|interleukin 12, p35|interleukin 12A|interleukin-12 alpha chain|natural killer cell stimulatory factor 1, 35 kD subunit	3	3q25.33-q26		0	2	0.0010		0	0	0	0.1
SORT1	Alzheimer Disease	ENSG00000134243	6272	0	0	1	0	0	0	0	0	1	0	0	sortilin 1	Gp95|NT3	OTTHUMP00000013784|neurotensin receptor 3	1	1p21.3-p13.1|1p21.3-p13.1		0	2	0.0010		0	0	0	0.1
PPP3CA	Alzheimer Disease	ENSG00000138814	5530	0	1	1	0	0	0	0	1	0	0	0	protein phosphatase 3 (formerly 2B), catalytic subunit, alpha isoform	CALN|CALNA|CALNA1|CCN1|CNA1|PPP2B	calcineurin A alpha|protein phosphatase 3, catalytic subunit, alpha isoform|serine/threonine-protein phosphatase 2B catalytic subunit alpha isoform	4	4q21-q24		0	3	0.0010		0	0	0	0.1
CASP1	Alzheimer Disease	ENSG00000137752	834	0	1	1	0	0	0	0	0	0	0	0	caspase 1, apoptosis-related cysteine peptidase (interleukin 1, beta, convertase)	ICE|IL1BC|P45	CASP1 nirs variant 1|IL1B-convertase|caspase 1|caspase 1, apoptosis-related cysteine protease (interleukin 1, beta, convertase)|interleukin 1-B converting enzyme|interleukin 1-beta convertase	11	11q23		0	2	0.0010		0	0	0	0.1
CELSR2	Alzheimer Disease	ENSG00000143126	1952	0	0	1	0	0	0	0	0	0	0	0	cadherin, EGF LAG seven-pass G-type receptor 2 (flamingo homolog, Drosophila)	CDHF10|EGFL2|FLJ34118|FLJ42737|FLJ45143|FLJ45845|Flamingo1|KIAA0279|MEGF3	EGF-like-domain, multiple 2|OTTHUMP00000013794|cadherin EGF LAG seven-pass G-type receptor 2|epidermal growth factor-like 2|multiple epidermal growth factor-like domains 3	1	1p21		0	1	0.0010		0	0	0	0.1
RGSL1	Alzheimer Disease	ENSG00000121446	353299	0	0	1	0	0	0	0	0	0	0	0	regulator of G-protein signaling like 1	DKFZp434E169|RGSL|RGSL2	regulator of G-protein signaling like 2|regulator of G-protein signalling like 1|regulator of G-protein signalling like 2	1	1q25		0	1	0.0010		0	0	0	0.1
PLA2G6	Alzheimer Disease	ENSG00000184381	8398	0	1	1	0	0	0	0	0	0	0	0	phospholipase A2, group VI (cytosolic, calcium-independent)	CaI-PLA2|GVI|INAD1|IPLA2-VIA|PARK14|PLA2|PNPLA9|iPLA2	OTTHUMP00000028877|calcium-independent phospholipase A2|cytosolic, calcium-independent phospholipase A2|patatin-like phospholipase domain containing 9|phospholipase A2, group VI	22	22q13.1		0	2	0.0010		0	0	0	0.1
BCL2	Alzheimer Disease	ENSG00000171791	596	0	1	1	0	0	0	0	0	0	0	0	B-cell CLL/lymphoma 2	Bcl-2	B-cell lymphoma protein 2|OTTHUMP00000163680	18	18q21.33|18q21.3		0	2	0.0010		0	0	0	0.1
APBA1	Alzheimer Disease	ENSG00000107282	320	0	1	1	0	0	0	0	0	1	0	0	amyloid beta (A4) precursor protein-binding, family A, member 1	D9S411E|MINT1|X11|X11A|X11ALPHA	OTTHUMP00000021438|adaptor protein X11alpha|amyloid beta (A4) precursor protein-binding, family A, member 1 (X11)|amyloid beta A4 precursor protein-binding, family A, member 1|neuron-specific X11 protein|neuronal munc18-1-interacting protein 1|phosphotyrosine-binding/-interacting domain (PTB)-bearing protein	9	9q13-q21.1		0	3	0.0010		0	0	0	0.1
TOM1L2	Alzheimer Disease	ENSG00000175662	146691	0	0	1	0	0	0	0	0	0	0	0	target of myb1-like 2 (chicken)	FLJ32746	target of myb1-like 2	17	17p11.2		0	1	0.0010		0	0	0	0.1
PSRC1	Alzheimer Disease	ENSG00000134222	84722	0	0	1	0	0	0	0	0	0	0	0	proline/serine-rich coiled-coil 1	DDA3|FP3214|MGC1780|RP11-297O4.2	OTTHUMP00000013785|OTTHUMP00000013786|differential display and activated by p53|p53-regulated DDA3	1	1p13.3		0	1	0.0010		0	0	0	0.1
ZNF224	Alzheimer Disease	ENSG00000186019	7767	0	1	1	0	0	0	0	0	0	0	0	zinc finger protein 224	BMZF-2|BMZF2|KOX22|ZNF255|ZNF27	zinc finger 2, bone marrow|zinc finger protein 255|zinc finger protein 27 (KOX 22)|zinc finger protein ZNF255	19	19q13.2		0	2	0.0010		0	0	0	0.1
TRNL2	Alzheimer Disease		4568	0	0	1	0	0	0	0	0	0	0	0	mitochondrially encoded tRNA leucine 2 (CUN)	MTTL2	-	MT	-		0	1	0.0010		0	0	0	0.1
PCSK9	Alzheimer Disease	ENSG00000169174	255738	0	1	1	0	0	0	0	0	1	0	0	proprotein convertase subtilisin/kexin type 9	FH3|HCHOLA3|LDLCQ1|NARC-1|NARC1	OTTHUMP00000009833|convertase subtilisin/kexin type 9 preproprotein|neural apoptosis regulated convertase 1	1	1p32.3		0	3	0.0010		0	0	0	0.1
SLC7A4	Alzheimer Disease	ENSG00000099960	6545	0	0	1	0	0	0	0	0	0	0	0	solute carrier family 7 (cationic amino acid transporter, y+ system), member 4	CAT-4|CAT4|HCAT3|MGC129976|MGC129977|VH	Ig heavy chain variable region|VH 3 family	22	22q11.21		0	1	0.0010		0	0	0	0.1
GALNT2	Alzheimer Disease	ENSG00000143641	2590	0	0	1	0	0	0	0	0	0	0	0	UDP-N-acetyl-alpha-D-galactosamine:polypeptide N-acetylgalactosaminyltransferase 2 (GalNAc-T2)	GalNAc-T2	OTTHUMP00000035893|UDP-GalNAc transferase 2|polypeptide N-acetylgalactosaminyltransferase 2	1	1q41-q42		0	1	0.0010		0	0	0	0.1
PAFAH1B1	Alzheimer Disease	ENSG00000007168	5048	0	0	1	0	0	0	0	0	0	0	0	platelet-activating factor acetylhydrolase, isoform Ib, subunit 1 (45kDa)	LIS1|LIS2|MDCR|MDS|PAFAH	lissencephaly 1 protein|platelet-activating factor acetylhydrolase, isoform Ib, alpha subunit|platelet-activating factor acetylhydrolase, isoform Ib, alpha subunit 45kDa	17	17p13.3		0	1	0.0010		0	0	0	0.1
POLG	Alzheimer Disease	ENSG00000140521	5428	0	0	1	0	0	0	0	0	0	0	0	polymerase (DNA directed), gamma	FLJ27114|MDP1|PEO|POLG1|POLGA|SANDO|SCAE	DNA polymerase subunit gamma-1|DNA-directed DNA polymerase gamma|PolG, catalytic subunit|PolG-alpha|mitochondrial DNA polymerase catalytic subunit	15	15q25		0	1	0.0010		0	0	0	0.1
SLC25A4	Alzheimer Disease	ENSG00000151729	291	0	0	1	0	0	0	0	0	0	0	0	solute carrier family 25 (mitochondrial carrier; adenine nucleotide translocator), member 4	AAC1|ANT|ANT1|PEO2|PEO3|T1	adenine nucleotide translocator 1 (skeletal muscle)	4	4q35		0	1	0.0010		0	0	0	0.1
GCKR	Alzheimer Disease	ENSG00000084734	2646	0	0	1	0	0	0	0	0	0	0	0	glucokinase (hexokinase 4) regulator	GKRP	glucokinase (hexokinase 4) regulatory protein|glucokinase regulator|glucokinase regulatory protein|hexokinase 4	2	2p23		0	1	0.0010		0	0	0	0.1
MEF2A	Alzheimer Disease		4205	0	1	0	0	0	0	0	0	0	0	0	myocyte enhancer factor 2A	ADCAD1|RSRFC4|RSRFC9	MADS box transcription enhancer factor 2, polypeptide A (myocyte enhancer factor 2A)	15	15q26		0	1			0	0	0	0.0
MSNL1	Alzheimer Disease		4479	0	1	0	0	0	0	0	0	0	0	0	moesin-like 1	-	-	5	5p14.1		0	1			0	0	0	0.0
IGHM	Alzheimer Disease	ENSG00000211899	3507	0	0	0	0	0	0	0	0	1	0	0	immunoglobulin heavy constant mu	DKFZp686I15196|DKFZp686I15212|FLJ00385|MGC104996|MGC52291|MU|VH	-	14	14q32.33		0	1			0	0	0	0.0
B2M	Alzheimer Disease	ENSG00000166710	567	0	1	0	0	0	0	0	0	0	0	0	beta-2-microglobulin	-	beta chain of MHC class I molecules|beta-2-microglobin	15	15q21-q22.2		0	1			0	0	0	0.0
RPS20P25	Alzheimer Disease		100271235	0	1	0	0	0	0	0	0	0	0	0	ribosomal protein S20 pseudogene 25	RPS20_13_989	-	9	-		0	1			0	0	0	0.0
LPHN2	Alzheimer Disease	ENSG00000117114	23266	0	1	0	0	0	0	0	0	0	0	0	latrophilin 2	CIRL2|CL2|LEC1|LPHH1	OTTHUMP00000011441|OTTHUMP00000011444|calcium-independent alpha-latrotoxin receptor 2|latrophilin 1|latrophilin homolog 1|latrophilin homolog 2 (cow)|lectomedin-1	1	1p31.1		0	1			0	0	0	0.0
MAP3K5	Alzheimer Disease	ENSG00000197442	4217	0	1	0	0	0	0	0	0	0	0	0	mitogen-activated protein kinase kinase kinase 5	ASK1|MAPKKK5|MEKK5	MAP/ERK kinase kinase 5|MAPK/ERK kinase kinase 5|OTTHUMP00000017275|apoptosis signal regulating kinase 1	6	6q22.33		0	1			0	0	0	0.0
PIP5KL1	Alzheimer Disease	ENSG00000167103	138429	0	1	0	0	0	0	0	0	0	0	0	phosphatidylinositol-4-phosphate 5-kinase-like 1	MGC46424|PIPKH|bA203J24.5	phosphatidylinositol phosphate kinase homolog	9	9q34.11		0	1			0	0	0	0.0
UBE2L1	Alzheimer Disease		7330	0	1	0	0	0	0	0	0	1	0	0	ubiquitin-conjugating enzyme E2L 1	L-UBC|UBC4|UBCL|UBEL1	-	14	14q24.3		0	2			0	0	0	0.0
OGT	Alzheimer Disease	ENSG00000147162	8473	0	1	0	0	0	0	0	0	1	0	0	O-linked N-acetylglucosamine (GlcNAc) transferase (UDP-N-acetylglucosamine:polypeptide-N-acetylglucosaminyl transferase)	FLJ23071|HRNT1|MGC22921|O-GLCNAC	O-GlcNAc transferase p110 subunit|O-linked GlcNAc transferase|OTTHUMP00000032154|OTTHUMP00000032166|uridinediphospho-N-acetylglucosamine:polypeptide beta-N-acetylglucosaminyl transferase	X	Xq13		0	2			0	0	0	0.0
ROS1	Alzheimer Disease	ENSG00000047936	6098	0	0	0	0	0	0	0	0	1	0	0	c-ros oncogene 1 , receptor tyrosine kinase	MCF3|ROS|c-ros-1	OTTHUMP00000017814|OTTHUMP00000040389|proto-oncogene c-ros-1 protein|proto-oncogene tyrosine-protein kinase ROS|transmembrane tyrosine-specific protein kinase|v-ros UR2 sarcoma virus oncogene homolog 1|v-ros avian UR2 sarcoma virus oncogene homolog 1	6	6q22		0	1			0	0	0	0.0
TMEFF2	Alzheimer Disease	ENSG00000144339	23671	0	1	0	0	0	0	0	1	0	0	0	transmembrane protein with EGF-like and two follistatin-like domains 2	HPP1|TENB2|TPEF|TR	tomoregulin|transmembrane protein TENB2	2	2q32.3		0	2			0	0	0	0.0
BSG	Alzheimer Disease	ENSG00000172270	682	0	1	0	0	0	0	0	0	1	0	0	basigin (Ok blood group)	5F7|CD147|EMMPRIN|M6|OK|TCSF	CD147 antigen|M6 leukocyte activation antigen|OK blood group antigen|basigin|collagenase stimulatory factor|extracellular matrix metalloproteinase inducer	19	19p13.3		0	2			0	0	0	0.0
C4A	Alzheimer Disease	ENSG00000204319	720	0	1	0	0	0	0	0	0	1	0	0	complement component 4A (Rodgers blood group)	C4|C4A2|C4A3|C4A4|C4A6|C4S|CO4|CPAMD2|MGC164979|RG	C4A anaphylatoxin|OTTHUMP00000029266|Rodgers form of C4|acidic C4|complement component 4A	6	6p21.3		0	2			0	0	0	0.0
UGCG	Alzheimer Disease	ENSG00000148154	7357	0	0	0	0	0	0	0	0	1	0	0	UDP-glucose ceramide glucosyltransferase	GCS|GLCT1	OTTHUMP00000021925|UDP-glucose:N-acylsphingosine D-glucosyltransferase|ceramide glucosyltransferase|glucosylceramide synthase	9	9q31		0	1			0	0	0	0.0
VPS41	Alzheimer Disease	ENSG00000006715	27072	0	1	0	0	0	0	0	1	0	0	0	vacuolar protein sorting 41 homolog (S. cerevisiae)	HVPS41|HVSP41|hVps41p	OTTHUMP00000025247|vacuolar assembly protein 41|vacuolar protein sorting 41	7	7p14-p13		0	2			0	0	0	0.0
BCYRN1	Alzheimer Disease		618	0	1	0	0	0	0	0	0	1	0	0	brain cytoplasmic RNA 1 (non-protein coding)	BC200|BC200a|NCRNA00004	-	2	2p21		0	2			0	0	0	0.0
CYP1A2	Alzheimer Disease	ENSG00000140505	1544	0	1	0	0	0	0	0	0	1	0	0	cytochrome P450, family 1, subfamily A, polypeptide 2	CP12|P3-450|P450(PA)	P450 form 4|aryl hydrocarbon hydroxylase|cytochrome P450, subfamily I (aromatic compound-inducible), polypeptide 2|dioxin-inducible P3-450|flavoprotein-linked monooxygenase|microsomal monooxygenase|xenobiotic monooxygenase	15	15q24.1		0	2			0	0	0	0.0
MARK1	Alzheimer Disease	ENSG00000116141	4139	0	1	0	0	0	0	0	0	0	0	0	MAP/microtubule affinity-regulating kinase 1	KIAA1477|MARK|MGC126512|MGC126513	OTTHUMP00000035458	1	1q41		0	1			0	0	0	0.0
MARK2	Alzheimer Disease	ENSG00000072518	2011	0	0	0	0	0	0	0	0	1	0	0	MAP/microtubule affinity-regulating kinase 2	EMK1|MGC99619|PAR-1|Par1b	ELKL motif kinase 1|Ser/Thr protein kinase PAR-1B|serine/threonine protein kinase EMK	11	11q12-q13		0	1			0	0	0	0.0
JUN	Alzheimer Disease	ENSG00000177606	3725	0	1	0	0	0	0	0	0	1	0	0	jun oncogene	AP-1|AP1|c-Jun	Jun activation domain binding protein|OTTHUMP00000010036|activator protein 1|enhancer-binding protein AP1|v-jun avian sarcoma virus 17 oncogene homolog|v-jun sarcoma virus 17 oncogene homolog	1	1p32-p31		0	2			0	0	0	0.0
ZNF384	Alzheimer Disease	ENSG00000126746	171017	0	0	0	0	0	0	0	0	1	0	0	zinc finger protein 384	CAGH1|CAGH1A|CIZ|ERDA2|FLJ59043|NMP4|NP|TNRC1	Cas-interacting zinc finger protein|expanded repeat domain, CAG/CTG 2|nuclear matrix transcription factor 4|trinucleotide repeat containing 1	12	12p12		0	1			0	0	0	0.0
TFPI	Alzheimer Disease	ENSG00000003436	7035	0	1	0	0	0	0	0	0	1	0	0	tissue factor pathway inhibitor (lipoprotein-associated coagulation inhibitor)	EPI|LACI|TFI|TFPI1	OTTHUMP00000163472|anti-convertin|extrinsic pathway inhibitor|lipoprotein-associated coagulation inhibitor|tissue factor pathway inhibitor	2	2q32		0	2			0	0	0	0.0
EIF2AK2	Alzheimer Disease	ENSG00000055332	5610	0	1	0	0	0	0	0	0	1	0	0	eukaryotic translation initiation factor 2-alpha kinase 2	EIF2AK1|MGC126524|PKR|PRKR	OTTHUMP00000126954|double stranded RNA activated protein kinase|interferon-inducible elF2alpha kinase|protein kinase, interferon-inducible double stranded RNA dependent	2	2p22-p21		0	2			0	0	0	0.0
EIF2AK3	Alzheimer Disease	ENSG00000172071	9451	0	1	0	0	0	0	0	0	0	0	0	eukaryotic translation initiation factor 2-alpha kinase 3	DKFZp781H1925|HRI|PEK|PERK|WRS	eukaryotic translation initiation factor 2 alpha kinase 3	2	2p12		0	1			0	0	0	0.0
HSD17B10	Alzheimer Disease	ENSG00000072506	3028	0	1	0	0	0	0	0	1	1	0	0	hydroxysteroid (17-beta) dehydrogenase 10	17b-HSD10|ABAD|CAMR|DUPXp11.22|ERAB|HADH2|HCD2|MHBD|MRPP2|MRX17|MRX31|MRXS10|SCHAD|SDR5C1	17-beta-hydroxysteroid dehydrogenase type 10|3-hydroxy-2-methylbutyryl-CoA dehydrogenase|AB-binding alcohol dehydrogenase|OTTHUMP00000023348|OTTHUMP00000023349|amyloid-beta binding polypeptide|amyloid-beta peptide binding alcohol dehydrogenase|mental retardation, X-linked, syndromic 11|short chain L-3-hydroxyacyl-CoA dehydrogenase type 2|short chain dehydrogenase/reductase family 5C, member 1|sho…	X	Xp11.2		0	3			0	0	0	0.0
RALGPS2	Alzheimer Disease	ENSG00000116191	55103	0	1	0	0	0	0	0	1	0	0	0	Ral GEF with PH domain and SH3 binding motif 2	FLJ10244|FLJ25604|KIAA0351|dJ595C2.1	OTTHUMP00000033049|OTTHUMP00000033050|Ral-A exchange factor RalGPS2	1	1q25.2		0	2			0	0	0	0.0
ATP12A	Alzheimer Disease	ENSG00000075673	479	0	1	0	0	0	0	0	0	0	0	0	ATPase, H+/K+ transporting, nongastric, alpha polypeptide	ATP1AL1	ATPase, Na+/K+ transporting, alpha polypeptide-like 1|ATPase, Na+K+ transporting, alpha-1 polypeptide-like|OTTHUMP00000018132|OTTHUMP00000042326|hydrogen/potassium-exchanging ATPase 12A|non-gastric H(+)/K(+) ATPase alpha subunit|potassium-transporting ATPase alpha chain 2|proton pump|sodium/potassium ATPase, alpha polypeptide-like	13	13q12.12|13q12.1-q12.3		0	1			0	0	0	0.0
XAB2	Alzheimer Disease	ENSG00000076924	56949	0	1	0	0	0	0	0	0	0	0	0	XPA binding protein 2	DKFZp762C1015|HCNP|HCRN|NTC90|SYF1	SYF1 homolog, RNA splicing factor|crn-related protein kim1	19	19p13.2		0	1			0	0	0	0.0
CELIAC2	Alzheimer Disease		317782	0	0	0	0	0	0	0	0	1	0	0	celiac disease 2	CD|GSE	-	5	5q31-q33		0	1			0	0	0	0.0
ACER3	Alzheimer Disease	ENSG00000078124	55331	0	1	0	0	0	0	0	0	0	0	0	alkaline ceramidase 3	APHC|FLJ11238|PHCA	alkaline phytoceramidase|phytoceramidase, alkaline	11	11q13.5		0	1			0	0	0	0.0
ATD	Alzheimer Disease		465	0	0	0	0	0	0	0	0	1	0	0	asphixiating thoracic dystrophy (chondroectodermal dysplasia-like syndrome)	-	-	12	12p12.2-p11.21		0	1			0	0	0	0.0
GARS	Alzheimer Disease	ENSG00000106105	2617	0	1	0	0	0	0	0	0	1	0	0	glycyl-tRNA synthetase	CMT2D|DSMAV|GlyRS|HMN5|SMAD1	Charcot-Marie-Tooth neuropathy 2D|Charcot-Marie-Tooth neuropathy, neuronal type, D|glycine tRNA ligase	7	7p15		0	2			0	0	0	0.0
UBE2L3	Alzheimer Disease	ENSG00000185651	7332	0	1	0	0	0	0	0	1	0	0	0	ubiquitin-conjugating enzyme E2L 3	E2-F1|L-UBC|UBCH7|UbcM4	ubiquitin carrier protein|ubiquitin-conjugating enzyme UBCH7|ubiquitin-protein ligase	22	22q11.21		0	2			0	0	0	0.0
HPCX	Alzheimer Disease		9566	0	0	0	0	0	0	0	0	1	0	0	hereditary prostate cancer, X-linked	-	-	X	Xq27-q28		0	1			0	0	0	0.0
GART	Alzheimer Disease	ENSG00000159131	2618	0	1	0	0	0	0	0	0	0	0	0	phosphoribosylglycinamide formyltransferase, phosphoribosylglycinamide synthetase, phosphoribosylaminoimidazole synthetase	AIRS|GARS|GARTF|MGC47764|PAIS|PGFT|PRGS	OTTHUMP00000068280|OTTHUMP00000068281|OTTHUMP00000068282|OTTHUMP00000068337|trifunctional purine biosynthetic protein adenosine-3	21	21q22.1|21q22.11		0	1			0	0	0	0.0
RGS4	Alzheimer Disease	ENSG00000117152	5999	0	1	0	0	0	0	0	0	1	0	0	regulator of G-protein signaling 4	DKFZp761F1924|MGC2124|MGC60244|RGP4|SCZD9	OTTHUMP00000032322|regulator of G-protein signalling 4|schizophrenia disorder 9	1	1q23.3		0	2			0	0	0	0.0
PKP4	Alzheimer Disease	ENSG00000144283	8502	0	1	0	0	0	0	0	0	1	0	0	plakophilin 4	FLJ31261|FLJ42243|p0071	catenin 4	2	2q23-q31		0	2			0	0	0	0.0
RGS6	Alzheimer Disease		9628	0	1	0	0	0	0	0	1	0	0	0	regulator of G-protein signaling 6	DKFZp313G1241|FLJ43552|GAP|MGC142132	G protein signaling 6 regulator|GTPase activating protein|H_DJ0283M22.1|H_DJ1108A12.1|WUGSC:H_DJ0283M22.1|WUGSC:H_DJ1108A12.1|regulator of G protein signaling 6|regulator of G protein signalling 6|regulator of G-protein signalling 6	14	14q24.3		0	2			0	0	0	0.0
CYP2C19	Alzheimer Disease	ENSG00000165841	1557	0	1	0	0	0	0	0	0	0	0	0	cytochrome P450, family 2, subfamily C, polypeptide 19	CPCJ|CYP2C|P450C2C|P450IIC19	OTTHUMP00000020132|OTTHUMP00000059588|S-mephenytoin 4-hydroxylase|cytochrome P-450 II C|cytochrome P450, subfamily IIC (mephenytoin 4-hydroxylase), polypeptide 19|flavoprotein-linked monooxygenase|mephenytoin 4'-hydroxylase|microsomal monooxygenase|xenobiotic monooxygenase	10	10q24.1-q24.3		0	1			0	0	0	0.0
GRIP1	Alzheimer Disease		23426	0	1	0	0	0	0	0	0	0	0	0	glutamate receptor interacting protein 1	GRIP	-	12	12q14.3		0	1			0	0	0	0.0
RNF182	Alzheimer Disease	ENSG00000180537	221687	0	0	0	0	0	0	0	1	0	0	0	ring finger protein 182	FLJ40772|MGC33993	-	6	6p23		0	1			0	0	0	0.0
SIRPB1	Alzheimer Disease	ENSG00000101307	10326	0	1	0	0	0	0	0	0	0	0	0	signal-regulatory protein beta 1	CD172b|DKFZp686A05192|FLJ26614|SIRP-BETA-1	OTTHUMP00000029992|OTTHUMP00000029993	20	20p13		0	1			0	0	0	0.0
TYR	Alzheimer Disease	ENSG00000077498	7299	0	1	0	0	0	0	0	0	0	0	0	tyrosinase (oculocutaneous albinism IA)	OCA1A|OCAIA|SHEP3	tyrosinase	11	11q14-q21		0	1			0	0	0	0.0
AMY2A	Alzheimer Disease	ENSG00000196318	279	0	0	0	0	0	0	0	0	0	0	1	amylase, alpha 2A (pancreatic)	AMY2|AMY2B|PA	1,4-alpha-D-glucan glucanohydrolase|OTTHUMP00000012694|alpha-amylase|amylase, pancreatic, alpha-2A|found in the pancreas|glycogenase|pancreatic amylase 2A|pancreatic amylase alpha 2A	1	1p21		0	1			1	0	0	0.0
AVP	Alzheimer Disease	ENSG00000101200	551	0	1	0	0	0	0	0	0	0	0	0	arginine vasopressin	ADH|ARVP|AVP-NPII|AVRP|VP	OTTHUMP00000030089|antidiuretic hormone|arginine vasopressin-neurophysin II|neurohypophyseal|vasopressin-neurophysin II-copeptin	20	20p13		0	1			0	0	0	0.0
APCS	Alzheimer Disease	ENSG00000132703	325	0	1	0	0	0	0	0	0	0	0	0	amyloid P component, serum	MGC88159|PTX2|SAP	9.5S alpha-1-glycoprotein|OTTHUMP00000024355|pentaxin-related|serum amyloid P component	1	1q21-q23		0	1			0	0	0	0.0
ANP32B	Alzheimer Disease	ENSG00000136938	10541	0	1	0	0	0	0	0	0	0	0	0	acidic (leucine-rich) nuclear phosphoprotein 32 family, member B	APRIL|PHAPI2|SSP29	OTTHUMP00000021759|OTTHUMP00000063770|acidic protein rich in leucines	9	9q22.32		0	1			0	0	0	0.0
AIFM2	Alzheimer Disease	ENSG00000042286	84883	0	0	0	0	0	0	0	0	1	0	0	apoptosis-inducing factor, mitochondrion-associated, 2	AMID|PRG3|RP11-367H5.2	5430437E11Rik|OTTHUMP00000019739|OTTHUMP00000019740|apoptosis-inducing factor (AIF)-homologous mitochondrion-associated inducer of death|apoptosis-inducing factor (AIF)-like mitchondrion-associated inducer of death|apoptosis-inducing factor (AIF)-like mitochondrion-associated inducer of death|p53-responsive gene 3	10	10q22.1		0	1			0	0	0	0.0
AIFM1	Alzheimer Disease	ENSG00000156709	9131	0	1	0	0	0	0	0	0	1	0	0	apoptosis-inducing factor, mitochondrion-associated, 1	AIF|MGC111425|PDCD8	OTTHUMP00000024007|OTTHUMP00000024008|OTTHUMP00000024009|programmed cell death 8|programmed cell death 8 (apoptosis-inducing factor)|striatal apoptosis-inducing factor	X	Xq25-q26		0	2			0	0	0	0.0
ELANE	Alzheimer Disease	ENSG00000197561	1991	0	1	0	0	0	0	0	0	1	0	0	elastase, neutrophil expressed	ELA2|GE|HLE|HNE|NE|PMN-E	bone marrow serine protease|elastase 2, neutrophil|granulocyte-derived elastase|leukocyte elastase|medullasin|neutrophil elastase|polymorphonuclear elastase	19	19p13.3		0	2			0	0	0	0.0
GIF	Alzheimer Disease	ENSG00000134812	2694	0	0	0	0	0	0	0	0	1	0	0	gastric intrinsic factor (vitamin B synthesis)	IF|IFMH|INF|TCN3	-	11	11q13		0	1			0	0	0	0.0
CFTR	Alzheimer Disease	ENSG00000001626	1080	0	1	0	0	0	0	0	0	1	0	0	cystic fibrosis transmembrane conductance regulator (ATP-binding cassette sub-family C, member 7)	ABC35|ABCC7|CF|CFTR/MRP|MRP7|TNR-CFTR|dJ760C5.1	ATP-binding cassette sub-family C, member 7|cystic fibrosis transmembrane conductance regulator	7	7q31.2		0	2			0	0	0	0.0
RFTN1	Alzheimer Disease	ENSG00000131378	23180	0	1	0	0	0	0	0	0	0	0	0	raftlin, lipid raft linker 1	FLJ23866|KIAA0084|MGC141678|MGC44480|MIG2|PIB10|PIG9|RAFTLIN	cell migration-inducing gene 2|proliferation-inducing protein 10|proliferation-inducing protein 9|raft-linking protein	3	3p24.3		0	1			0	0	0	0.0
MMP14	Alzheimer Disease	ENSG00000157227	4323	0	0	0	0	0	0	0	0	1	0	0	matrix metallopeptidase 14 (membrane-inserted)	MMP-X1|MT1-MMP|MTMMP1	matrix metalloproteinase 14|matrix metalloproteinase 14 (membrane-inserted)|membrane type 1 metalloprotease|membrane-type matrix metalloproteinase 1|membrane-type-1 matrix metalloproteinase	14	14q11-q12		0	1			0	0	0	0.0
MMP12	Alzheimer Disease		4321	0	1	0	0	0	0	0	0	0	0	0	matrix metallopeptidase 12 (macrophage elastase)	HME|MGC138506|MME	macrophage elastase|macrophage metalloelastase|matrix metalloproteinase 12|matrix metalloproteinase 12 (macrophage elastase)	11	11q22.3		0	1			0	0	0	0.0
MMP10	Alzheimer Disease	ENSG00000166670	4319	0	1	0	0	0	0	0	0	0	0	0	matrix metallopeptidase 10 (stromelysin 2)	SL-2|STMY2	matrix metalloprotease 10|matrix metalloproteinase 10|matrix metalloproteinase 10 (stromelysin 2)|stromelysin 2|transin 2	11	11q22.3		0	1			0	0	0	0.0
FANCD2	Alzheimer Disease	ENSG00000144554	2177	0	1	0	0	0	0	0	0	1	0	0	Fanconi anemia, complementation group D2	DKFZp762A223|FA-D2|FA4|FACD|FAD|FAD2|FANCD|FLJ23826	Fanconi anemia complementation group D2|type 4 Fanconi pancytopenia	3	3p26		0	2			0	0	0	0.0
THEM4	Alzheimer Disease	ENSG00000159445	117145	0	1	0	0	0	0	0	0	0	0	0	thioesterase superfamily member 4	CTMP|MGC29636	C-terminal modulator protein|OTTHUMP00000015248	1	1q21		0	1			0	0	0	0.0
PART1	Alzheimer Disease		25859	0	0	0	0	0	0	0	0	1	0	0	-	DKFZp586D0823	-	5	5q12.1		0	1			0	0	0	0.0
NECAB3	Alzheimer Disease	ENSG00000125967	63941	0	1	0	0	0	0	0	0	0	0	0	N-terminal EF-hand calcium binding protein 3	APBA2BP|EFCBP3|NIP1|STIP3|SYTIP2|XB51|dJ63M2.4|dJ63M2.5	EF-hand calcium binding protein 3|Nek2-interacting protein 1|OTTHUMP00000030659|OTTHUMP00000035342|X11L-binding protein 51|amyloid beta (A4) precursor protein-binding, family A, member 2 binding protein|neuronal calcium-binding protein NECAB3|synaptotagmin interacting protein 2|synaptotagmin interacting protein STIP3	20	20q11.22		0	1			0	0	0	0.0
TRIM11	Alzheimer Disease	ENSG00000154370	81559	0	1	0	0	0	0	0	0	0	0	0	tripartite motif-containing 11	BIA1|RNF92	-	1	1q42.13		0	1			0	0	0	0.0
NECAB1	Alzheimer Disease		64168	0	1	0	0	0	0	0	0	0	0	0	N-terminal EF-hand calcium binding protein 1	EFCBP1|STIP-1	EF hand calcium binding protein 1|EF-hand calcium binding protein 1|neuronal calcium binding protein|synaptotagmin interacting protein 1	8	8q21.3		0	1			0	0	0	0.0
USP39	Alzheimer Disease	ENSG00000168883	10713	0	0	0	0	0	0	0	0	1	0	0	ubiquitin specific peptidase 39	CGI-21|HSPC332|MGC75069|SAD1|SNRNP65	SnRNP assembly defective 1 homolog|U4/U6.U5 tri-snRNP-associated 65 kDa protein|small nuclear ribonucleoprotein 65kDa (U4/U6.U5)|ubiquitin specific protease 39	2	2p11.2		0	1			0	0	0	0.0
SDHA	Alzheimer Disease	ENSG00000073578	6389	0	1	0	0	0	0	0	0	0	0	0	succinate dehydrogenase complex, subunit A, flavoprotein (Fp)	FP|SDH2|SDHF	succinate dehydrogenase complex flavoprotein subunit|succinate dehydrogenase complex, subunit A, flavoprotein	5	5p15		0	1			0	0	0	0.0
SDHB	Alzheimer Disease	ENSG00000117118	6390	0	1	0	0	0	0	0	0	0	0	0	succinate dehydrogenase complex, subunit B, iron sulfur (Ip)	FLJ92337|IP|PGL4|SDH|SDH1|SDHIP	OTTHUMP00000002396|OTTHUMP00000044624	1	1p36.1-p35		0	1			0	0	0	0.0
PHF17	Alzheimer Disease	ENSG00000077684	79960	0	0	0	0	0	0	0	0	1	0	0	PHD finger protein 17	FLJ22479|JADE1|KIAA1807	PHD protein Jade-1|gene for apoptosis and differentiation in epithelia	4	4q26-q27		0	1			0	0	0	0.0
NRAS	Alzheimer Disease	ENSG00000213281	4893	0	0	0	0	0	0	0	0	1	0	0	neuroblastoma RAS viral (v-ras) oncogene homolog	ALPS4|N-ras|NRAS1	N-ras protein part 4|OTTHUMP00000013879|v-ras neuroblastoma RAS viral oncogene homolog	1	1p13.2		0	1			0	0	0	0.0
TUBBP3	Alzheimer Disease		326106	0	0	0	0	0	0	0	0	1	0	0	tubulin, beta pseudogene 3	-	-	14	14q21.2		0	1			0	0	0	0.0
TUBBP2	Alzheimer Disease		647000	0	0	0	0	0	0	0	0	1	0	0	tubulin, beta pseudogene 2	-	-	13	13q14.11		0	1			0	0	0	0.0
DUSP1	Alzheimer Disease	ENSG00000120129	1843	0	0	0	0	0	0	0	0	1	0	0	dual specificity phosphatase 1	CL100|HVH1|MKP-1|MKP1|PTPN10	serine/threonine specific protein phosphatase	5	5q34		0	1			0	0	0	0.0
TUBBP1	Alzheimer Disease		92755	0	0	0	0	0	0	0	0	1	0	0	tubulin, beta pseudogene 1	-	-	8	8p12		0	1			0	0	0	0.0
GSK3A	Alzheimer Disease	ENSG00000105723	2931	0	1	0	0	0	0	0	0	1	0	0	glycogen synthase kinase 3 alpha	DKFZp686D0638	-	19	19q13.2		0	2			0	0	0	0.0
SDHC	Alzheimer Disease	ENSG00000143252	6391	0	1	0	0	0	0	0	0	0	0	0	succinate dehydrogenase complex, subunit C, integral membrane protein, 15kDa	CYB560|CYBL|PGL3|QPS1|SDH3	OTTHUMP00000032375|cytochrome B large subunit of complex II|integral membrane protein CII-3|integral membrane protein CII-3b|succinate dehydrogenase complex, subunit C|succinate dehydrogenase cytochrome b560 subunit|succinate-ubiquinone oxidoreducatase cytochrome B large subunit	1	1q23.3		0	1			0	0	0	0.0
SDHD	Alzheimer Disease	ENSG00000204370	6392	0	1	0	0	0	0	0	0	0	0	0	succinate dehydrogenase complex, subunit D, integral membrane protein	CBT1|PGL|PGL1|SDH4	succinate dehydrogenase complex, subunit D|succinate dehydrogenase ubiquinone cytochrome B small subunit	11	11q23		0	1			0	0	0	0.0
LRP4	Alzheimer Disease	ENSG00000134569	4038	0	1	0	0	0	0	0	0	0	0	0	low density lipoprotein receptor-related protein 4	KIAA0816|LRP10|MEGF7	low-density lipoprotein receptor-related protein 4	11	11p11.2-p12		0	1			0	0	0	0.0
MTSS1	Alzheimer Disease	ENSG00000170873	9788	0	0	0	0	0	0	0	0	1	0	0	metastasis suppressor 1	DKFZp781P2223|FLJ44694|KIAA0429|MIM|MIMA|MIMB	missing in metastasis	8	8p22		0	1			0	0	0	0.0
IL16	Alzheimer Disease	ENSG00000172349	3603	0	1	0	0	0	0	0	0	0	0	0	interleukin 16 (lymphocyte chemoattractant factor)	FLJ16806|FLJ42735|FLJ44234|HsT19289|IL-16|LCF|prIL-16	OTTHUMP00000190849|OTTHUMP00000190850|interleukin 16|lymphocyte chemoattractant factor	15	15q26.3		0	1			0	0	0	0.0
MICD	Alzheimer Disease		4279	0	0	0	0	0	0	0	0	1	0	0	MHC class I polypeptide-related sequence D	PERB11.4	-	6	6p21.3		0	1			0	0	0	0.0
ATOX1	Alzheimer Disease	ENSG00000177556	475	0	1	0	0	0	0	0	0	0	0	0	ATX1 antioxidant protein 1 homolog (yeast)	ATX1|HAH1|MGC138453|MGC138455	antioxidant protein 1|copper transport protein|metal transport protein	5	5q32		0	1			0	0	0	0.0
GRIK4	Alzheimer Disease	ENSG00000149403	2900	0	0	0	0	0	0	0	0	1	0	0	glutamate receptor, ionotropic, kainate 4	EAA1|GRIK|KA1	excitatory amino acid receptor 1|glutamate receptor KA1	11	11q22.3		0	1			0	0	0	0.0
MICE	Alzheimer Disease		4280	0	0	0	0	0	0	0	0	1	0	0	MHC class I polypeptide-related sequence E	PERB11.5|dJ377H14.7	-	6	6p21.3		0	1			0	0	0	0.0
TGFB3	Alzheimer Disease	ENSG00000119699	7043	0	1	0	0	0	0	0	0	0	0	0	transforming growth factor, beta 3	ARVD|FLJ16571|TGF-beta3	-	14	14q24		0	1			0	0	0	0.0
IL13	Alzheimer Disease	ENSG00000169194	3596	0	1	0	0	0	0	0	0	0	0	0	interleukin 13	ALRH|BHR1|IL-13|MGC116786|MGC116788|MGC116789|P600	-	5	5q31		0	1			0	0	0	0.0
IL15	Alzheimer Disease	ENSG00000164136	3600	0	1	0	0	0	0	0	0	1	0	0	interleukin 15	IL-15|MGC9721	OTTHUMP00000164617	4	4q31		0	2			0	0	0	0.0
TGFB2	Alzheimer Disease	ENSG00000092969	7042	0	1	0	0	0	0	0	0	1	0	0	transforming growth factor, beta 2	MGC116892|TGF-beta2	OTTHUMP00000037528	1	1q41		0	2			0	0	0	0.0
PACSIN3	Alzheimer Disease	ENSG00000165912	29763	0	1	0	0	0	0	0	0	0	0	0	protein kinase C and casein kinase substrate in neurons 3	SDPIII	SH3 domain-containing protein 6511|syndapin III	11	11p12-p11.12		0	1			0	0	0	0.0
ATG5	Alzheimer Disease	ENSG00000057663	9474	0	1	0	0	0	0	0	0	0	0	0	ATG5 autophagy related 5 homolog (S. cerevisiae)	APG5|APG5-LIKE|APG5L|ASP|hAPG5	APG5 (autophagy 5, S. cerevisiae)-like|APG5 autophagy 5-like|ATG5 autophagy related 5-like|OTTHUMP00000017823|OTTHUMP00000017824|OTTHUMP00000040507|apoptosis specific protein	6	6q21		0	1			0	0	0	0.0
GALR1	Alzheimer Disease	ENSG00000166573	2587	0	1	0	0	0	0	0	0	1	0	0	galanin receptor 1	GALNR|GALNR1	-	18	18q23		0	2			0	0	0	0.0
GALR3	Alzheimer Disease	ENSG00000128310	8484	0	1	0	0	0	0	0	0	0	0	0	galanin receptor 3	-	OTTHUMP00000028820|galanin receptor, family member 3	22	22q13.1		0	1			0	0	0	0.0
GALR2	Alzheimer Disease	ENSG00000182687	8811	0	1	0	0	0	0	0	0	0	0	0	galanin receptor 2	GALNR2|MGC125983|MGC125984	-	17	17q25.3		0	1			0	0	0	0.0
MLST8	Alzheimer Disease	ENSG00000167965	64223	0	1	0	0	0	0	0	0	0	0	0	MTOR associated protein, LST8 homolog (S. cerevisiae)	GBL|GbetaL|LST8|MGC111011|POP3|WAT1	G protein beta subunit like|G protein beta subunit-like|OTTHUMP00000159046	16	16p13.3		0	1			0	0	0	0.0
RPS27A	Alzheimer Disease	ENSG00000143947	6233	0	1	0	0	0	0	0	1	0	0	0	ribosomal protein S27a	CEP80|HUBCEP80|UBA80|UBCEP1|UBCEP80	40S ribosomal protein S27a|ubiquitin and ribosomal protein S27a|ubiquitin carboxyl extension protein 80|ubiquitin-CEP80	2	2p16		0	2			0	0	0	0.0
RNF146	Alzheimer Disease		81847	0	1	0	0	0	0	0	1	1	0	0	ring finger protein 146	DKFZp434O1427|RP3-351K20.1|dJ351K20.1	2610509H23Rik|OTTHUMP00000017163|dactylidin	6	6q22.1-q22.33		0	3			0	0	0	0.0
HLA-H	Alzheimer Disease		3136	1	1	0	0	0	0	0	0	0	0	0	major histocompatibility complex, class I, H (pseudogene)	HLAHP	-	6	6p21.3		0	2			0	0	0	0.0
NRD1	Alzheimer Disease	ENSG00000078618	4898	0	1	0	0	0	0	0	0	0	0	0	nardilysin (N-arginine dibasic convertase)	hNRD1|hNRD2	OTTHUMP00000010037|nardilysin	1	1p32.2-p32.1		0	1			0	0	0	0.0
FADD	Alzheimer Disease	ENSG00000168040	8772	0	1	0	0	0	0	0	0	0	0	0	Fas (TNFRSF6)-associated via death domain	GIG3|MGC8528|MORT1	Fas-associated via death domain|Fas-associating death domain-containing protein|Fas-associating protein with death domain|growth-inhibiting gene 3 protein|mediator of receptor-induced toxicity	11	11q13.3		0	1			0	0	0	0.0
HLA-C	Alzheimer Disease	ENSG00000204525	3107	0	1	0	0	0	0	0	0	0	0	0	major histocompatibility complex, class I, C	D6S204|FLJ27082|HLA-Cw|HLA-Cw12|HLA-JY3|HLC-C|PSORS1	HLA class I antigen|HLA class I heavy chain|HLA class I histocompatibility antigen, C alpha chain|HLA-C (Cw*1201)|HLA-Cw*050x|MHC class I HLA-C|MHC class I HLA-Cw*0803|MHC class I antigen HLA-C|MHC class I antigen heavy chain HLA-C|MHC class I protein HLA-C heavy chain|OTTHUMP00000029213|class I MHC antigen HLA-B heavy chain|human leukocyte antigen-C alpha chain|leucocyte antigen C|leucocyte anti…	6	6p21.3		0	1			0	0	0	0.0
HLA-B	Alzheimer Disease	ENSG00000204525	3106	0	1	0	0	0	0	0	0	1	0	0	major histocompatibility complex, class I, B	AS|HLA-B-7301|HLA-B73|HLAB|HLAC|MGC111087|SPDA1	HLA class I histocompatibility antigen, B alpha chain|HLA class I histocompatibility antigen, B-7 alpha chain|HLA class I histocompatibility antigen, Cw-5 alpha chain|HLA-B alpha chain (HLA-B*7301)|MHC Class I HLA heavy chain|MHC HLA-B cell surface glycoprotein|MHC class I antigen GN00104|MHC class I antigen HLA-B heavy chain|MHC class I antigen SHCHA|OTTHUMP00000029212|OTTHUMP00000034826|leukocy…	6	6p21.3		0	2			0	0	0	0.0
TACC3	Alzheimer Disease	ENSG00000013810	10460	0	0	0	0	0	0	0	0	1	0	0	transforming, acidic coiled-coil containing protein 3	ERIC1|MGC117382|MGC133242	-	4	4p16.3		0	1			0	0	0	0.0
RNASEH2A	Alzheimer Disease	ENSG00000104889	10535	0	1	0	0	0	0	0	0	0	0	0	ribonuclease H2, subunit A	AGS4|JUNB|RNASEHI|RNHIA|RNHL	ribonuclease H2, large subunit|ribonuclease HI, large subunit	19	19p13.13		0	1			0	0	0	0.0
HLA-E	Alzheimer Disease	ENSG00000204592	3133	0	1	0	0	0	0	0	0	1	0	0	major histocompatibility complex, class I, E	DKFZp686P19218|EA1.2|EA2.1|HLA-6.2|MHC|QA1	HLA class I histocompatibility antigen, E alpha chain|MHC HLA-E alpha-1|MHC HLA-E alpha-2.1|MHC class I antigen|OTTHUMP00000029214|lymphocyte antigen	6	6p21.3		0	2			0	0	0	0.0
HLA-G	Alzheimer Disease	ENSG00000204632	3135	0	1	0	0	0	0	0	0	1	0	0	major histocompatibility complex, class I, G	MHC-G	HLA class I molecule|HLA-G histocompatibility antigen, class I, G|MHC class I antigen|OTTHUMP00000039485|b2 microglobulin	6	6p21.3		0	2			0	0	0	0.0
HLA-F	Alzheimer Disease	ENSG00000204642	3134	0	1	0	0	0	0	0	0	0	0	0	major histocompatibility complex, class I, F	CDA12|HLA-5.4|HLA-CDA12|HLAF	HLA class I molecule|MHC class I antigen|MHC class Ib antigen|OTTHUMP00000109209|OTTHUMP00000109210|OTTHUMP00000109211|leukocyte antigen F	6	6p21.3		0	1			0	0	0	0.0
EP300	Alzheimer Disease	ENSG00000100393	2033	0	0	0	0	0	0	0	0	1	0	0	E1A binding protein p300	KAT3B|p300	E1A-associated protein p300|E1A-binding protein, 300kD|OTTHUMP00000028668|histone acetyltransferase p300	22	22q13.2		0	1			0	0	0	0.0
HIF1A	Alzheimer Disease	ENSG00000100644	3091	0	1	0	0	0	0	0	0	0	0	0	hypoxia inducible factor 1, alpha subunit (basic helix-loop-helix transcription factor)	HIF-1alpha|HIF1|HIF1-ALPHA|MOP1|PASD8|bHLHe78	ARNT interacting protein|hypoxia-inducible factor 1 alpha isoform I.3|hypoxia-inducible factor 1, alpha subunit|hypoxia-inducible factor 1, alpha subunit (basic helix-loop-helix transcription factor)|member of PAS superfamily 1	14	14q21-q24		0	1			0	0	0	0.0
FAM38A	Alzheimer Disease		9780	0	1	0	0	0	0	0	1	0	0	0	family with sequence similarity 38, member A	KIAA0233|Mib	-	16	16q24.3		0	2			0	0	0	0.0
SPTB	Alzheimer Disease	ENSG00000070182	6710	0	1	0	0	0	0	0	0	0	0	0	spectrin, beta, erythrocytic	EL3|HS2|HSpTB1|SPH2	beta I spectrin form betaI sigma3|beta-spectrin|membrane cytoskeletal protein|spectrin beta|spectrin, beta, erythrocytic (includes sperocytosis, clinical type I)|spectrin, beta, erythrocytic (includes spherocytosis, clinical type I)|spherocytosis, clinical type I	14	14q23-q24.2		0	1			0	0	0	0.0
CCL7	Alzheimer Disease	ENSG00000108688	6354	0	1	0	0	0	0	0	0	1	0	0	chemokine (C-C motif) ligand 7	FIC|MARC|MCP-3|MCP3|MGC138463|MGC138465|NC28|SCYA6|SCYA7	monocyte chemoattractant protein 3|monocyte chemotactic protein 3|small inducible cytokine A7 (monocyte chemotactic protein 3)	17	17q11.2-q12		0	2			0	0	0	0.0
ATF2	Alzheimer Disease	ENSG00000115966	1386	0	1	0	0	0	0	0	0	0	0	0	activating transcription factor 2	CRE-BP1|CREB2|HB16|MGC111558|TREB7	OTTHUMP00000163262|activating transcription factor 2 splice variant ATF2-var2|cAMP responsive element binding protein 2, formerly	2	2q32		0	1			0	0	0	0.0
PRUNE2	Alzheimer Disease	ENSG00000156035	158471	0	1	0	0	0	0	0	0	0	0	0	prune homolog 2 (Drosophila)	A214N16.3|BMCC1|BNIPXL|C9orf65|DKFZp762K117|FLJ50060|FLJ54876|FLJ59118|KIAA0367|RP11-58J3.2|bA214N16.3	BCH motif-containing molecule at the carboxyl terminal region 1|BNIP2 motif containing molecule at the carboxyl terminal region 1|OTTHUMP00000021508|prune homolog 2	9	9q21.13		0	1			0	0	0	0.0
FBXW7	Alzheimer Disease	ENSG00000109670	55294	0	0	0	0	0	0	0	0	1	0	0	F-box and WD repeat domain containing 7	AGO|CDC4|DKFZp686F23254|FBW6|FBW7|FBX30|FBXO30|FBXW6|FLJ16457|SEL-10|SEL10	F-box and WD-40 domain protein 7 (archipelago homolog, Drosophila)|F-box protein FBW7|F-box protein SEL-10|archipelago homolog|archipelago, Drosophila, homolog of|homolog of C elegans sel-10	4	4q31.3		0	1			0	0	0	0.0
SCN9A	Alzheimer Disease	ENSG00000169432	6335	0	0	0	0	0	0	0	0	1	0	0	sodium channel, voltage-gated, type IX, alpha subunit	ETHA|NE-NA|NENA|Nav1.7|PN1	sodium channel, voltage-gated, type IX, alpha|sodium channel, voltage-gated, type IX, alpha polypeptide|voltage-gated sodium channel alpha subunit Nav1.7	2	2q24		0	1			0	0	0	0.0
ADRA2C	Alzheimer Disease	ENSG00000184160	152	0	1	0	0	0	0	0	0	0	0	0	adrenergic, alpha-2C-, receptor	ADRA2L2|ADRA2RL2|ADRARL2|ALPHA2CAR	alpha-2C-adrenergic receptor|alpha2-AR-C4	4	4p16		0	1			0	0	0	0.0
TFF1	Alzheimer Disease	ENSG00000160182	7031	0	0	0	0	0	0	0	0	1	0	0	trefoil factor 1	BCEI|D21S21|HP1.A|HPS2|pNR-2|pS2	breast cancer estrogen-inducible sequence|gastrointestinal trefoil protein pS2	21	21q22.3		0	1			0	0	0	0.0
FIBP	Alzheimer Disease	ENSG00000172500	9158	0	1	0	0	0	0	0	0	0	0	0	fibroblast growth factor (acidic) intracellular binding protein	FGFIBP|FIBP-1	FGF intracellular binding protein	11	11q13.1		0	1			0	0	0	0.0
SPPL2B	Alzheimer Disease		56928	0	1	0	0	0	0	0	0	1	0	0	-	IMP4|KIAA1532|MGC111084|PSL1	SPP-like 2B|intramembrane protease 4|presenilin-like protein 1	19	19p13.3		0	2			0	0	0	0.0
SPPL2A	Alzheimer Disease	ENSG00000138600	84888	0	1	0	0	0	0	0	0	0	0	0	-	IMP3|PSL2	intramembrane cleaving protease|intramembrane protease 3|presenilin-like protein 2	15	15q21.2		0	1			0	0	0	0.0
ICMT	Alzheimer Disease	ENSG00000116237	23463	0	1	0	0	0	0	0	0	0	0	0	isoprenylcysteine carboxyl methyltransferase	HSTE14|MGC39955|MST098|MSTP098|PCCMT|PCMT|PPMT	OTTHUMP00000001381|prenylated protein carboxyl methyltransferase|prenylcysteine carboxyl methyltransferase|protein-S isoprenylcysteine O-methyltransferase	1	1p36.21		0	1			0	0	0	0.0
ATF6	Alzheimer Disease	ENSG00000118217	22926	0	1	0	0	0	0	0	0	1	0	0	activating transcription factor 6	ATF6A	OTTHUMP00000025585|activating transcription factor 6 alpha	1	1q22-q23		0	2			0	0	0	0.0
ATP7A	Alzheimer Disease	ENSG00000165240	538	0	1	0	0	0	0	0	0	0	0	0	ATPase, Cu++ transporting, alpha polypeptide	FLJ17790|MK|MNK	Cu++-transporting P-type ATPase|Menkes disease-associated protein|OTTHUMP00000023593|OTTHUMP00000062077|copper pump 1|copper-transporting ATPase 1	X	Xq13.2-q13.3		0	1			0	0	0	0.0
LAMP1	Alzheimer Disease	ENSG00000185896	3916	0	1	0	0	0	0	0	0	0	0	0	lysosomal-associated membrane protein 1	CD107a|LAMPA|LGP120	OTTHUMP00000040663	13	13q34		0	1			0	0	0	0.0
CDKN1A	Alzheimer Disease	ENSG00000124762	1026	0	1	0	0	0	0	0	0	1	0	0	cyclin-dependent kinase inhibitor 1A (p21, Cip1)	CAP20|CDKN1|CIP1|MDA-6|P21|SDI1|WAF1|p21CIP1	CDK-interaction protein 1|DNA synthesis inhibitor|OTTHUMP00000016298|cyclin-dependent kinase inhibitor 1A|melanoma differentiation associated protein 6|p21Cip1/Waf1|wild-type p53-activated fragment 1	6	6p21.2		0	2			0	0	0	0.0
ATF4	Alzheimer Disease	ENSG00000128272	468	0	0	0	0	0	0	0	0	1	0	0	activating transcription factor 4 (tax-responsive enhancer element B67)	CREB-2|CREB2|TAXREB67|TXREB	activating transcription factor 4|cAMP response element-binding protein 2	22	22q13.1		0	1			0	0	0	0.0
HDAC1	Alzheimer Disease	ENSG00000116478	3065	0	0	0	0	0	0	0	0	1	0	0	histone deacetylase 1	DKFZp686H12203|GON-10|HD1|RPD3|RPD3L1	OTTHUMP00000008745|reduced potassium dependency, yeast homolog-like 1	1	1p34		0	1			0	0	0	0.0
ST8SIA4	Alzheimer Disease	ENSG00000113532	7903	0	0	0	0	0	0	0	0	1	0	0	ST8 alpha-N-acetyl-neuraminide alpha-2,8-sialyltransferase 4	MGC34450|MGC61459|PST|PST1|SIAT8D|ST8SIA-IV	CMP-N-acetylneuraminate-poly-alpha-2,8-sialyl transferase|alpha-2,8-sialyltransferase 8D|polysialyltransferase-1|sialyltransferase 8 (alpha-2, 8-polysialytransferase) D	5	5q21		0	1			0	0	0	0.0
FAAH	Alzheimer Disease	ENSG00000117480	2166	0	1	0	0	0	0	0	0	1	0	0	fatty acid amide hydrolase	FAAH-1|MGC102823|MGC138146	OTTHUMP00000009480	1	1p35-p34		0	2			0	0	0	0.0
PDZD2	Alzheimer Disease	ENSG00000133401	23037	0	0	0	0	0	0	0	0	1	0	0	PDZ domain containing 2	AIPC|KIAA0300|PAPIN|PDZK3|PIN1	PDZ domain containing 3|activated in prostate cancer protein|plakophilin-related armadillo repeat protein-interacting PDZ protein-like	5	5p13.3		0	1			0	0	0	0.0
KRTAP19-3	Alzheimer Disease	ENSG00000186967	337970	0	1	0	0	0	0	0	0	0	0	0	keratin associated protein 19-3	GTRHP|KAP19.3	OTTHUMP00000063462|glycine/tyrosine-rich protein	21	21q22.1		0	1			0	0	0	0.0
ADRA1D	Alzheimer Disease	ENSG00000171873	146	0	0	0	0	0	0	0	0	1	0	0	adrenergic, alpha-1D-, receptor	ADRA1|ADRA1A|ADRA1R|ALPHA1|DAR|dJ779E11.2	OTTHUMP00000030160|adrenergic, alpha -1D-, receptor|adrenergic, alpha-1A-, receptor|alpha-1D-adrenergic receptor	20	20p13		0	1			0	0	0	0.0
E2F1	Alzheimer Disease	ENSG00000101412	1869	0	1	0	0	0	0	0	0	1	0	0	E2F transcription factor 1	E2F-1|RBAP1|RBBP3|RBP3	OTTHUMP00000030661|retinoblastoma-associated protein 1	20	20q11.2		0	2			0	0	0	0.0
CLSTN1	Alzheimer Disease	ENSG00000171603	22883	0	1	0	0	0	0	0	1	0	0	0	calsyntenin 1	ALC-ALPHA|CSTN1|FLJ32258|KIAA0911|PIK3CD|XB31alpha|alcalpha1|alcalpha2	OTTHUMP00000001597|OTTHUMP00000001598|alcadein alpha 1|non-classical cadherin XB31alpha1	1	1p36.22		0	2			0	0	0	0.0
GABBR1	Alzheimer Disease	ENSG00000204681	2550	0	1	0	0	0	0	0	0	0	0	0	gamma-aminobutyric acid (GABA) B receptor, 1	FLJ92613|GABABR1|GABBR1-3|GB1|GPRC3A|dJ271M21.1.1|dJ271M21.1.2	GABA-B receptor|GABAB, subunit 1c|OTTHUMP00000029114|OTTHUMP00000029115|OTTHUMP00000029116|OTTHUMP00000109099|gamma-aminobutyric acid (GABA) B receptor 1|gamma-aminobutyric acid type B receptor subunit 1|seven transmembrane helix receptor	6	6p21.31		0	1			0	0	0	0.0
PINK1	Alzheimer Disease	ENSG00000158828	65018	0	0	0	0	0	0	0	0	1	0	0	PTEN induced putative kinase 1	BRPK|FLJ27236|PARK6	OTTHUMP00000002881|protein kinase BRPK|serine/threonine-protein kinase PINK1	1	1p36		0	1			0	0	0	0.0
PAWR	Alzheimer Disease	ENSG00000177425	5074	0	1	0	0	0	0	0	0	1	0	0	PRKC, apoptosis, WT1, regulator	PAR4|Par-4	WT1-interacting protein|prostate apoptosis response protein 4|prostate apoptosis response protein PAR-4|transcriptional repressor PAR4	12	12q21		0	2			0	0	0	0.0
UQCRQ	Alzheimer Disease	ENSG00000164405	27089	0	1	0	0	0	0	0	0	0	0	0	ubiquinol-cytochrome c reductase, complex III subunit VII, 9.5kDa	QCR8|QP-C|QPC	OTTHUMP00000066205|OTTHUMP00000066206|OTTHUMP00000066207|low molecular mass ubiquinone-binding protein (9.5kD)|ubiquinol-cytochrome c reductase, complex III subunit VII	5	5q31.1		0	1			0	0	0	0.0
LOC643387	Alzheimer Disease		643387	0	1	0	0	0	0	0	0	0	0	0	-	-	-	2	2q37.3		0	1			0	0	0	0.0
WARS	Alzheimer Disease	ENSG00000140105	7453	0	1	0	0	0	0	0	0	1	0	0	tryptophanyl-tRNA synthetase	GAMMA-2|IFI53|IFP53	interferon-induced protein 53|tryptophan tRNA ligase 1, cytoplasmic	14	14q32.31		0	2			0	0	0	0.0
FSIP1	Alzheimer Disease	ENSG00000150667	161835	0	0	0	0	0	0	0	0	1	0	0	fibrous sheath interacting protein 1	FLJ35989|HSD10	OTTHUMP00000160315	15	15q14		0	1			0	0	0	0.0
SPINT2	Alzheimer Disease	ENSG00000167642	10653	0	1	0	0	0	0	0	0	0	0	0	serine peptidase inhibitor, Kunitz type, 2	DIAR3|FLJ45571|HAI-2|HAI2|Kop|PB	Kunitz-type serine protease inhibitor|hepatocyte growth factor activator inhibitor type 2|placental bikunin|serine protease inhibitor, Kunitz type, 2	19	19q13.1		0	1			0	0	0	0.0
[truncated: 1,322 more rows]
